# Supplementary material for: Antibody RING-Mediated Destruction of Endogenous Proteins
Source: Mol Cell. 2020 Jul 2;79(1):155–166.e9. doi: 10.1016/j.molcel.2020.04.032 (PMC7332993; doi:10.1016/j.molcel.2020.04.032)
Supplement: Table S1 — Quantitative Proteome Analysis following NEDP1 ARMeD Induction, Related to Figure 5 [file mmc2.xlsx]

## Sheet: Experimental design
	Cell type	HeLa Flp-in/T-REX-RING-NEDP1-nanobody
	Mix	Mix A		Mix B
	SILAC condition	Light	Heavy	Light	Heavy
	Label Composition	K0 & R0 (Isotopically normal)	K8(13C615N2) R10(13C615N4)	K0 & R0 (Isotopically normal)	K8(13C615N2) R10(13C615N4)
	Treatment	No treatment (NT)	24h 2.25uM DOX	24h 2.25uM DOX	No treatment (NT)
	Two mass spec runs were performed for each peptide sample (see text for details): Run1 - 240 min and Run2 - 90 min. Two MaxQuant runs were performed. The first ("By Mix") where all 16 slices for each SILAC mix for both MS runs were combined as a single 'Experiment' to give data separated by SILAC mix: "Mix A" & "Mix B". This was used to monitor changes in protein abundance between the two label c…

## Sheet: Summary headings
	MaxQuant data "by mix"			MaxQuant data "by slice"
	Column Header	Description		Column Header	Description
	Protein IDs	Identifier(s) of protein(s) contained in the protein group.		Protein IDs	Identifier(s) of protein(s) contained in the protein group.
	Majority protein IDs	These are the IDs of those proteins that have at least half of the peptides that the leading protein has.		Majority protein IDs	These are the IDs of those proteins that have at least half of the peptides that the leading protein has.
	Protein names	Name(s) of protein(s) contained within the group.		Protein names	Name(s) of protein(s) contained within the group.
	Gene names	Name(s) of the gene(s) associated to the protein(s) contained within the group.		Gene names	Name(s) of the gene(s) associated to the protein(s) contained within the group.
	Rank_Average +DOX/NT ratio	Rank in order from largest to smallest +DOX/NT ratio		Shift ave. rank	Rank from shifted up the most to shifted down the most upon DOX treatment
	Average DOX/NT ratio	Average +DOX/NT ratio from both mixes A&B		Shift average	Average shift through the gel upon DOX treatment (in units of slices). Data average of values from Mixes A&B.
	Average Log2 +DOX/NT ratio	Log2 of the average +DOX/NT ratio from both mixes A&B		Average slice -DOX	Average slice position of the protein in Mixes A&B without DOX treatment
	SigB for both A&B and consistent	Entries significantly differing in abundance in mixes A&B and with consistent response to DOX		Average slice +DOX	Average slice position of the protein in Mixes A&B with DOX treatment
	SIgB significant Mix A	Mix A SigB value using the ‘both sides’ method, truncated using a Benjamini-Hochberg FDR threshold of 0.05.		Slice average MixA_L	Average slice position of the protein in Mix A in the Light SILAC condition
	SIgB significant Mix B	Mix B SigB value using the ‘both sides’ method, truncated using a Benjamini-Hochberg FDR threshold of 0.05.		Slice average MixA_H	Average slice position of the protein in Mix A in the Heavy SILAC condition
	SigB for both A&B	Entries significantly differing in abundance in mixes A&B		Slice average MixB_L	Average slice position of the protein in Mix B in the Light SILAC condition
	Normalized H/L MixA	Normalized H/L ratio in Mix A		Shift With DOX_MixA	Shift through the gel upon DOX treatment (in units of slices) in Mix A.
	Normalized H/L MixB	Normalized H/L ratio in Mix B		Shift with DOX_MixB	Shift through the gel upon DOX treatment (in units of slices) in Mix B.
	Log2 H/L normalized MixA	Log2 of the normalized H/L ratio in Mix A		Peptides	Number of peptides associated with the leading protein in protein group.
	Log2 H/L normalized MixB	Log2 of the normalized H/L ratio in Mix B		Razor + unique peptides	Number of peptides associated with the leading protein in protein group.
	MixA Significance B	SigB value fro Mix A		Unique peptides	Number of peptides associated with the leading protein in protein group.
	MixB Significance B	SigB value fro Mix B		Sequence coverage [%]	Percentage of the sequence that is covered by the identified peptides of the best protein sequence contained in the group.
	Ratio H/L variability [%] MixA	% variability among individual peptide ratios contributing to the reported protein ratio (Mix A)		Unique + razor sequence coverage [%]	Percentage of the sequence that is covered by the identified unique and razor peptides of the best protein sequence contained in the group.
	Ratio H/L variability [%] MixB	% variability among individual peptide ratios contributing to the reported protein ratio (Mix B)		Unique sequence coverage [%]	Percentage of the sequence that is covered by the identified unique peptides of the best protein sequence contained in the group.
	Intensity MixA	Total peptide intensity in Mix A		Mol. weight [kDa]	Molecular weight of the leading protein sequence
	Intensity L MixA	Total Light peptide intensity in Mix A		Q-value	This is the ratio of reverse to forward protein groups.
	Intensity H MixA	Total Heavy peptide intensity in Mix A		Score	Protein score which is derived from peptide posterior error probabilities.
	Intensity MixB	Total peptide intensity in Mix B		Intensity…..	Intensity value for the specified SILAC mix, SILAC label and slice number
	Intensity L MixB	Total Light peptide intensity in Mix B		id	MaxQuant protein group ID number (unique to each MaxQuant run)
	Intensity H MixB	Total Heavy peptide intensity in Mix B
	Ratio H/L type MixA	Ratio H/L calculation method (Mix A)
	Ratio H/L type MixB	Ratio H/L calculation method (Mix B)
	Peptides	Number of peptides associated with the leading protein in protein group.
	Razor + unique peptides	Number of peptides associated with the leading protein in protein group.
	Unique peptides	Number of peptides associated with the leading protein in protein group.
	Sequence coverage [%]	Percentage of the sequence that is covered by the identified peptides of the best protein sequence contained in the group.
	Unique + razor sequence coverage [%]	Percentage of the sequence that is covered by the identified unique and razor peptides of the best protein sequence contained in the group.
	Unique sequence coverage [%]	Percentage of the sequence that is covered by the identified unique peptides of the best protein sequence contained in the group.
	Mol. weight [kDa]	Molecular weight of the leading protein sequence
	Q-value	This is the ratio of reverse to forward protein groups.
	Score	Protein score which is derived from peptide posterior error probabilities.
	Copy number MixA	Protein copy number per cell calculated from MixA
	Concentration [nM] MixA	Proteincellular concentration calculated from MixA
	Copy number MixB	Protein copy number per cell calculated from MixB
	Concentration [nM] MixB	Proteincellular concentration calculated from MixB
	Average copy number	Average copy number from mixes A and B
	id	MaxQuant protein group ID number (unique to each MaxQuant run)

## Sheet: Summary_by_mix
Protein IDs	Majority protein IDs	Protein names	Gene names	Rank_Average +DOX/NT ratio	Average DOX/NT ratio	Average Log2 +DOX/NT ratio	SigB for both A&B and consistent	SIgB significant Mix A	SIgB significant Mix B	SigB for both A&B	Normalized H/L MixA	Normalized H/L MixB	Log2 H/L normalized MixA	Log2 H/L normalized MixB	MixA Significance B	MixB Significance B	Ratio H/L variability [%] MixA	Ratio H/L variability [%] MixB	Intensity MixA	Intensity L MixA	Intensity H MixA	Intensity MixB	Intensity L MixB	Intensity H MixB	Ratio H/L type MixA	Ratio H/L type MixB	Peptides	Razor + unique peptides	Unique peptides	Sequence coverage [%]	Unique + razor sequence coverage [%]	Unique sequence coverage [%]	Mol. weight [kDa]	Q-value	Score	Copy number MixA	Concentration [nM] MixA	Copy number MixB	Concentration [nM] MixB	Average copy number	id
NEDP1_Nanobody_RNF4_Ring;GFP_Nanobody_RNF4_Ring;H0YAI5;D6RA71;P78317	NEDP1_Nanobody_RNF4_Ring			1	8.55303	3.09644	+	+	+	+	5.4816	0.074932	2.4546	-3.73827	6.04302e-44	8.31758e-103	89.121	121.03	340100000	57748000	282350000	253960000	248240000	5725300	Median	Median	9	9	9	46.5	46.5	46.5	33.241	0	128.8						1477
P62714;E5RHC1;H0YC23;E7ESG8;E5RFI3;E5RHP4;H0YBN9;E5RJX4	P62714	Serine/threonine-protein phosphatase 2A catalytic subunit beta isoform	PPP2CB	2	1.77629	0.82887		+			3.0522	0.96735	1.60985	-0.0478901	1.03229e-13	0.99545	69.213	40.324	201400000	43333000	158070000	53052000	37499000	15552000	Plateau	Median	19	2	2	64.7	6.8	6.8	35.575	0	6.6631	14678.5	13.04	4345.63	3.73556	9512.07	3023
Q00534	Q00534	Cyclin-dependent kinase 6	CDK6	3	1.75866	0.81448	+	+	+	+	1.7572	0.56814	0.813278	-0.815682	1.79994e-08	7.54397e-09	6.8109	15.266	1108900000	538970000	569960000	1033000000	683950000	349040000	Leave out requantified	Leave out requantified	11	10	10	42.9	40.5	40.5	36.938	0	65.792	68058.4	60.461	71255.4	61.252	69656.9	3137
Q92508	Q92508	Piezo-type mechanosensitive ion channel component 1	PIEZO1	4	1.71971	0.782165					1.9085	0.64533	0.932439	-0.631891	0.000627789	0.00154227	86.231	6.8432	50746000	27075000	23672000	78680000	43031000	35649000	Median	Leave out requantified	2	2	2	1.3	1.3	1.3	286.79	0	6.6394	603.835	0.536429	1052.23	0.904507	828.031	4440
Q8NEZ5;H3BTH6;H3BRE0;H3BTR7;H3BVA4;H3BUC1	Q8NEZ5;H3BTH6	F-box only protein 22	FBXO22	5	1.70375	0.76871			+		1.7267	0.59485	0.788017	-0.749402	0.00655848	0.000336605	19.612	30.79	125740000	49546000	76191000	170570000	109720000	60848000	Median	Leave out requantified	5	5	5	13.9	13.9	13.9	44.508	0	10.518	9164.23	8.14123	13971.8	12.0104	11568	4299
Q96EA4;D6RCL1;D6REZ1;D6R936;D6RIF7;D6RIB8;D6RC83;H0YBG5	Q96EA4	Protein Spindly	SPDL1	6	1.65213	0.724327		+			2.1646	0.79303	1.1141	-0.334553	0.000113764	0.162709	50.617	12.844	93292000	35787000	57505000	192490000	116950000	75539000	Leave out requantified	Leave out requantified	5	5	5	12.1	12.1	12.1	70.171	0	7.4608	3296.65	2.92865	7644.78	6.57155	5470.72	4592
Q9H6E5;F5H0R1;H3BRB1;C9JBX0;F8WA97;J3KN81	Q9H6E5;F5H0R1;H3BRB1	Speckle targeted PIP5K1A-regulated poly(A) polymerase	TUT1	7	1.64514	0.718212					1.6161	0.59712	0.692516	-0.743907	0.0116696	0.0183749	30.645	30.298	60668000	26415000	34253000	53263000	33694000	19569000	Leave out requantified	Median	6	6	6	11.1	11.1	11.1	93.846	0	25.702	1768.65	1.57122	1745.16	1.50017	1756.91	5143
A0A286YFF8;Q7Z3U7;F8VZV1	A0A286YFF8;Q7Z3U7	Protein MON2 homolog	MON2	8	1.62937	0.704312		+			2.2907	0.86284	1.19579	-0.212835	1.06142e-05	0.578964	58.622	14.68	19598000	9494100	10104000	28572000	15042000	13530000	Plateau	Median	4	4	4	2.7	2.7	2.7	190.48	0.00019952	5.0654	277.013	0.24609	453.897	0.390176	365.455	381
P53350;I3L2H5;I3L387;I3L309	P53350	Serine/threonine-protein kinase PLK1	PLK1	9	1.62929	0.70424			+		1.4267	0.53745	0.512682	-0.895798	0.00479566	1.3128e-05	41.098	16.573	259710000	120270000	139440000	208380000	142480000	65900000	Leave out requantified	Leave out requantified	12	12	12	24.2	24.2	24.2	68.254	0	42.617	8412.57	7.47348	7586.2	6.52119	7999.39	2851
Q15386	Q15386	Ubiquitin-protein ligase E3C	UBE3C	10	1.60718	0.684531		+			2.8669	1.1099	1.51949	0.15043	1.31068e-07	0.236234	86.218	21.47	113170000	44615000	68558000	150200000	82767000	67433000	Median	Median	6	6	6	7.8	7.8	7.8	123.92	0	21.761	2315.26	2.0568	3453.55	2.96871	2884.4	3505
P49427;U3KQ77;U3KPV8;U3KQP9	P49427	Ubiquitin-conjugating enzyme E2 R1	CDC34	11	1.59563	0.674123			+		1.3567	0.53287	0.440102	-0.908144	0.0429364	3.38875e-06	6.4948	22.422	202670000	95919000	106750000	114030000	72609000	41418000	Leave out requantified	Leave out requantified	6	5	5	26.7	23.3	23.3	26.736	0	7.0191	26259.7	23.3283	16605.3	14.2741	21432.5	2740
Q9BXS6;H0YMD2	Q9BXS6	Nucleolar and spindle-associated protein 1	NUSAP1	12	1.59399	0.672639					1.5883	0.62512	0.667483	-0.677795	0.0216295	0.0328827	29.072	25.788	81132000	42377000	38755000	61376000	37825000	23551000	Median	Median	6	6	6	20.2	20.2	20.2	49.451	0	9.0791	3942.06	3.50201	3351.65	2.88112	3646.85	4980
P18827;E9PHH3;H7C1K4	P18827;E9PHH3;H7C1K4	Syndecan-1	SDC1	13	1.58463	0.664143			+		1.1484	0.45734	0.199625	-1.12866	0.361951	2.31178e-08	6.8779	33.539	211860000	132520000	79334000	149760000	83041000	66719000	Median	Leave out requantified	2	2	2	11.9	11.9	11.9	32.461	0	29.878	49410.8	43.895	39255.1	33.7442	44333	2331
Q9H496	Q9H496	Torsin-1A-interacting protein 2, isoform IFRG15	TOR1AIP2	14	1.57668	0.656889			+		1.3635	0.54849	0.447315	-0.866463	0.108515	2.63229e-05	1.0031	3.345	38370000	21098000	17272000	221700000	147610000	74096000	Leave out requantified	Leave out requantified	3	3	3	36.6	36.6	36.6	15.347	0	12.605	11186	9.9373	72640.1	62.4423	41913	5121
O60942	O60942	mRNA-capping enzyme;Polynucleotide 5-triphosphatase;mRNA guanylyltransferase	RNGTT	15	1.55016	0.632418			+		0.97146	0.40427	-0.0417735	-1.30661	0.79351	1.45363e-13	34.262	67.696	220110000	138670000	81440000	305110000	251450000	53657000	Median	Median	6	6	6	14.1	14.1	14.1	68.556	0	12.281	8555.81	7.60072	13329.3	11.458	10942.5	1784
Q96GV9	Q96GV9	UNC119-binding protein C5orf30	C5orf30	16	1.54158	0.624409			+		1.413	0.59458	0.498761	-0.750057	0.0879002	0.000145107	56.395	13.87	111870000	47762000	64105000	94416000	47258000	47158000	Median	Leave out requantified	3	3	3	15.5	15.5	15.5	23.083	0	5.6671	10034.9	8.9147	9518.6	8.18231	9776.75	4638
P78332;E9PGM9;F8WCA5;C9J250;F8WF63;C9JSL1;F8WCT0;C9JMC8;C9JII0	P78332;E9PGM9;F8WCA5	RNA-binding protein 6	RBM6	17	1.4904	0.575696					1.7039	0.76708	0.768841	-0.382551	0.00801627	0.0435031	19.823	16.895	91434000	35478000	55956000	399470000	218400000	181070000	Leave out requantified	Leave out requantified	16	15	15	15.9	15.3	15.3	128.64	0	34.413	1938.6	1.72219	9519.02	8.18267	5728.81	3085
Q00653	Q00653	Nuclear factor NF-kappa-B p100 subunit;Nuclear factor NF-kappa-B p52 subunit	NFKB2	18	1.4902	0.575507					1.3457	0.60598	0.428357	-0.722658	0.12503	0.0222642	49.758	22.152	36329000	23934000	12395000	48529000	35553000	12976000	Plateau	Median	8	8	8	13.2	13.2	13.2	96.748	0	31.441	1033.27	0.917923	1551.27	1.33349	1292.27	3140
C9JXI1;C9JVP0;Q9UPW0	C9JXI1;C9JVP0;Q9UPW0	Forkhead box protein J3	FOXJ3	19	1.47996	0.565562					1.6052	0.73287	0.682753	-0.448371	0.0129382	0.028962	29.24	16.792	52726000	28837000	23888000	72067000	39546000	32521000	Plateau	Median	1	1	1	17.4	17.4	17.4	9.1108	0	8.0133	4391.77	3.90152	6746.51	5.79938	5569.14	722
A0A3B3IRW6;Q2KHR3;H0YCQ7	A0A3B3IRW6;Q2KHR3	Glutamine and serine-rich protein 1	QSER1	20	1.47747	0.563133					1.1506	0.52709	0.202386	-0.923879	0.490918	0.00298763	0.3026	5.62	10190000	7867200	2322500	44769000	27640000	17129000	Median	Median	4	4	4	3.8	3.8	3.8	202.89	0	12.717	180.042	0.159944	889.005	0.7642	534.523	445
Q712K3	Q712K3	Ubiquitin-conjugating enzyme E2 R2	UBE2R2	21	1.47585	0.561543			+		1.2661	0.58128	0.340391	-0.782695	0.0230567	1.39092e-05	15.602	66.819	854850000	426890000	427960000	377120000	251020000	126090000	Leave out requantified	Leave out requantified	9	9	8	35.7	35.7	32.4	27.166	0	30.583	110762	98.3975	54917.1	47.2074	82839.5	3957
Q9NRR4	Q9NRR4	Ribonuclease 3	DROSHA	22	1.46703	0.552901					1.2507	0.58113	0.322736	-0.783067	0.254717	0.012741	23.697	38.892	22788000	14387000	8401000	18078000	10828000	7250200	Plateau	Median	1	1	1	0.7	0.7	0.7	159.31	0.0011253	3.3374	458.164	0.407019	408.501	0.351153	433.332	5306
O43463	O43463	Histone-lysine N-methyltransferase SUV39H1	SUV39H1	23	1.46264	0.54857					1.5689	0.73337	0.649753	-0.447387	0.0181745	0.176619	17.174	13.131	55326000	25522000	29804000	37812000	23952000	13860000	Median	Plateau	4	4	4	10.4	10.4	10.4	47.907	0	8.2295	3395.61	3.01656	2608.24	2.24207	3001.93	1668
A0A0J9YYJ0;Q8N129	A0A0J9YYJ0;Q8N129	Protein canopy homolog 4	CNPY4	24	1.4566	0.542608		+			2.0371	0.96013	1.02652	-0.0586983	0.000381156	0.951465	64.746	43.819	102470000	51728000	50737000	143770000	67911000	75858000	Leave out requantified	Leave out requantified	3	3	3	32.2	32.2	32.2	13.171	0	7.3524	13276.9	11.7948	20936.1	17.997	17106.5	297
A0A087X1R3;Q8N2N9;Q5JPF3;A6QL64	A0A087X1R3;Q8N2N9;Q5JPF3;A6QL64	Ankyrin repeat domain-containing protein 36B;Ankyrin repeat domain-containing protein 36C;Ankyrin repeat domain-containing protein 36A	ANKRD36B;ANKRD36C;ANKRD36	25	1.45649	0.542497		+	+	+	3.8087	1.7954	1.9293	0.844305	1.60378e-52	1.41621e-12	137.51	117.93	3935700000	501640000	3434000000	446820000	62615000	384200000	Median	Median	3	3	3	2.7	2.7	2.7	117.29	0.0079632	2.2748	52451.3	46.5962	6692.61	5.75305	29572	130
Q9Y4B6	Q9Y4B6	Protein VPRBP	VPRBP	26	1.45351	0.539541			+		1.4207	0.67246	0.506602	-0.57248	0.000890941	6.83638e-05	19.29	26.323	490190000	254280000	235910000	726530000	462300000	264230000	Leave out requantified	Leave out requantified	23	23	23	20.9	20.9	20.9	169.01	0	66.172	8166	7.25442	13602.7	11.6931	10884.4	5828
A0A0U1RRB6;Q9Y2D4;F8W6R7	A0A0U1RRB6;Q9Y2D4	Exocyst complex component 6B	EXOC6B	27	1.44246	0.528528					1.5783	0.75855	0.658371	-0.398684	0.0166532	0.055115	62.188	12.61	10029000	3630600	6398200	63177000	34777000	28400000	Median	Leave out requantified	7	7	2	11.2	11.2	2.9	94.685	0	9.9505	248.83	0.221053	1761.7	1.51438	1005.26	311
O75420	O75420	PERQ amino acid-rich with GYF domain-containing protein 1	GIGYF1	28	1.44209	0.528161					1.5206	0.73119	0.604641	-0.451682	0.0378042	0.171995	47.987	29.222	80426000	42258000	38168000	13521000	9181600	4339100	Median	Median	2	2	2	2.1	2.1	2.1	114.6	0	12.507	1995.45	1.7727	377.035	0.324104	1186.24	1821
Q5JR08;P08134;E9PQH6;Q5JR07;Q5JR05;Q5JR06;E9PN11;U3KQA9;U3KQV3;E9PLA2	Q5JR08;P08134;E9PQH6;Q5JR07;Q5JR05	Rho-related GTP-binding protein RhoC	RHOC	29	1.43646	0.522514			+		1.0967	0.5315	0.133169	-0.911858	0.512798	3.4645e-07	42.684	43.003	424550000	206940000	217610000	277570000	138460000	139110000	Leave out requantified	Leave out requantified	11	4	4	45.7	21.8	21.8	21.523	0	17.779	61884.5	54.9763	45473	39.0891	53678.7	2126
Q9BW61	Q9BW61	DET1- and DDB1-associated protein 1	DDA1	30	1.43495	0.521002					1.4246	0.69186	0.510557	-0.531448	0.00498008	0.0148867	4.8822	7.8357	415360000	314000000	101360000	196900000	122310000	74598000	Leave out requantified	Leave out requantified	4	4	4	42.2	42.2	42.2	11.835	0	8.5197	69194.1	61.47	36865.4	31.6899	53029.7	4955
P23921;E9PL69;E9PP77;H0YCY7;E9PRY9;E9PJ62	P23921;E9PL69	Ribonucleoside-diphosphate reductase large subunit	RRM1	31	1.43168	0.517711	+	+	+	+	1.3664	0.66663	0.45038	-0.585042	1.38385e-05	8.82902e-12	17.951	15.788	7266500000	3325900000	3940600000	9792300000	5969000000	3823300000	Leave out requantified	Leave out requantified	38	38	38	61	61	61	90.069	0	323.31	229016	203.451	346860	298.165	287938	2404
P46976;G5E9W8;C9JQ42;C9J8R8;C9J7C7	P46976;G5E9W8;C9JQ42	Glycogenin-1	GYG1	32	1.42344	0.509377		+			1.5037	0.74214	0.588517	-0.430237	5.47659e-05	0.00337635	14.776	10.578	995200000	579350000	415850000	1125300000	523810000	601520000	Leave out requantified	Leave out requantified	10	10	10	22.9	22.9	22.9	39.383	0	61.39	105502	93.7247	134075	115.252	119788	2696
Q99661;Q5JR91;Q5JR89	Q99661;Q5JR91	Kinesin-like protein KIF2C;Kinesin-like protein	KIF2C	33	1.42292	0.508858		+			1.5141	0.74781	0.59846	-0.419256	4.04485e-05	0.0043704	15.534	20.108	962610000	412550000	550060000	820310000	443390000	376920000	Leave out requantified	Leave out requantified	16	15	14	31.2	29.9	28.4	81.312	0	146.95	40818.8	36.2622	39094.5	33.6061	39956.7	4805
O43379	O43379	WD repeat-containing protein 62	WDR62	34	1.41712	0.502967					1.652	0.82261	0.724214	-0.281719	0.00827759	0.430245	55.009	27.425	37346000	23476000	13871000	56828000	31527000	25301000	Median	Median	4	4	4	3.6	3.6	3.6	165.95	0	65.104	588.512	0.522816	1006.47	0.865175	797.492	1659
Q16352	Q16352	Alpha-internexin	INA	35	1.41373	0.499503		+			1.4208	0.71089	0.506703	-0.492302	0.000553596	0.000699773	14.379	33.823	903670000	416690000	486980000	1172500000	617850000	554610000	Leave out requantified	Leave out requantified	20	18	18	47.1	44.7	44.7	55.39	0	111.93	30993.7	27.5339	45196.5	38.8515	38095.1	3560
A0A087WVR3;A0A087WTW0;Q96T88;A0A087WWG9	A0A087WVR3;A0A087WTW0;Q96T88;A0A087WWG9	E3 ubiquitin-protein ligase UHRF1	UHRF1	36	1.40958	0.495267			+		1.3126	0.66062	0.392427	-0.598107	0.00824245	3.02984e-05	24.586	23.905	954860000	464380000	490490000	928070000	574050000	354020000	Leave out requantified	Leave out requantified	21	21	20	32.8	32.8	31.5	91.099	0	160.16	27493.3	24.4242	30032.8	25.8166	28763.1	33
F6TX30;Q9NWX5	F6TX30;Q9NWX5	Ankyrin repeat and SOCS box protein 6	ASB6	37	1.40352	0.489048					1.2603	0.63979	0.333767	-0.64433	0.0719643	0.00243865	2.0234	7.8998	431020000	208190000	222830000	211630000	123420000	88203000	Leave out requantified	Leave out requantified	5	5	5	15.8	15.8	15.8	44.082	0	13.029	19331.6	17.1736	10667.8	9.17017	14999.7	1063
P11717;S4R328	P11717	Cation-independent mannose-6-phosphate receptor	IGF2R	38	1.40001	0.485433		+			1.5451	0.78831	0.6277	-0.343165	3.27684e-05	0.0221343	26.119	14.546	713920000	402310000	311610000	916030000	479570000	436470000	Leave out requantified	Leave out requantified	41	41	41	19.1	19.1	19.1	274.37	0	98.466	6555.24	5.82348	9453.15	8.12605	8004.2	2218
F8VXG7;Q99590;A0A0A0MTP7;A0A087WTB7	F8VXG7;Q99590;A0A0A0MTP7	Protein SCAF11	SCAF11	39	1.39978	0.485205					1.5018	0.76646	0.586693	-0.383718	0.0439901	0.0978262	47.778	21.434	125050000	65665000	59388000	216860000	109190000	107670000	Leave out requantified	Leave out requantified	12	12	12	13.8	13.8	13.8	142.6	0	65.852	2804.29	2.49125	5465.71	4.6984	4135	1084
P14635;E9PC90;D6RHI0;H0YA62	P14635;E9PC90	G2/mitotic-specific cyclin-B1	CCNB1	40	1.3954	0.48068			+		1.1538	0.59256	0.206393	-0.754967	0.206171	1.16165e-07	17.354	26.688	686300000	432240000	254060000	459830000	296380000	163450000	Leave out requantified	Leave out requantified	8	8	8	23.6	23.6	23.6	48.337	0	39.53	43259.8	38.4307	32575.9	28.0026	37917.9	2266
P23743;G3V4E1;F8VWX8;G3V4I3;F8VNZ9;G3V312;H0YJE7;G3V327;C9JM35;F8W1M3;F8W1H7	P23743	Diacylglycerol kinase alpha	DGKA	41	1.39405	0.479285			+		1.0572	0.544	0.0802483	-0.878321	0.816506	9.52218e-07	15.102	42.748	51465000	23586000	27879000	255380000	156600000	98781000	Plateau	Leave out requantified	5	5	5	8.2	8.2	8.2	82.629	0.000757	3.5652	1463.76	1.30036	8163.45	7.0174	4813.61	2402
A0A0G2JJD3;O95870;A0A0G2JI89;F2Z3H2	A0A0G2JJD3;O95870;A0A0G2JI89	Abhydrolase domain-containing protein 16A	ABHD16A	42	1.39242	0.47759					1.66	0.85619	0.731183	-0.223997	0.0117472	0.416466	34.913	57.562	86331000	38599000	47732000	182240000	91786000	90452000	Median	Median	7	7	7	13	13	13	67.518	0	15.422	3595.44	3.19408	8530.15	7.33262	6062.79	282
Q9NVN8	Q9NVN8	Guanine nucleotide-binding protein-like 3-like protein	GNL3L	43	1.38965	0.474724					1.4178	0.73418	0.503654	-0.445794	0.0204286	0.0170075	40.873	19.356	220170000	124820000	95354000	281970000	173890000	108080000	Leave out requantified	Leave out requantified	8	8	8	19.9	19.9	19.9	65.572	0	25.353	8282.07	7.35755	11921	10.2474	10101.5	5372
Q7Z3T8	Q7Z3T8	Zinc finger FYVE domain-containing protein 16	ZFYVE16	44	1.38902	0.474066					1.4653	0.75947	0.551196	-0.396935	0.0587567	0.056313	20.914	29.887	74131000	34923000	39208000	110250000	57415000	52840000	Leave out requantified	Leave out requantified	6	6	6	6.5	6.5	6.5	168.9	0	23.636	1465.18	1.30162	2449.05	2.10523	1957.11	4005
A0A1B0GU48;A0A1B0GV09;Q9H9B1;A0A0C4DGF8;A0A0D9SEP2;A0A0D9SFS4;A0A0D9SER3;A0A0D9SFG7;A0A0D9SFX4;A0A1B0GW79;A0A1B0GWF6;A0A1W2PPZ7;A0A0D9SEQ1;A0A1B0GVZ8;A0A1B0GUD1	A0A1B0GU48;A0A1B0GV09;Q9H9B1;A0A0C4DGF8	Histone-lysine N-methyltransferase EHMT1	EHMT1	45	1.38654	0.47149					1.3211	0.68718	0.40174	-0.54124	0.064772	0.00326661	13.255	25.971	188390000	103600000	84797000	323960000	249680000	74282000	Leave out requantified	Leave out requantified	3	3	3	4.3	4.3	4.3	105.88	0	10.826	4145	3.68229	8010.99	6.88635	6078	332
Q9P206	Q9P206	Uncharacterized protein KIAA1522	KIAA1522	46	1.38357	0.468396					1.5518	0.81065	0.633943	-0.302849	0.0212839	0.160066	19.959	27.262	65679000	35073000	30606000	124720000	73361000	51363000	Leave out requantified	Leave out requantified	7	7	7	9.3	9.3	9.3	107.09	0	19.831	1781.15	1.58232	3801.35	3.26769	2791.25	5507
Q13769;F8WCP5;C9JXG5;H7C072;H7C441;C9JXU6;F5GZF3;C9JCL9	Q13769;F8WCP5;C9JXG5	THO complex subunit 5 homolog	THOC5	47	1.37986	0.464519					1.4051	0.73797	0.490673	-0.438366	0.0932917	0.0331357	29.09	2.2278	126490000	62908000	63585000	115030000	62747000	52283000	Leave out requantified	Leave out requantified	9	9	9	16.8	16.8	16.8	78.507	0	12.268	7763.28	6.89666	7934.66	6.82073	7848.97	3367
P31431	P31431	Syndecan-4	SDC4	48	1.3759	0.460375					1.5166	0.80112	0.600841	-0.31991	0.0390482	0.187255	17.107	10.827	89894000	49889000	40005000	152660000	76594000	76065000	Leave out requantified	Leave out requantified	5	5	5	29.3	29.3	29.3	21.641	0	12.465	11647.5	10.3472	22230.7	19.1098	16939.1	2514
Q6R327;D6R9S6	Q6R327	Rapamycin-insensitive companion of mTOR	RICTOR	49	1.36984	0.454002		+			1.9273	1.0271	0.946581	0.0385767	1.25511e-05	0.566441	50.942	40.15	163190000	81363000	81830000	506660000	268690000	237960000	Leave out requantified	Leave out requantified	15	15	15	12.6	12.6	12.6	192.22	0	82.966	2091.2	1.85776	7297.03	6.27262	4694.11	3910
Q8N884	Q8N884	Cyclic GMP-AMP synthase	MB21D1	50	1.36791	0.451978					1.2833	0.68582	0.359858	-0.544098	0.201317	0.0930371	35.678	17.449	36890000	18195000	18695000	61881000	38612000	23269000	Median	Leave out requantified	5	5	5	10	10	10	58.814	0	14.939	1483.38	1.31779	2796.6	2.40399	2139.99	4234
O00255;E7EN32;E7ET29;E7EPR4;E7ENS2;Q9GZQ5	O00255;E7EN32;E7ET29;E7EPR4	Menin	MEN1	51	1.36641	0.450392					1.2125	0.64941	0.277985	-0.622798	0.0792402	0.00353164	33.788	20.675	565930000	320650000	245280000	236900000	156320000	80587000	Leave out requantified	Leave out requantified	11	11	11	26.2	26.2	26.2	68.023	0	91.538	29330.7	26.0565	13799.2	11.8619	21565	1495
Q9NVI1;F8W7R3;H3BP78;H3BQE2;H3BT54;H3BMG4;H3BS60	Q9NVI1;F8W7R3;H3BP78	Fanconi anemia group I protein	FANCI	52	1.36463	0.448509		+			1.5145	0.81328	0.598842	-0.298176	3.99777e-05	0.0504958	41.793	16.839	799990000	373140000	426850000	1043400000	443410000	599980000	Leave out requantified	Leave out requantified	24	24	24	22.7	22.7	22.7	149.32	0	90.784	14352	12.7499	21038.2	18.0847	17695.1	5366
Q9HBL7	Q9HBL7	Plasminogen receptor (KT)	PLGRKT	53	1.36331	0.447116					1.6843	0.90621	0.752149	-0.142083	0.00605084	0.753003	88.957	23.573	45640000	8726800	36913000	57829000	30054000	27775000	Median	Median	1	1	1	6.8	6.8	6.8	17.201	0.0087812	2.1341	5913.52	5.25339	8421.2	7.23897	7167.36	5215
P30414;A0A087WYW3	P30414;A0A087WYW3	NK-tumor recognition protein;Putative peptidyl-prolyl cis-trans isomerase	NKTR	54	1.36133	0.445013					1.314	0.70904	0.393965	-0.496061	0.159911	0.0147138	13.951	41.96	68283000	35520000	32763000	106130000	56958000	49169000	Median	Median	3	3	3	3.7	3.7	3.7	165.67	0	7.2702	1447.75	1.28613	2528.98	2.17395	1988.37	2495
C9J7Y4;Q8WWK9	C9J7Y4;Q8WWK9	Cytoskeleton-associated protein 2	CKAP2	55	1.36077	0.444422					1.2448	0.67225	0.315914	-0.57293	0.286002	0.00435928	42.708	18.216	83867000	38704000	45163000	97408000	62529000	34879000	Median	Median	1	1	1	13.4	13.4	13.4	10.865	0	19.823	4548.78	4.041	5937.82	5.10422	5243.3	671
Q86XL3;F5H6J0;F5H1D4	Q86XL3	Ankyrin repeat and LEM domain-containing protein 2	ANKLE2	56	1.35951	0.443084					1.4485	0.78371	0.53456	-0.351608	0.0534573	0.0957302	104.2	46.225	15412000	6405400	9006200	115360000	65857000	49500000	Median	Leave out requantified	7	7	7	12.6	12.6	12.6	104.11	0	13.826	320.932	0.285107	2699.84	2.32082	1510.39	4091
F5H5U2;Q8NHQ9;E7EX41;F5H2I2;F5H735	F5H5U2;Q8NHQ9;E7EX41	ATP-dependent RNA helicase DDX55	DDX55	57	1.35916	0.442719					1.2942	0.70058	0.372061	-0.513378	0.206464	0.0113392	26.852	59.222	123620000	55574000	68049000	95727000	62104000	33624000	Leave out requantified	Median	8	8	8	22.3	22.3	22.3	65.19	0	26.366	4504.86	4.00198	3920.62	3.37022	4212.74	1047
A0A087WW77;Q15334	A0A087WW77;Q15334	Lethal(2) giant larvae protein homolog 1	LLGL1	58	1.35867	0.442194		+			1.7367	0.9408	0.796349	-0.08804	0.000240032	0.924266	22.007	24.84	206210000	122190000	84018000	209220000	121680000	87544000	Leave out requantified	Leave out requantified	12	12	12	17.4	17.4	17.4	114.43	0	25.375	6011.63	5.34055	6855.1	5.89273	6433.37	70
J3KPJ3;Q8N5S9	J3KPJ3;Q8N5S9	Calcium/calmodulin-dependent protein kinase kinase 1	CAMKK1	59	1.35588	0.439225					1.5385	0.83687	0.621524	-0.256925	0.0326765	0.246473	68.185	23.902	91580000	39835000	51745000	92136000	47954000	44183000	Median	Leave out requantified	4	4	4	8.1	8.1	8.1	58.858	0.00038647	4.1572	3620.11	3.21599	4093.34	3.51869	3856.72	1343
P46013	P46013	Antigen KI-67	MKI67	60	1.35494	0.438229	+	+	+	+	1.365	0.74352	0.448901	-0.427557	0.000344854	0.000586792	25.433	17.224	3835300000	2076100000	1759200000	4711900000	2418600000	2293200000	Leave out requantified	Leave out requantified	77	77	77	35.6	35.6	35.6	358.69	0	323.31	24985.6	22.1964	34499.6	29.6563	29742.6	2675
F8WF48;F8WCJ7;Q99442	F8WF48;F8WCJ7;Q99442	Translocation protein SEC62	SEC62	61	1.35362	0.436825					1.4461	0.78923	0.532167	-0.341482	0.0682365	0.151975	38.421	33.66	105730000	53032000	52694000	161630000	92200000	69428000	Leave out requantified	Median	2	2	2	28.2	28.2	28.2	9.8703	0.00038812	4.2825	20549	18.2551	35305.4	30.349	27927.2	1111
Q8IVF2	Q8IVF2	Protein AHNAK2	AHNAK2	62	1.35356	0.43676					1.7329	0.94584	0.793188	-0.0803319	0.00620856	0.83098	29.583	26.467	116650000	51573000	65079000	111670000	52194000	59474000	Leave out requantified	Leave out requantified	8	8	8	10.8	10.8	10.8	616.62	0	12.309	443.087	0.393625	476.726	0.4098	459.907	4116
J3KPS2;Q6ZRV2	J3KPS2;Q6ZRV2	Protein FAM83H	FAM83H	63	1.35143	0.434491					1.2953	0.70922	0.373286	-0.495695	0.184168	0.129708	24.44	32.778	28190000	15279000	12911000	45318000	25848000	19470000	Plateau	Median	7	7	7	13.8	13.8	13.8	96.337	0	8.969	597.689	0.530969	1079.89	0.928285	838.788	1346
Q9BYN0	Q9BYN0	Sulfiredoxin-1	SRXN1	64	1.34624	0.428937			+		1.1985	0.66129	0.26123	-0.596645	0.0587554	3.17678e-05	3.4458	4.6056	1543400000	888860000	654520000	794070000	507070000	287000000	Leave out requantified	Leave out requantified	6	6	6	66.4	66.4	66.4	14.259	0	63.661	179979	159.888	104071	89.4607	142025	4996
Q9P2D3	Q9P2D3	HEAT repeat-containing protein 5B	HEATR5B	65	1.34547	0.428113					1.0081	0.55687	0.0116388	-0.844588	0.982796	0.0069381	10.862	42.931	61427000	36791000	24635000	57863000	34562000	23301000	Median	Median	4	4	4	3.3	3.3	3.3	224.3	0	12.959	709.219	0.630049	750.845	0.645436	730.032	5517
Q9HBH0;F5GXB1;V9GY67;V9GYQ1	Q9HBH0;F5GXB1	Rho-related GTP-binding protein RhoF	RHOF	66	1.34456	0.427132					1.5395	0.85157	0.622462	-0.231803	0.00412944	0.393236	96.705	72.632	206190000	52434000	153750000	215310000	92017000	123300000	Median	Median	8	8	8	40.8	40.8	40.8	23.625	0	38.866	26715.8	23.7335	31354	26.9523	29034.9	5211
H0YIZ5;Q9NYT0	H0YIZ5;Q9NYT0	Pleckstrin-2	PLEK2	67	1.33711	0.419113					1.4136	0.79067	0.499374	-0.338852	0.0875024	0.155983	9.2981	31.746	116040000	61946000	54097000	140070000	72008000	68064000	Leave out requantified	Median	4	4	4	53	53	53	12.759	0	15.513	10023.4	8.90452	13598.2	11.6892	11810.8	1206
F2Z2E2;Q86VI3	F2Z2E2;Q86VI3	Ras GTPase-activating-like protein IQGAP3	IQGAP3	68	1.3366	0.418565			+		1.2285	0.68766	0.296898	-0.540233	0.0495683	0.000195659	36.524	23.523	1098400000	591630000	506750000	676300000	343270000	333020000	Leave out requantified	Leave out requantified	11	6	6	8.8	6.8	6.8	179.48	0	10.034	14391.7	12.7852	9959.1	8.56097	12175.4	1004
A0A0A0MQR2;Q9BY42;A2A2L5;A2A2L6	A0A0A0MQR2;Q9BY42;A2A2L5;A2A2L6	Protein RTF2 homolog	RTFDC1	69	1.33464	0.416455					1.3926	0.7818	0.477781	-0.355129	0.0011621	0.0174813	16.005	12.221	874020000	407350000	466670000	1209000000	732100000	476920000	Leave out requantified	Leave out requantified	15	15	15	36.6	36.6	36.6	37.531	0	90.279	65755.5	58.4152	102227	87.8755	83991.2	144
Q13887	Q13887	Krueppel-like factor 5	KLF5	70	1.33145	0.412993					1.2255	0.6913	0.29337	-0.532616	0.323118	0.0146349	20.519	8.19	91735000	50080000	41655000	149570000	93305000	56270000	Median	Median	3	3	3	11.8	11.8	11.8	50.791	0	45.196	7131.59	6.33549	13068.4	11.2338	10100	3376
Q9NQW6;H7C1K5;C9JJT6;H7C3S1;H7C1C2	Q9NQW6	Actin-binding protein anillin	ANLN	71	1.33032	0.411769			+		1.003	0.56675	0.00432161	-0.819216	0.938319	3.05153e-05	34.243	28.496	305370000	164660000	140710000	88534000	57479000	31055000	Median	Leave out requantified	12	12	12	13.1	13.1	13.1	124.2	0	11.937	6247.33	5.54994	2035.66	1.74988	4141.49	5275
P11388;J3KTB7	P11388	DNA topoisomerase 2-alpha	TOP2A	72	1.3274	0.408606			+		1.259	0.71453	0.332278	-0.484934	0.00782579	1.6103e-08	28.738	19.129	5127500000	2810600000	2316900000	5885900000	3412100000	2473800000	Leave out requantified	Leave out requantified	64	64	52	44.2	44.2	37.6	174.38	0	309.23	73818.2	65.5778	95235.4	81.8656	84526.8	2213
A0A0A0MSZ1;J3KNR0;P27448;H0YKJ3;H0YNV4;H0YIY6;A2SY06	A0A0A0MSZ1;J3KNR0;P27448	MAP/microtubule affinity-regulating kinase 3	MARK3	73	1.32469	0.405657					1.2652	0.72099	0.339365	-0.471949	0.250567	0.0208746	16.314	30.632	129570000	65042000	64525000	125900000	72801000	53097000	Leave out requantified	Median	9	7	5	16	13.8	10.8	83.954	0	23.267	3685.22	3.27384	4024.51	3.45952	3854.86	191
Q6ZNB6	Q6ZNB6	NF-X1-type zinc finger protein NFXL1	NFXL1	74	1.32419	0.405106					1.274	0.72656	0.349365	-0.460846	0.215507	0.162433	9.7455	40.854	65875000	33165000	32710000	50063000	27385000	22677000	Leave out requantified	Median	6	6	6	10.8	10.8	10.8	101.34	0	55.679	1634.43	1.45198	1396.01	1.20003	1515.22	3946
Q96PU5;H0Y8H4;K7ERN1	Q96PU5	E3 ubiquitin-protein ligase NEDD4-like	NEDD4L	75	1.32317	0.403997					1.5119	0.86356	0.596363	-0.211632	0.0305906	0.581762	0.93167	14.417	26211000	13552000	12659000	20099000	10527000	9571700	Median	Median	3	3	2	3.1	3.1	1.8	111.93	0	5.177	636.774	0.56569	548.787	0.471744	592.78	4726
Q9ULW0	Q9ULW0	Targeting protein for Xklp2	TPX2	76	1.32228	0.403025		+			1.4857	0.84974	0.571143	-0.234907	3.01227e-05	0.0643956	26.62	19.852	1552500000	712500000	840020000	1816600000	1001300000	815270000	Leave out requantified	Leave out requantified	27	27	27	48.1	48.1	48.1	85.652	0	80.827	44156.1	39.2269	58069.3	49.917	51112.7	5674
Q01664;I3L254	Q01664	Transcription factor AP-4	TFAP4	77	1.32204	0.402764					1.2924	0.73945	0.370053	-0.435475	0.0130243	0.0537763	20.602	19.205	914820000	433160000	481650000	146510000	83236000	63277000	Leave out requantified	Leave out requantified	7	7	6	30.5	30.5	28.1	38.725	0	150.78	62752.3	55.7472	11295.1	9.70939	37023.7	3155
A0A1C7CYW6;A0A1B0GWB1;A0A1B0GTQ2;P0DI83	A0A1C7CYW6;A0A1B0GWB1;A0A1B0GTQ2;P0DI83	Ras-related protein Rab-34, isoform NARR	RAB34	78	1.32033	0.400895					1.2836	0.73632	0.360196	-0.441595	0.200872	0.183	58.72	14.187	22932000	13016000	9915700	12460000	8079600	4380900	Median	Median	1	1	1	9.1	9.1	9.1	20.99	0	5.8368	1445.48	1.28412	882.708	0.758787	1164.1	327
Q9UKJ3;K7EKU0	Q9UKJ3	G patch domain-containing protein 8	GPATCH8	79	1.31959	0.40009					1.1309	0.64945	0.177471	-0.62271	0.560144	0.00353696	31.496	21.334	130970000	81755000	49211000	231480000	109950000	121540000	Leave out requantified	Leave out requantified	10	10	10	11	11	11	164.2	0	41.893	2545.44	2.26129	5056.3	4.34646	3800.87	5643
C9J4K0;Q9BVC5	C9J4K0;Q9BVC5	Ashwin	C2orf49	80	1.31029	0.389882					1.0537	0.61374	0.0754642	-0.7043	0.821372	0.0261819	15.104	40.638	117630000	67001000	50626000	21260000	9910300	11349000	Leave out requantified	Median	5	5	5	31.1	31.1	31.1	21.356	0	9.0849	10160.8	9.02653	2063.96	1.7742	6112.37	662
O00762;A0A087WVK1;A0A0A0MSE8;K4DI81	O00762;A0A087WVK1;A0A0A0MSE8	Ubiquitin-conjugating enzyme E2 C	UBE2C	81	1.30924	0.388728			+		1.1737	0.68473	0.231064	-0.546393	0.134597	0.00016342	6.4745	15.116	917810000	473770000	444050000	603120000	357010000	246110000	Leave out requantified	Leave out requantified	8	8	8	35.8	35.8	35.8	19.652	0	146.55	133784	118.85	98806.3	84.9351	116295	1535
Q96EV2;H0Y3K4;H7BXM6;A8MTF7;H7C0H2	Q96EV2;H0Y3K4	RNA-binding protein 33	RBM33	82	1.30844	0.387844					1.3568	0.79252	0.440208	-0.335481	0.133163	0.161239	48.486	13.086	129530000	71805000	57722000	196350000	107400000	88943000	Leave out requantified	Leave out requantified	6	6	6	7.5	7.5	7.5	129.98	0	34.308	3923.31	3.48535	6684.07	5.74571	5303.69	4609
Q8WWQ0	Q8WWQ0	PH-interacting protein	PHIP	83	1.30655	0.385767					1.2136	0.71092	0.279293	-0.492241	0.136633	0.00789364	28.719	10.885	252740000	144510000	108230000	257860000	134150000	123710000	Leave out requantified	Leave out requantified	9	9	8	7.2	7.2	6.5	206.69	0	57.342	3508.63	3.11696	4023.24	3.45842	3765.93	4419
Q8IX18;J3KSW6;J3KTK0;J3KSX9;F5H625;J3KS08	Q8IX18;J3KSW6;J3KTK0	Probable ATP-dependent RNA helicase DHX40	DHX40	84	1.30516	0.384228					1.3354	0.78394	0.417272	-0.351185	0.155169	0.137863	28.373	26.942	120670000	55354000	65320000	147750000	73212000	74537000	Leave out requantified	Leave out requantified	11	11	11	14.6	14.6	14.6	88.559	0	16.97	9381.04	8.33383	12909.4	11.0971	11145.2	4141
A0A0A0MSK4;A0A0A0MRC4;Q86YR5;A0A087WVF5	A0A0A0MSK4;A0A0A0MRC4;Q86YR5;A0A087WVF5	G-protein-signaling modulator 1	GPSM1	85	1.30408	0.383033			+		0.72013	0.42345	-0.473671	-1.23974	0.106346	5.3134e-05	19.863	71.195	34163000	21322000	12841000	20561000	14049000	6512000	Median	Median	5	5	5	11.7	11.7	11.7	74.481	0	9.1078	1048.37	0.931341	709.139	0.609585	878.755	183
Q16763;K7EPJ1;K7EM75	Q16763;K7EPJ1	Ubiquitin-conjugating enzyme E2 S	UBE2S	86	1.29881	0.377193			+		1.1345	0.67253	0.182057	-0.572329	0.250867	7.49635e-05	12.078	24.438	1233600000	658700000	574910000	562380000	348610000	213770000	Leave out requantified	Leave out requantified	9	9	9	52.3	52.3	52.3	23.845	0	96.279	125089	111.125	64091.9	55.0941	94590.4	3587
E9PEM5;P50851;H0YAC6;H0Y9N9;A0A3B3IU76	E9PEM5;P50851;H0YAC6	Lipopolysaccharide-responsive and beige-like anchor protein	LRBA	87	1.29449	0.372379					1.4262	0.85111	0.512176	-0.232582	0.0646758	0.303655	39.095	27.505	63228000	30796000	32432000	107290000	56093000	51196000	Leave out requantified	Leave out requantified	9	9	7	4.1	4.1	3.1	286.97	0	23.486	604.355	0.536891	1152.58	0.99077	878.466	922
Q9UK58	Q9UK58	Cyclin-L1	CCNL1	88	1.29425	0.37212					1.4943	0.89207	0.57947	-0.164771	0.0467103	0.505699	16.154	8.5962	122750000	46922000	75825000	109310000	61008000	48298000	Plateau	Median	1	1	1	2.9	2.9	2.9	59.633	0	50.144	6506.41	5.7801	6511.9	5.59771	6509.16	5635
Q8IU81	Q8IU81	Interferon regulatory factor 2-binding protein 1	IRF2BP1	89	1.29387	0.371691			+		1.0252	0.61239	0.0359054	-0.707477	0.924293	7.37804e-07	14.544	19.268	516680000	257350000	259340000	504340000	307380000	196960000	Leave out requantified	Leave out requantified	10	10	10	24.3	24.3	24.3	61.687	0	39.363	16736.4	14.8681	18360.8	15.7832	17548.6	4104
O00488;A9J4F5	O00488;A9J4F5	Zinc finger protein 593	ZNF593	90	1.29341	0.371184					1.2666	0.75712	0.340961	-0.401406	0.0287442	0.00656265	34.327	65.845	463540000	241070000	222470000	873180000	626260000	246930000	Leave out requantified	Leave out requantified	8	8	8	61.9	61.9	61.9	15.199	0	85.361	90090.4	80.0336	190732	163.955	140411	1524
Q13371;H0Y5D3;H0Y3M0	Q13371	Phosducin-like protein	PDCL	91	1.29338	0.371142					1.2092	0.72285	0.274053	-0.468232	0.357315	0.0355967	9.2407	1.3986	104590000	52411000	52174000	131720000	72798000	58922000	Leave out requantified	Leave out requantified	5	5	5	16.9	16.9	16.9	34.281	0	8.5805	8711.74	7.73925	12330.9	10.5998	10521.3	3318
P50579;G3V1U3;F8VSC4	P50579;G3V1U3	Methionine aminopeptidase 2	METAP2	92	1.29236	0.370013					1.3134	0.78637	0.393306	-0.34672	0.00419961	0.00527155	15.735	13.034	1683000000	833420000	849550000	2113500000	1157100000	956450000	Leave out requantified	Leave out requantified	16	16	2	47.5	47.5	5.2	52.891	0	322.23	100645	89.41	142049	122.107	121347	2787
Q9Y314;A0A075B6F9;M0R3B2;M0R1K2;A0A075B797;M0QX85;M0R1T7	Q9Y314;A0A075B6F9;M0R3B2	Nitric oxide synthase-interacting protein	NOSIP	93	1.29214	0.369766			+		1.2382	0.7416	0.308244	-0.431287	0.0135116	0.000522002	10.443	8.7077	2876800000	1420700000	1456100000	2781700000	1677300000	1104300000	Leave out requantified	Leave out requantified	19	19	19	75.1	75.1	75.1	33.172	0	241.19	197335	175.306	214453	184.346	205894	5776
P50748;E7ES84	P50748;E7ES84	Kinetochore-associated protein 1	KNTC1	94	1.2921	0.369713					1.5752	0.94351	0.655535	-0.0838903	0.0171411	0.906773	53.344	4.2124	65765000	32126000	33639000	32981000	16090000	16891000	Median	Median	4	4	4	2.2	2.2	2.2	250.75	0.00038865	4.3064	886.587	0.787617	499.711	0.429557	693.149	2790
P50548	P50548	ETS domain-containing transcription factor ERF	ERF	95	1.29191	0.369507					1.4566	0.87272	0.542605	-0.196409	0.062892	0.403748	47.332	137.42	111070000	56568000	54497000	97474000	27177000	70297000	Leave out requantified	Median	7	7	7	20.1	20.1	20.1	58.702	0	26.426	5631.34	5.00271	5554.33	4.77457	5592.83	2784
Q96FN4;H3BUC8	Q96FN4;H3BUC8	Copine-2	CPNE2	96	1.29153	0.369076		+			1.9863	1.1908	0.990084	0.251931	0.000278077	0.136176	87.121	36.301	36085000	16679000	19406000	66953000	38959000	27993000	Median	Leave out requantified	4	3	3	8.8	7.1	7.1	61.189	0	10.128	2404.54	2.13612	5014.21	4.31028	3709.37	4618
Q86UY6;F5H2C9	Q86UY6;F5H2C9	N-alpha-acetyltransferase 40	NAA40	97	1.29142	0.36896					1.4357	0.86085	0.521754	-0.216166	0.0596577	0.571252	20.891	14.415	24633000	9519400	15113000	22241000	12914000	9327600	Median	Leave out requantified	3	3	3	16.5	16.5	16.5	27.194	0	9.2128	3023.68	2.68615	3068.33	2.63757	3046	4064
O00443;E9PPP3;A0A0C4DGF9	O00443	Phosphatidylinositol 4-phosphate 3-kinase C2 domain-containing subunit alpha	PIK3C2A	98	1.29082	0.368284		+			1.6922	1.0156	0.7589	0.0223323	2.38234e-05	0.748929	29.126	37.319	251670000	119050000	132620000	126250000	58672000	67577000	Leave out requantified	Leave out requantified	7	7	7	4.9	4.9	4.9	190.68	0	9.7936	3122.1	2.77358	1760.25	1.51313	2441.17	1517
Q13111	Q13111	Chromatin assembly factor 1 subunit A	CHAF1A	99	1.29023	0.367628					1.0263	0.61651	0.0374525	-0.697804	0.942617	0.0277045	65.419	44.241	44931000	31310000	13621000	24983000	12011000	12973000	Median	Median	7	7	5	9.8	9.8	7.8	106.91	0	8.6235	1309.87	1.16365	818.569	0.703652	1064.22	3283
Q8N108	Q8N108	Mesoderm induction early response protein 1	MIER1	100	1.29002	0.367399					1.2304	0.73935	0.299127	-0.435671	0.29341	0.189702	37.212	46.495	51260000	19874000	31385000	10919000	5068100	5850400	Plateau	Median	3	3	3	9.8	9.8	9.8	57.983	0	6.1739	2490.63	2.2126	596.269	0.51256	1543.45	4176
Q8NFC6	Q8NFC6	Biorientation of chromosomes in cell division protein 1-like 1	BOD1L1	101	1.28765	0.364744					1.2284	0.74087	0.29678	-0.432708	0.317311	0.0556167	17.646	30.77	108760000	62580000	46181000	177150000	95420000	81732000	Leave out requantified	Leave out requantified	13	13	12	6.7	6.7	6.2	330.46	0	28.475	975.593	0.866687	1785.95	1.53522	1380.77	4301
Q96K76	Q96K76	Ubiquitin carboxyl-terminal hydrolase 47	USP47	102	1.28612	0.36303					1.3706	0.8286	0.454808	-0.271252	0.0364053	0.288256	12.111	37.963	189200000	88604000	100590000	236030000	136040000	99983000	Leave out requantified	Leave out requantified	14	14	14	13.2	13.2	13.2	157.31	0	32.412	3022.32	2.68494	4237.55	3.64265	3629.94	4692
A0A0C4DGH3;Q9Y6R0;M0QYC2;M0R0Q4;M0QZV7;M0QXQ4	A0A0C4DGH3;Q9Y6R0;M0QYC2;M0R0Q4;M0QZV7;M0QXQ4	Numb-like protein	NUMBL	103	1.28579	0.362654					1.1072	0.66971	0.146916	-0.578392	0.634262	0.0039747	1.3226	14.182	101260000	53660000	47598000	65092000	39808000	25284000	Leave out requantified	Median	5	4	4	16.9	15.7	15.7	60.812	0	5.1378	10267.9	9.12172	7418.23	6.37681	8843.08	253
Q5VW36;S4R400	Q5VW36;S4R400	Focadhesin	FOCAD	104	1.28438	0.361074		+			1.7727	1.0746	0.825948	0.1038	0.000139178	0.562115	25.578	8.37	138890000	125910000	12980000	20805000	13225000	7580100	Leave out requantified	Leave out requantified	6	6	6	3.6	3.6	3.6	200.07	0	8.3245	2313.75	2.05546	389.53	0.334844	1351.64	3793
Q9H1A4;H0Y564;F8WAS1	Q9H1A4;H0Y564	Anaphase-promoting complex subunit 1	ANAPC1	105	1.28341	0.359978					1.3308	0.80795	0.412294	-0.307662	0.160291	0.209804	13.533	18.597	128100000	55693000	72407000	142270000	74509000	67763000	Leave out requantified	Leave out requantified	11	11	11	7.8	7.8	7.8	216.5	0	44.001	1927.48	1.71232	2405.93	2.06816	2166.7	5068
Q9Y617	Q9Y617	Phosphoserine aminotransferase	PSAT1	106	1.28201	0.358405	+	+	+	+	1.3481	0.82024	0.430928	-0.285882	2.40145e-05	0.00010465	16.523	7.5355	25526000000	12187000000	13339000000	41321000000	24226000000	17096000000	Leave out requantified	Leave out requantified	27	27	27	67.3	67.3	67.3	40.422	0	323.31	1.48832e+06	1322.18	2.70777e+06	2327.63	2.09804e+06	5883
J3QQW9;Q15022	J3QQW9;Q15022	Polycomb protein SUZ12	SUZ12	107	1.27934	0.355403					1.2515	0.76464	0.323658	-0.387147	0.273944	0.063425	45.166	19.103	119450000	48013000	71440000	112380000	56594000	55783000	Median	Median	5	5	5	11.2	11.2	11.2	80.321	0	32.071	3816.24	3.39023	4035.22	3.46872	3925.73	1381
Q9P2I0;H0YJF4;G3V3T7	Q9P2I0	Cleavage and polyadenylation specificity factor subunit 2	CPSF2	108	1.27712	0.352892					1.3136	0.80538	0.393526	-0.312258	0.0108514	0.0394214	23.408	20.691	759950000	397390000	362560000	837130000	477570000	359560000	Leave out requantified	Leave out requantified	18	18	18	31.2	31.2	31.2	88.486	0	92.655	20609.1	18.3085	25515	21.933	23062	5519
Q8WYP5;H7C4S1	Q8WYP5	Protein ELYS	AHCTF1	109	1.2706	0.345515					1.1988	0.74255	0.261591	-0.42944	0.100447	0.00359127	45.684	15.864	690510000	388170000	302330000	682100000	360550000	321550000	Leave out requantified	Leave out requantified	29	29	29	20.2	20.2	20.2	252.5	0	123.27	7455.71	6.62343	8277.42	7.11537	7866.56	4432
H0YKN5;Q9GZN2;J3KS32;F8VXG3;U3KQB5;U3KQS0;F8VYL4;F8VW34;F8W1J9;F8VX54;F8VZH2;A0A0A6YYL0;F8VWK5;F8VUY0;F8VVS9;Q15583	H0YKN5;Q9GZN2;J3KS32;F8VXG3;U3KQB5;U3KQS0;F8VYL4;F8VW34;F8W1J9;F8VX54;F8VZH2;A0A0A6YYL0;F8VWK5;F8VUY0;F8VVS9;Q15583	Homeobox protein TGIF2;Homeobox protein TGIF1	TGIF2;TGIF1;TGIF2-C20orf24	110	1.27048	0.34537					1.1978	0.74208	0.260387	-0.430353	0.365054	0.19587	33.199	42.77	25607000	12110000	13498000	18743000	10225000	8518100	Median	Median	2	2	2	10.3	10.3	10.3	18.933	0.006752	2.3302	3317.87	2.94749	2729.4	2.34623	3023.63	1211
Q96HA7	Q96HA7	Tonsoku-like protein	TONSL	111	1.2702	0.345059					1.2599	0.78089	0.333309	-0.356809	0.238592	0.130159	23.938	28.466	24128000	11858000	12270000	178560000	108610000	69950000	Median	Median	3	3	3	2.5	2.5	2.5	150.93	0	15.088	485.105	0.430953	4034.85	3.4684	2259.98	4648
Q5SW79;H0Y2V6;H0Y4T4;E7EWM2;E7EMW0;H0YB92;E5RG47;Q96L14;E5RGW7;E5RIH6;E5RJT5;E5RFU8	Q5SW79;H0Y2V6	Centrosomal protein of 170 kDa	CEP170	112	1.26698	0.341397					1.4544	0.90603	0.540424	-0.142369	0.0128278	0.533661	40.923	20.656	151760000	82802000	68958000	276080000	130440000	145640000	Leave out requantified	Leave out requantified	18	18	18	15.8	15.8	15.8	175.29	0	107.34	2145.09	1.90564	4385.83	3.77011	3265.46	3723
A0A0C4DFM1;Q92544	A0A0C4DFM1;Q92544	Transmembrane 9 superfamily member 4	TM9SF4	113	1.26685	0.341249					1.0405	0.64832	0.057277	-0.625222	0.883822	0.0505808	33.994	17.905	49222000	25625000	23598000	35005000	23852000	11154000	Median	Median	3	3	3	6.4	6.4	6.4	72.54	0	12.09	2669.71	2.37169	2133.84	1.83428	2401.77	233
A0A0G2JH68;O60610;A0A140T8Z0;H9KV28;A0A2R8Y5N1;H7C2W8;B4E2I7;A0A2R8YEF8	A0A0G2JH68;O60610;A0A140T8Z0;H9KV28;A0A2R8Y5N1	Protein diaphanous homolog 1	DIAPH1	114	1.26516	0.339323			+		1.1656	0.72821	0.221073	-0.457574	0.0746417	9.91699e-08	31.792	25.712	4190700000	2406200000	1784500000	10722000000	5952200000	4770100000	Leave out requantified	Leave out requantified	64	64	64	53.4	53.4	53.4	141.36	0	323.31	82828	73.5819	238174	204.737	160501	278
Q96T23;H0YER1;H0YCN2;H7C306;H0YEX0;H0YDG9	Q96T23;H0YER1;H0YCN2	Remodeling and spacing factor 1	RSF1	115	1.26466	0.338747					1.2174	0.76118	0.283803	-0.39369	0.129978	0.00805376	25.451	15.575	400460000	235160000	165300000	608590000	294520000	314070000	Leave out requantified	Leave out requantified	15	15	15	15.4	15.4	15.4	163.82	0	67.246	11674.6	10.3714	19940.5	17.1411	15807.5	4767
Q9BWG6	Q9BWG6	Sodium channel modifier 1	SCNM1	116	1.26284	0.336671					1.5152	0.95011	0.599508	-0.0738335	0.000913211	0.983974	15.441	6.5009	263320000	132490000	130830000	219990000	124310000	95683000	Leave out requantified	Leave out requantified	8	8	8	40	40	40	25.949	0	33.583	23620.2	20.9835	22178.4	19.0648	22899.3	4963
Q9Y605;A0A087WTY9	Q9Y605;A0A087WTY9	MORF4 family-associated protein 1	MRFAP1	117	1.26239	0.336154					1.2072	0.75752	0.271665	-0.400644	0.21314	0.0336667	2.2579	37.564	156160000	83816000	72348000	249340000	143320000	106020000	Median	Median	2	2	2	26.8	26.8	26.8	14.649	0	54.951	52028.9	46.2209	93367.3	80.2597	72698.1	5879
P22830;K7ELX4;K7EPN2;K7EJX5;K7EKP7;K7EJM8	P22830;K7ELX4	Ferrochelatase, mitochondrial	FECH	118	1.25878	0.332021					1.3241	0.83565	0.405012	-0.259029	0.0626074	0.193365	28.032	23.273	165070000	71025000	94045000	352420000	201910000	150510000	Leave out requantified	Leave out requantified	10	10	10	36.4	36.4	36.4	47.862	0	24.176	8555.16	7.60015	20528.1	17.6462	14541.6	2387
P60763;J3KSC4;J3QLK0	P60763;J3KSC4;J3QLK0	Ras-related C3 botulinum toxin substrate 3	RAC3	119	1.25876	0.332007					1.2484	0.78789	0.32008	-0.343934	0.258883	0.317311	19.306	8.9402	41730000	23319000	18411000	39302000	24863000	14439000	Median	Plateau	7	2	2	37.5	13.5	13.5	21.379	0.0082703	2.1821	8110.35	7.20499	8584.88	7.37967	8347.62	2940
Q9H7N4	Q9H7N4	Splicing factor, arginine/serine-rich 19	SCAF1	120	1.25729	0.330321					1.294	0.81858	0.371838	-0.288805	0.185964	0.183633	99.579	7.5713	37995000	22651000	15344000	107020000	53718000	53306000	Median	Leave out requantified	7	7	7	7.4	7.4	7.4	139.27	0	16.614	984.593	0.874682	3116.9	2.67933	2050.75	5162
Q8NF37;A0A0G2JQ62;A0A0G2JRI7	Q8NF37;A0A0G2JQ62	Lysophosphatidylcholine acyltransferase 1	LPCAT1	121	1.25541	0.328156					1.3618	0.86406	0.445515	-0.210797	0.0148051	0.190093	15.85	11.496	296330000	137590000	158740000	736740000	439930000	296810000	Leave out requantified	Leave out requantified	10	10	10	18.7	18.7	18.7	59.151	0	33.714	17720.8	15.7426	49516.6	42.565	33618.7	4300
Q14807;H3BRB3;H3BTH5;I3L306;H3BQB9	Q14807;H3BRB3	Kinesin-like protein KIF22;Kinesin-like protein	KIF22	122	1.25502	0.327715					1.1916	0.75653	0.2529	-0.402531	0.113401	0.0792986	20.523	14.283	484900000	246990000	237920000	214590000	127310000	87276000	Leave out requantified	Leave out requantified	12	12	12	30.2	30.2	30.2	73.261	0	51.063	15928.2	14.1501	7922.31	6.81012	11925.3	3447
E7EVH3;Q92576;D6R9X2;E9PE34;A0A1B0GX99;E7ER40;H0Y8L0	E7EVH3;Q92576;D6R9X2;E9PE34;A0A1B0GX99;E7ER40	PHD finger protein 3	PHF3	123	1.25463	0.327257					1.2236	0.77734	0.291132	-0.363382	0.326967	0.121582	45.48	14.113	76548000	45625000	30923000	152240000	71221000	81015000	Median	Leave out requantified	4	4	4	7.6	7.6	7.6	120.65	0	14.934	2052.05	1.82298	4586.81	3.94287	3319.43	900
H0Y5D5;F5H2X7;Q9ULV3;Q9BTG3;Q5SYW2;A0A0U1RQR2	H0Y5D5;F5H2X7;Q9ULV3;Q9BTG3;Q5SYW2	Cip1-interacting zinc finger protein	CIZ1	124	1.25363	0.326117					1.3903	0.88464	0.475396	-0.176838	0.0872786	0.465295	11.327	14.835	22851000	9737900	13113000	98726000	62930000	35797000	Median	Leave out requantified	7	7	7	12.1	12.1	12.1	91.124	0	8.2141	761.342	0.676353	3696.87	3.17788	2229.11	1036
Q68D10	Q68D10	Protein SPT2 homolog	SPTY2D1	125	1.25349	0.325948					1.0183	0.64809	0.0261627	-0.625734	0.957483	0.0017265	27.583	76.035	100640000	46530000	54109000	87309000	60702000	26608000	Leave out requantified	Median	7	7	7	20.3	20.3	20.3	75.598	0	6.9764	2862.39	2.54286	2790.91	2.3991	2826.65	3817
Q9NUQ6;B8ZZZ7;Q4ZFW0;F8WAV0;C9IZC3;C9J8M7;F2Z2S1;C9JKE4;F8VT91	Q9NUQ6;B8ZZZ7	SPATS2-like protein	SPATS2L	126	1.2516	0.323774			+		0.95469	0.60944	-0.0668957	-0.714444	0.68183	0.000671703	68.08	84.169	185570000	100770000	84799000	210860000	143960000	66902000	Median	Median	4	4	3	9.3	9.3	7.5	61.728	0	8.6663	7213.22	6.40801	9211.78	7.91856	8212.5	5347
Q9NRX1;F8WBJ6	Q9NRX1;F8WBJ6	RNA-binding protein PNO1	PNO1	127	1.25144	0.323588					1.3364	0.85333	0.418352	-0.228824	0.00657387	0.0721343	13.631	64.206	683720000	357810000	325910000	1541600000	890720000	650920000	Leave out requantified	Leave out requantified	8	8	8	42.1	42.1	42.1	27.924	0	109.56	72481.7	64.3905	183675	157.889	128078	5312
Q9BRS2;E9PFQ8	Q9BRS2	Serine/threonine-protein kinase RIO1	RIOK1	128	1.2511	0.323196					1.2581	0.80377	0.331247	-0.315145	0.0339757	0.103748	29.902	52.793	602410000	310330000	292080000	354180000	173850000	180330000	Leave out requantified	Leave out requantified	10	10	10	27.6	27.6	27.6	65.582	0	48.132	27018.5	24.0024	17853.4	15.347	22436	4865
H3BPE1;H3BQK9;Q9UPN3;H0Y390;H0Y314;H0Y6T5;H0Y4F5	H3BPE1;H3BQK9;Q9UPN3;H0Y390	Microtubule-actin cross-linking factor 1, isoforms 1/2/3/5	MACF1	129	1.25039	0.32238					1.4677	0.93874	0.553557	-0.0912025	0.0452567	0.911021	132.75	12.675	23186000	10445000	12742000	143130000	77258000	65873000	Median	Leave out requantified	9	8	8	1.9	1.8	1.8	856.87	0	30.472	62.9514	0.0559241	436.755	0.37544	249.853	1243
P49674;H0Y5S9;H0Y682	P49674;H0Y5S9;H0Y682	Casein kinase I isoform epsilon	CSNK1E	130	1.25002	0.321952					1.1366	0.7274	0.184725	-0.459179	0.34276	0.0249695	36.029	21.232	250270000	135760000	114510000	101320000	55992000	45330000	Leave out requantified	Leave out requantified	6	6	3	19.2	19.2	10.1	47.315	0	9.014	41692.1	37.038	18970	16.3069	30331	2750
P0DI82;P0DI81;F5H785	P0DI82;P0DI81;F5H785	Trafficking protein particle complex subunit 2B;Trafficking protein particle complex subunit 2	TRAPPC2B;TRAPPC2	131	1.24929	0.321106					1.1871	0.76061	0.247441	-0.394771	0.40801	0.240956	14.868	15.531	76683000	44871000	31812000	42728000	26665000	16063000	Linear	Median	2	2	2	24.3	24.3	24.3	16.445	0	18.042	14903.6	13.2399	9333.23	8.02296	12118.4	2172
O75688;B8ZZF0;C9JIR6;A0A3B3IS24	O75688;B8ZZF0;C9JIR6;A0A3B3IS24	Protein phosphatase 1B	PPM1B	132	1.249	0.320773					1.0218	0.655	0.0311128	-0.610433	0.961501	0.00227534	10.54	49.943	30119000	26185000	3934100	63778000	53072000	10705000	Median	Median	5	3	3	14	9.6	9.6	52.642	0	7.2602	1713.28	1.52203	4077.44	3.50502	2895.36	1847
Q01804;D6RI06;D6RA27	Q01804	OTU domain-containing protein 4	OTUD4	133	1.24816	0.319806					1.2546	0.80531	0.327227	-0.312384	0.268505	0.14542	33.401	30.343	75698000	50100000	25598000	68514000	37463000	31052000	Median	Median	5	5	5	7.7	7.7	7.7	124.04	0	91.442	1697.55	1.50806	1726.82	1.48439	1712.19	3157
Q8WVM7;Q68DW7;H7C595	Q8WVM7;Q68DW7	Cohesin subunit SA-1	STAG1;DKFZp781D1416	134	1.24809	0.319726					1.242	0.79731	0.312665	-0.326787	0.151377	0.0901445	12.461	23.826	208700000	122710000	85986000	276780000	150970000	125810000	Leave out requantified	Leave out requantified	15	10	10	11.4	8.8	8.8	144.43	0	26.76	4307.41	3.82658	6420.33	5.51899	5363.87	4406
Q9BTC0	Q9BTC0	Death-inducer obliterator 1	DIDO1	135	1.24775	0.319326					1.2852	0.8255	0.361993	-0.27666	0.00848486	0.0306879	23.685	24.92	1976300000	1143300000	832990000	2821800000	1425100000	1396800000	Leave out requantified	Leave out requantified	48	48	48	33.9	33.9	33.9	243.87	0	229.63	20394.7	18.118	32727.9	28.1333	26561.3	4894
P05362;K7EKL8;E7ESS4	P05362;K7EKL8;E7ESS4	Intercellular adhesion molecule 1	ICAM1	136	1.24604	0.317354					1.341	0.8637	0.423309	-0.211398	0.129742	0.360087	57.977	44.936	30301000	18017000	12284000	83733000	47442000	36291000	Median	Median	2	2	2	4.5	4.5	4.5	57.825	0.00019751	4.7892	2355.64	2.09268	7316.04	6.28896	4835.84	2079
J3KNN3;P15735;H3BP07;H3BTW6;H3BTI9	J3KNN3;P15735	Phosphorylase b kinase gamma catalytic chain, liver/testis isoform	PHKG2	137	1.24468	0.315777					0.95504	0.61646	-0.0663669	-0.697921	0.549244	0.000920781	10.966	62.951	811520000	513740000	297780000	190730000	141510000	49222000	Leave out requantified	Median	7	7	7	21.5	21.5	21.5	46.886	0	23.54	41144.7	36.5517	10868.3	9.34253	26006.5	1337
A0A0G2JNN3;C9JMY0;A0A087WUE4;Q96PV6;E7EWC7	A0A0G2JNN3;C9JMY0;A0A087WUE4;Q96PV6	Leukocyte receptor cluster member 8	LENG8	138	1.2432	0.314061					1.2189	0.78865	0.28558	-0.342543	0.317311	0.319601	40.216	32.42	31755000	15068000	16687000	24314000	13584000	10731000	Median	Median	3	3	3	8.4	8.4	8.4	79.376	0	14.173	1028.61	0.913789	885.166	0.7609	956.89	43
P17676	P17676	CCAAT/enhancer-binding protein beta	CEBPB	139	1.2421	0.312779					1.1634	0.75408	0.218347	-0.407211	0.115444	0.00576011	30.741	27.739	1639400000	650870000	988560000	914120000	465420000	448710000	Leave out requantified	Leave out requantified	10	10	10	46.1	46.1	46.1	36.105	0	108.62	159311	141.527	99837.3	85.8214	129574	2314
V9GY01;Q9Y448;H0YM11;H0YKF8;H0YLA7	V9GY01;Q9Y448;H0YM11	Small kinetochore-associated protein	KNSTRN	140	1.24199	0.312648					1.2142	0.78715	0.280006	-0.34529	0.135564	0.0217427	7.5297	5.2463	357700000	180700000	177010000	422790000	236770000	186020000	Leave out requantified	Leave out requantified	5	5	5	32.8	32.8	32.8	26.983	0	14.525	34760.1	30.8798	46175.8	39.6933	40467.9	5822
P01112	P01112	GTPase HRas;GTPase HRas, N-terminally processed	HRAS	141	1.2414	0.311973					1.2251	0.79496	0.2929	-0.331046	0.323925	0.338949	3.627	18.254	73685000	34719000	38966000	57982000	31242000	26740000	Leave out requantified	Leave out requantified	10	3	2	58.7	21.7	13.8	21.298	0	6.6576	8592.54	7.63336	7599.13	6.53231	8095.84	2038
Q8WUA2	Q8WUA2	Peptidyl-prolyl cis-trans isomerase-like 4	PPIL4	142	1.24022	0.310601					1.4365	0.93391	0.522558	-0.0986446	0.00401714	0.755425	70.534	40.625	300620000	207800000	92822000	125220000	57684000	67531000	Median	Median	6	6	6	16.9	16.9	16.9	57.224	0	9.1793	13483	11.9779	6312.06	5.42592	9897.54	4378
P24928	P24928	DNA-directed RNA polymerase II subunit RPB1	POLR2A	143	1.24014	0.310497					1.2136	0.78911	0.279293	-0.341702	0.0430676	0.00600069	26.697	25.528	1648700000	910900000	737820000	1998500000	1153000000	845470000	Leave out requantified	Leave out requantified	40	40	40	27.2	27.2	27.2	217.17	0	210.6	20026.9	17.7913	27283.7	23.4534	23655.3	2411
Q14692	Q14692	Ribosome biogenesis protein BMS1 homolog	BMS1	144	1.23899	0.309159					1.2135	0.79051	0.279174	-0.339144	0.0431579	0.00640618	19.757	17.941	1470600000	836660000	633920000	1656200000	856660000	799530000	Leave out requantified	Leave out requantified	25	25	25	24.1	24.1	24.1	145.81	0	101.76	33625.4	29.8718	42561.1	36.5861	38093.3	3437
J3KN87;E7EPP6;O14757;E9PPA5;E9PJI4;E9PKQ3;A0A087WY91;A0A087WT52	J3KN87;E7EPP6;O14757;E9PPA5	Serine/threonine-protein kinase Chk1	CHEK1	145	1.23898	0.309158					1.0729	0.69892	0.101516	-0.516801	0.755358	0.0107602	37.607	16.571	52576000	27913000	24663000	107220000	60777000	46446000	Median	Leave out requantified	8	8	8	23.1	23.1	23.1	49.019	0	14.146	2851.62	2.53329	6535.94	5.61838	4693.78	873
P46821;D6RA32;D6RA40;D6RGJ3;D6RCL2;E9PGC8;P78559	P46821	Microtubule-associated protein 1B;MAP1B heavy chain;MAP1 light chain LC1	MAP1B	146	1.23866	0.308775			+		1.1482	0.74837	0.199374	-0.418176	0.107056	1.13988e-06	13.439	18.853	3517300000	2009500000	1507800000	4980300000	2616900000	2363400000	Leave out requantified	Leave out requantified	47	47	47	30.9	30.9	30.9	270.63	0	323.31	40609.8	36.0765	64625.6	55.553	52617.7	2691
Q92974;V9GYM8;Q5VY93;V9GYF0;V9GYF5;V9GYG5;V9GZ14;V9GZ58	Q92974;V9GYM8	Rho guanine nucleotide exchange factor 2	ARHGEF2	147	1.23843	0.308507					1.3174	0.85897	0.397693	-0.21932	0.00737619	0.16967	27.976	21.066	929750000	413540000	516210000	1203200000	669990000	533250000	Leave out requantified	Leave out requantified	22	22	22	28.6	28.6	28.6	111.54	0	71.494	19021	16.8977	27665.2	23.7813	23343.1	4491
Q12789;H3BRD0;H3BU55;H3BU37;I3L1Z3	Q12789	General transcription factor 3C polypeptide 1	GTF3C1	148	1.23693	0.306758					1.2688	0.82929	0.343465	-0.270051	0.027514	0.0804649	34.867	19.834	705020000	435760000	269260000	1039400000	534250000	505120000	Leave out requantified	Leave out requantified	40	40	40	24.9	24.9	24.9	238.87	0	149.95	7473.97	6.63965	12384	10.6454	9928.98	3247
A0A087WY61;F5H4J1;F5H6Y5;K4DIE0;F5H763;F5H0Z7;F5H2F3;F5H3L6;F5GZW1;F5H1L0;F8W6T3;F5GWK2;F5H073;F5H068;F5H7R5;F5H4Y4;F5GWA2	A0A087WY61		NUMA1	149	1.23688	0.306701					1.3192	0.8623	0.399663	-0.213738	0.173858	0.353548	28.381	11.994	78671000	40926000	37745000	103690000	47113000	56576000	Median	Median	146	1	0	69.3	0.5	0	236.16	0.0020095	2.7986	784.1	0.696571	1161.51	0.998446	972.803	83
Q8IZ21;A0A0J9YVR0	Q8IZ21	Phosphatase and actin regulator 4	PHACTR4	150	1.23645	0.306198					1.2983	0.84923	0.376624	-0.235773	0.200787	0.243826	30.202	30.071	78746000	30053000	48693000	359460000	239720000	119740000	Leave out requantified	Leave out requantified	7	7	7	16	16	16	78.21	0	41.619	2550.75	2.26601	13086.4	11.2492	7818.56	4166
Q9H9F9	Q9H9F9	Actin-related protein 5	ACTR5	151	1.23585	0.305509					1.1901	0.7792	0.251083	-0.359934	0.400831	0.126024	14.601	19.687	134360000	82207000	52157000	193070000	136930000	56141000	Leave out requantified	Leave out requantified	9	9	9	22.9	22.9	22.9	68.297	0	45.236	6026.14	5.35344	9732.23	8.36594	7879.18	5187
P19525;C9JZT2;F8WBH4	P19525	Interferon-induced, double-stranded RNA-activated protein kinase	EIF2AK2	152	1.23537	0.304948					1.2747	0.83524	0.350158	-0.259737	0.0109286	0.0395618	17.081	14.43	2169200000	1059600000	1109700000	2239000000	1141000000	1097900000	Leave out requantified	Leave out requantified	20	20	20	38.1	38.1	38.1	62.094	0	109.9	120455	107.008	139735	120.118	130095	2342
Q13501;E7EMC7;E3W990;E9PFW8;C9JRJ8;D6RBF1;C9J6J8	Q13501;E7EMC7	Sequestosome-1	SQSTM1	153	1.23458	0.304021			+		1.1493	0.75404	0.200755	-0.407287	0.0473719	2.1584e-06	25.051	11.516	6133300000	3236600000	2896700000	5500400000	3441500000	2058800000	Leave out requantified	Leave out requantified	18	18	18	70.7	70.7	70.7	47.687	0	323.31	357608	317.688	360442	309.84	359025	3338
Q4G0J3;D6RFF0;H0YA82;D6R9Z6;D6RF49;D6RAF3	Q4G0J3;D6RFF0;H0YA82	La-related protein 7	LARP7	154	1.23441	0.303821					1.0393	0.68206	0.0556122	-0.552029	0.87577	0.00616238	24.628	44.551	114940000	69133000	45807000	116540000	59553000	56987000	Leave out requantified	Leave out requantified	8	8	8	16.3	16.3	16.3	66.898	0	17.745	7884.33	7.0042	8984.56	7.72324	8434.45	3633
Q9P2B4;B1AMN7	Q9P2B4;B1AMN7	CTTNBP2 N-terminal-like protein	CTTNBP2NL	155	1.23437	0.303772					1.0708	0.70278	0.098689	-0.508855	0.763406	0.0121469	12.258	19.582	13675000	5946200	7729100	84894000	53658000	31236000	Median	Median	6	6	6	11.7	11.7	11.7	70.157	0	13.784	590.617	0.524687	4120.82	3.54231	2355.72	5515
Q6P5Z2	Q6P5Z2	Serine/threonine-protein kinase N3	PKN3	156	1.23399	0.303326					1.1922	0.78294	0.253626	-0.353026	0.378593	0.0942272	77.029	28.932	25381000	15530000	9851400	117870000	79456000	38419000	Median	Median	6	6	6	10.8	10.8	10.8	99.419	0	22.773	721.884	0.6413	3767.82	3.23887	2244.85	3884
P54687;F5H2F2;A0A087WYF2	P54687;F5H2F2	Branched-chain-amino-acid aminotransferase, cytosolic	BCAT1	157	1.23355	0.302816		+			1.5641	1.0279	0.645333	0.0396999	0.000346878	0.560314	16.712	6.9201	378110000	152430000	225690000	487800000	253660000	234140000	Leave out requantified	Leave out requantified	8	8	8	26.7	26.7	26.7	42.966	0	42.983	35273.7	31.3361	51144.9	43.9648	43209.3	2877
Q96SB4;H3BLV9;D6RBM8;H7C2I2;D6RBF8;H7C521;A8MPP7;A8MPY5;E7ETV6;Q9UPE1	Q96SB4;H3BLV9	SRSF protein kinase 1	SRPK1	158	1.23238	0.301447					1.25	0.82304	0.321928	-0.280966	0.032242	0.0252956	26.461	19.721	1168500000	684040000	484500000	1434700000	947160000	487520000	Leave out requantified	Leave out requantified	12	12	10	25.3	25.3	22.7	74.324	0	61.433	47810.9	42.4737	65976.2	56.7139	56893.5	4757
Q12888;A6NNK5;C9JXV0;H7C3N7;H7BZY0;M0R142;H7C151	Q12888;A6NNK5	Tumor suppressor p53-binding protein 1	TP53BP1	159	1.23226	0.301301					1.2709	0.83697	0.345851	-0.256752	0.0263843	0.0998678	23.055	24.732	443780000	247600000	196180000	517750000	224660000	293090000	Leave out requantified	Leave out requantified	23	23	23	18.8	18.8	18.8	213.57	0	112.58	5847.46	5.19471	7667.39	6.59098	6757.42	3258
Q9BW19;A0A087X1W5;A2AB20;A0A140T9E6	Q9BW19	Kinesin-like protein KIFC1	KIFC1	160	1.23205	0.301059			+		1.2076	0.79555	0.272143	-0.329975	0.0288642	0.000127858	48.315	14.874	3484800000	2284500000	1200300000	12646000000	7132900000	5513200000	Leave out requantified	Leave out requantified	11	11	11	26.2	26.2	26.2	73.747	0	82.614	104197	92.5656	424971	365.31	264584	4952
Q9BYC8	Q9BYC8	39S ribosomal protein L32, mitochondrial	MRPL32	161	1.23136	0.300254					1.1463	0.75601	0.196985	-0.403523	0.503721	0.229242	49.45	41.131	36796000	19858000	16937000	20442000	12500000	7942500	Median	Median	1	1	1	12.2	12.2	12.2	21.405	0	34.469	6129.79	5.44552	3827.33	3.29002	4978.56	4989
Q8NEF9	Q8NEF9	Serum response factor-binding protein 1	SRFBP1	162	1.23123	0.300103					1.2826	0.84608	0.359071	-0.241134	0.099065	0.282638	24.781	6.572	142060000	60637000	81422000	90691000	51702000	38989000	Leave out requantified	Leave out requantified	6	6	6	18.4	18.4	18.4	48.633	0	14.346	7888.51	7.00792	5659.99	4.8654	6774.25	4292
Q8TBP6	Q8TBP6	Solute carrier family 25 member 40	SLC25A40	163	1.23002	0.298687					1.2094	0.79936	0.274291	-0.323083	0.338173	0.130233	19.637	42.302	25543000	11522000	14020000	122820000	71147000	51676000	Median	Median	4	4	4	15.4	15.4	15.4	38.124	0.0003838	3.935	2127.58	1.89008	11497.7	9.88358	6812.65	4340
Q9NXV2;H3BSS5	Q9NXV2;H3BSS5	BTB/POZ domain-containing protein KCTD5	KCTD5	164	1.23001	0.298666					1.149	0.75946	0.200379	-0.396954	0.507482	0.237995	3.5925	11.097	74358000	37532000	36825000	22584000	13056000	9528400	Leave out requantified	Median	4	4	4	28.6	28.6	28.6	26.092	0	16.752	6936.82	6.16246	2367.89	2.03547	4652.35	5433
Q8N8A6	Q8N8A6	ATP-dependent RNA helicase DDX51	DDX51	165	1.22969	0.298295					1.1666	0.77149	0.22231	-0.374281	0.244735	0.108344	13.435	6.7543	408970000	94975000	314000000	208110000	117010000	91103000	Leave out requantified	Leave out requantified	12	12	12	25.7	25.7	25.7	72.456	0	29.019	13625.9	12.1049	7792.84	6.69882	10709.4	4235
Q96F63;M0QXS4	Q96F63	Coiled-coil domain-containing protein 97	CCDC97	166	1.22836	0.296732					1.1694	0.77502	0.225768	-0.367695	0.23682	0.0533013	35.022	16.502	427020000	208790000	218230000	300630000	178110000	122520000	Leave out requantified	Median	5	5	5	32.4	32.4	32.4	38.946	0	97.673	33197.1	29.4913	26267.1	22.5795	29732.1	4614
P57081	P57081	tRNA (guanine-N(7)-)-methyltransferase non-catalytic subunit WDR4	WDR4	167	1.22665	0.294722		+			1.6285	1.0823	0.703544	0.1141	9.23969e-05	0.296096	48.08	16.414	331620000	143690000	187930000	306460000	167880000	138580000	Leave out requantified	Leave out requantified	5	5	5	19.4	19.4	19.4	45.489	0	49.194	20353.1	18.081	21139.3	18.1716	20746.2	2923
Q8N9T8;H0YFD2;F8WFC1;H0YG91;H0YH26	Q8N9T8;H0YFD2	Protein KRI1 homolog	KRI1	168	1.22642	0.294451					1.5769	1.0484	0.657091	0.0681893	0.0237929	0.579744	41.962	43.791	121880000	59481000	62402000	74434000	38735000	35699000	Median	Median	6	6	6	11	11	11	82.597	0	31.008	8121.52	7.21491	5574.48	4.79189	6848	4249
P20585	P20585	DNA mismatch repair protein Msh3	MSH3	169	1.22572	0.293624					1.3103	0.87215	0.389897	-0.197352	0.184924	0.501616	21.774	11.718	84926000	40313000	44613000	191290000	109260000	82024000	Leave out requantified	Leave out requantified	8	8	8	11.3	11.3	11.3	127.41	0	22.461	1737.43	1.54348	4398.33	3.78086	3067.88	2356
Q9H425;E5RFY9;E5RI90	Q9H425;E5RFY9;E5RI90	Uncharacterized protein C1orf198	C1orf198	170	1.22551	0.293385					1.4616	0.97318	0.547549	-0.0392214	0.0604839	0.994934	28.311	27.198	91941000	35296000	56645000	93449000	48376000	45073000	Median	Linear	2	2	2	7.3	7.3	7.3	36.346	0.0014878	3.1518	13401.8	11.9057	15309.3	13.1601	14355.5	5114
Q5TGL8	Q5TGL8	PX domain-containing protein 1	PXDC1	171	1.22533	0.293171					1.5169	1.0103	0.601126	0.0147838	0.0292447	0.808111	8.9015	14.4	53960000	24171000	29789000	15054000	8283900	6770400	Median	Median	1	1	1	6.9	6.9	6.9	26.56	0	8.3496	4494.55	3.99283	1409.27	1.21143	2951.91	3770
O75962;E7EWP2;E7EPJ7;F5H228;A0A1W2PRD7;A0A087X139;C9IZQ6;H7BXZ5;J3QSW6;O60229;H7C0I9	O75962;E7EWP2;E7EPJ7	Triple functional domain protein	TRIO	172	1.22428	0.29193					1.2616	0.84171	0.335255	-0.248605	0.123754	0.112798	12.206	18.015	225650000	115010000	110640000	655890000	335830000	320050000	Leave out requantified	Leave out requantified	19	19	18	8.8	8.8	8.5	346.9	0	44.133	2174.67	1.93191	7104.22	6.10688	4639.44	1875
Q9UER7;A0A0G2JJZ4;Q4VX54	Q9UER7	Death domain-associated protein 6	DAXX	173	1.22206	0.28931					1.4232	0.95298	0.509138	-0.0694822	0.0190906	0.876544	13.763	12.172	208540000	107860000	100670000	93113000	50910000	42203000	Leave out requantified	Leave out requantified	6	6	6	12	12	12	81.372	0	15.471	11053.7	9.81981	5547	4.76827	8300.37	5559
Q9H2G2	Q9H2G2	STE20-like serine/threonine-protein kinase	SLK	174	1.22174	0.288936					1.2849	0.86082	0.361656	-0.216216	0.00383855	0.098992	19.239	18.682	2659600000	1178000000	1481700000	3872200000	1736700000	2135500000	Leave out requantified	Leave out requantified	43	43	41	42.9	42.9	41.3	142.69	0	323.31	51690.1	45.92	84581.9	72.7076	68136	5086
Q9BRZ2;C9JI91	Q9BRZ2	E3 ubiquitin-protein ligase TRIM56	TRIM56	175	1.22146	0.288605					1.3056	0.87509	0.384713	-0.192497	0.0770531	0.518068	34.55	29.857	175980000	86418000	89565000	151960000	75089000	76873000	Leave out requantified	Leave out requantified	6	6	6	15.5	15.5	15.5	81.487	0	32.774	5130.34	4.55764	4978.98	4.27999	5054.66	4873
Q9H4L5	Q9H4L5	Oxysterol-binding protein-related protein 3	OSBPL3	176	1.22074	0.287756					1.4676	0.98483	0.553459	-0.0220534	0.0452962	0.925233	27.599	88.959	27433000	14006000	13427000	88607000	46701000	41906000	Median	Leave out requantified	5	5	5	7.4	7.4	7.4	101.22	0	13.245	727.048	0.645888	2639.28	2.26876	1683.17	5130
Q9UIG0	Q9UIG0	Tyrosine-protein kinase BAZ1B	BAZ1B	177	1.22032	0.287259					1.2682	0.85161	0.342782	-0.231735	0.022052	0.0683406	27.607	19.409	1107400000	648020000	459360000	1750400000	886020000	864370000	Leave out requantified	Leave out requantified	31	31	31	22.4	22.4	22.4	170.9	0	105.31	16770.9	14.8988	29793.2	25.6106	23282.1	5610
A0A2U3TZV8;Q4KWH8	A0A2U3TZV8;Q4KWH8	1-phosphatidylinositol 4,5-bisphosphate phosphodiesterase eta-1	PLCH1	178	1.22011	0.287013					1.2293	0.82577	0.297837	-0.276188	0.110873	0.161378	24.035	23.214	386440000	199050000	187390000	246440000	178820000	67621000	Leave out requantified	Leave out requantified	2	2	2	1.4	1.4	1.4	188.67	0.0086131	2.1541	5632.94	5.00413	4037.31	3.47052	4835.12	436
O96028;D6R9V2;H0Y9L4;D6RIS1;H0Y9U6	O96028	Histone-lysine N-methyltransferase NSD2	WHSC1	179	1.22006	0.286947					1.2302	0.82645	0.298893	-0.275001	0.10953	0.163454	32.782	25.236	388820000	207530000	181300000	262580000	125930000	136650000	Leave out requantified	Leave out requantified	15	15	15	15.2	15.2	15.2	152.26	0	41.006	6386.06	5.67318	4847.01	4.16655	5616.54	2016
A0A0A0MSI9;A0A0A0MS70;H0Y4G9;Q99836;A0A3B3ITY3;A0A3F2YP85	A0A0A0MSI9;A0A0A0MS70;H0Y4G9;Q99836;A0A3B3ITY3;A0A3F2YP85	Myeloid differentiation primary response protein MyD88	MYD88	180	1.21998	0.286858					1.1826	0.79457	0.241962	-0.331754	0.402668	0.337737	31.91	2.3359	40385000	22945000	17440000	7981500	4770600	3210900	Median	Median	5	5	5	20.5	20.5	20.5	29.626	0	8.8517	2854.16	2.53555	633.974	0.544972	1744.07	176
Q6Y7W6;I1E4Y6;E7ESB6;C9JHW1;C9JW88;F8WCD5;C9JPV7;C9JXQ0;C9J0V6;C9JHT0;C9JRZ2;C9JH18	Q6Y7W6;I1E4Y6;E7ESB6	PERQ amino acid-rich with GYF domain-containing protein 2	GIGYF2	181	1.21996	0.28683					1.2987	0.87261	0.377068	-0.196591	0.0831535	0.348412	34.652	11.068	178200000	100310000	77892000	359300000	193120000	166180000	Leave out requantified	Leave out requantified	13	13	13	15.4	15.4	15.4	150.07	0	73.237	4074.56	3.61971	9233.32	7.93707	6653.94	3939
O95983;K7EIE8;A0A087WT34;A0A087X1H1;A0A0A0MTS6	O95983;K7EIE8;A0A087WT34;A0A087X1H1;A0A0A0MTS6	Methyl-CpG-binding domain protein 3	MBD3	182	1.21976	0.286594					1.0323	0.69384	0.0458623	-0.527325	0.875868	0.00422886	2.984	17.989	308140000	175010000	133130000	300240000	126300000	173940000	Leave out requantified	Leave out requantified	5	5	5	18.2	18.2	18.2	32.844	0	11.774	44916	39.902	49186.9	42.2817	47051.4	2006
Q92889	Q92889	DNA repair endonuclease XPF	ERCC4	183	1.21835	0.284927					1.3084	0.88145	0.387804	-0.182049	0.166871	0.65244	19.069	13.9	35556000	16333000	19223000	49906000	30532000	19374000	Median	Median	4	4	4	6.3	6.3	6.3	104.48	0	18.088	812.99	0.722236	1282.49	1.10244	1047.74	4479
A0A087WU02;Q96RQ1;H0YHJ8;H0YI58;F8W0R1;F8VR88;F8VUZ2;H0YI50;F8VPA6	A0A087WU02;Q96RQ1;H0YHJ8;H0YI58;F8W0R1;F8VR88;F8VUZ2;H0YI50;F8VPA6	Endoplasmic reticulum-Golgi intermediate compartment protein 2	ERGIC2	184	1.21779	0.28427					1.8781	1.2664	0.909274	0.340733	0.00167424	0.139872	57.48	24.72	85748000	33281000	52467000	52342000	18700000	33642000	Median	Median	2	2	2	7.8	7.8	7.8	43.432	0	13.835	9999.23	8.88302	6859.95	5.8969	8429.59	35
A0A0A0MRB5;Q8WXG6;C9JM97;C9JLZ9;C9K0L0;C9J6B0;A0A0U1RR25;F8W8U2	A0A0A0MRB5;Q8WXG6	MAP kinase-activating death domain protein	MADD	185	1.21723	0.283605					1.2656	0.85418	0.339822	-0.227388	0.118681	0.264111	26.267	17.3	228870000	130770000	98097000	380510000	198140000	182380000	Leave out requantified	Leave out requantified	14	14	14	12.7	12.7	12.7	176.55	0	42.011	3656.02	3.2479	6831.47	5.87241	5243.74	155
Q9H4L4;A0A087X0R7;J3QL36;J3KSF5;J3QRE4;A0A087WV50	Q9H4L4;A0A087X0R7;J3QL36	Sentrin-specific protease 3	SENP3;SENP3-EIF4A1	186	1.2154	0.281429					1.3589	0.91992	0.442439	-0.12042	0.0418364	0.790283	35.648	39.156	157930000	91305000	66628000	221200000	116990000	104220000	Leave out requantified	Leave out requantified	7	7	7	13.8	13.8	13.8	65.009	0	35.229	9692.9	8.61088	15258.2	13.1161	12475.5	5129
E9PL17;Q92989	E9PL17;Q92989	Polyribonucleotide 5-hydroxyl-kinase Clp1	CLP1	187	1.21536	0.281386					1.0326	0.69907	0.0462815	-0.516491	0.901559	0.0108115	13.399	25.372	125790000	70057000	55729000	80461000	45995000	34465000	Leave out requantified	Median	3	3	3	5.3	5.3	5.3	48.939	0.0016624	3.0271	7334.3	6.51557	5272.62	4.53241	6303.46	966
Q15397;S4R3K8	Q15397	Pumilio domain-containing protein KIAA0020	KIAA0020	188	1.21434	0.280172					1.2054	0.81743	0.269512	-0.290833	0.0510551	0.0572366	14.871	20.034	1541700000	775440000	766220000	1134800000	610850000	523990000	Leave out requantified	Leave out requantified	22	22	22	39	39	39	73.584	0	70.438	52876.6	46.974	43743.3	37.6023	48309.9	3508
A0A2R8Y7S2;A0A2R8Y4P4;Q9HBD4;A0A0A0MT49;P51532;A0A2R8YGG3;A0A2R8Y440;A0A2R8Y7F3;A0A2R8YG32;A0A2R8Y4C5;A0A2R8YF58;A0A2R8Y6N0;A0A2R8Y6V2;A0A2R8Y526;A0A2R8Y7Y7;A0A2R8YF80;A0A2R8YDA1;A0A2R8YGP5;A0A2R8Y523;A0A2R8YFV8;A0A2R8YCY3;A0A2R8Y5K3;A0A2R8Y4R6;K7EP28;A0A2R8YFK5;K7EQF0;A0A0U1RQE1;A0A0U1RRF5;A0A0U1RRD6;A0A0U1RRF8;A0A0A0MSS5;F6UH26;A0A2R8Y7R0;A0A0U1RQU0;A0A0U1RR09;F6XE55;A0A0U1RQW7;A0A0U1RRN2;B1ALG…	A0A2R8Y7S2;A0A2R8Y4P4;Q9HBD4;A0A0A0MT49;P51532;A0A2R8YGG3;A0A2R8Y440;A0A2R8Y7F3;A0A2R8YG32;A0A2R8Y4C5;A0A2R8YF58;A0A2R8Y6N0;A0A2R8Y6V2;A0A2R8Y526;A0A2R8Y7Y7;A0A2R8YF80;A0A2R8YDA1;A0A2R8YGP5;A0A2R8Y523	Transcription activator BRG1	SMARCA4	189	1.21413	0.279918					1.2275	0.83271	0.295723	-0.264114	0.0177274	0.0398828	27.188	16.44	2651700000	1436400000	1215400000	3493100000	1908400000	1584600000	Leave out requantified	Leave out requantified	35	35	23	23.2	23.2	15.8	184.85	0	310.98	61843.9	54.9403	91561.3	78.7072	76702.6	193
E7EWX8;H7C4E0;A0A3B3ITT3;A0A0C4DFN3;Q99685;H7C599;H7C5K5	E7EWX8;H7C4E0;A0A3B3ITT3;A0A0C4DFN3;Q99685;H7C599	Monoglyceride lipase	MGLL	190	1.21407	0.279849					1.0814	0.73367	0.1129	-0.446797	0.723217	0.177261	24.081	12.717	21372000	10579000	10793000	19111000	10965000	8145700	Leave out requantified	Leave out requantified	4	4	4	22.7	22.7	22.7	30.691	0	10.741	1846.1	1.64002	1855.33	1.59486	1850.71	908
E5RG17;Q6P1N9;G5EA19;E5RGF2;U3KQS5;A0A0D9SGD3;H0YBX2;E5RG62;E5RK70;E5RID7	E5RG17;Q6P1N9;G5EA19;E5RGF2;U3KQS5;A0A0D9SGD3;H0YBX2;E5RG62;E5RK70	Putative deoxyribonuclease TATDN1	TATDN1	191	1.21396	0.279722					1.3281	0.9012	0.409364	-0.150081	0.0598218	0.504605	16.893	4.6808	181400000	87929000	93476000	291260000	147490000	143770000	Leave out requantified	Leave out requantified	6	6	6	22.4	22.4	22.4	36.418	0	34.193	15109.6	13.4229	27266.1	23.4383	21187.8	843
A0A384DVU0;Q8IY17;A0A2R8Y7E1;M0R2C2;M0QYF5;M0QZK5;M0R2H4;M0QXH7;M0R2K2;M0QYT1	A0A384DVU0;Q8IY17	Neuropathy target esterase	PNPLA6	192	1.21371	0.279428					1.3956	0.94739	0.480886	-0.0779697	0.00831562	0.742031	30.665	19.81	362680000	217710000	144960000	805670000	448750000	356920000	Leave out requantified	Leave out requantified	16	16	16	19.6	19.6	19.6	149.92	0	120.84	6312.36	5.60771	15759.9	13.5474	11036.1	438
Q08AD1	Q08AD1	Calmodulin-regulated spectrin-associated protein 2	CAMSAP2	193	1.21246	0.277932					1.1605	0.78943	0.214747	-0.341117	0.462293	0.107454	14.141	27.334	18247000	10654000	7592200	69619000	40668000	28950000	Linear	Leave out requantified	6	6	6	6.8	6.8	6.8	168.09	0	9.299	272.797	0.242345	1169.78	1.00556	721.288	3225
J3KNC0;P52655	J3KNC0;P52655	Transcription initiation factor IIA subunit 1;Transcription initiation factor IIA alpha chain;Transcription initiation factor IIA beta chain	GTF2A1	194	1.21216	0.277585					0.95012	0.64663	-0.0738184	-0.628988	0.70876	0.00317892	59.707	83.28	130470000	93429000	37045000	222060000	140640000	81423000	Median	Median	2	2	2	37.3	37.3	37.3	6.7407	0	5.3841	38035.9	33.7899	72758.1	62.5437	55397	1333
Q5GLZ8;H0Y6K7	Q5GLZ8	Probable E3 ubiquitin-protein ligase HERC4	HERC4	195	1.21064	0.275768					1.1758	0.80224	0.233643	-0.317894	0.435904	0.361984	29.71	32.67	94183000	41655000	52528000	52513000	25068000	27445000	Leave out requantified	Leave out requantified	5	5	5	7.9	7.9	7.9	118.56	0.00038903	4.3325	2241.4	1.99119	1404.56	1.20738	1822.98	3679
Q06124;A0A1W2PPU4;A0A0U1RRI0;H0YF12	Q06124	Tyrosine-protein phosphatase non-receptor type 11	PTPN11	196	1.20985	0.274825					1.3078	0.89347	0.387142	-0.162509	0.00920233	0.340275	4.5534	7.8529	820820000	344510000	476310000	750550000	287540000	463010000	Leave out requantified	Leave out requantified	14	14	14	28.1	28.1	28.1	68.436	0	57.742	25188.8	22.3769	25886.1	22.252	25537.4	3199
Q5TBE9;Q9BUE6	Q5TBE9;Q9BUE6	Iron-sulfur cluster assembly 1 homolog, mitochondrial	ISCA1	197	1.20909	0.273919					1.3011	0.89001	0.379732	-0.168107	0.196987	0.494349	10.259	20.832	79678000	37890000	41788000	104040000	54625000	49418000	Median	Median	1	1	1	14	14	14	9.3537	0.0011295	3.4418	14294.5	12.6988	20977.7	18.0327	17636.1	3762
E7EW69;E7EX04;B5ME97;Q9P0V9;F5GYV2;F5H1F2	E7EW69;E7EX04;B5ME97;Q9P0V9	Septin-10	2010-09-01	198	1.20808	0.27271					1.2709	0.87081	0.345851	-0.19957	0.241334	0.394286	14.629	6.5646	134320000	63802000	70517000	93513000	44493000	49020000	Leave out requantified	Median	4	2	2	10.9	5.1	5.1	52.145	0.00075858	3.6149	7119.68	6.32491	5570.83	4.78876	6345.26	612
Q9BUI4;E9PHH9	Q9BUI4;E9PHH9	DNA-directed RNA polymerase III subunit RPC3	POLR3C	199	1.20782	0.272408					1.2933	0.88653	0.371057	-0.173759	0.0127659	0.299822	21.908	16.87	1059200000	503720000	555450000	631930000	376790000	255130000	Leave out requantified	Leave out requantified	11	11	11	27.2	27.2	27.2	60.611	0	75.67	44112.6	39.1883	29578.9	25.4264	36845.7	4917
A0A0G2JHC2;Q6NYC8;A0A0G2JKF1	A0A0G2JHC2;Q6NYC8	Phostensin	PPP1R18	200	1.20739	0.27189					1.0379	0.71197	0.0536674	-0.490112	0.828339	0.000788027	31.364	15.331	507300000	273570000	233720000	599880000	366860000	233030000	Leave out requantified	Leave out requantified	12	12	12	31.2	31.2	31.2	68.041	0	165.67	20756.9	18.4398	27586.1	23.7134	24171.5	279
Q13618;A0A087WTG3;H7C1L6;A0A087X1R9;H7C399	Q13618	Cullin-3	CUL3	201	1.20684	0.271239					1.2312	0.84533	0.300065	-0.242413	0.0295522	0.0612924	32.339	19.9	2373600000	1188800000	1184800000	2513100000	1478500000	1034600000	Leave out requantified	Leave out requantified	33	33	33	42.8	42.8	42.8	88.929	0	230.51	62906.8	55.8845	74856.2	64.3473	68881.5	3355
A6NMQ1;P09884;A0A087WU64	A6NMQ1;P09884;A0A087WU64	DNA polymerase;DNA polymerase alpha catalytic subunit	POLA1	202	1.20675	0.271122					1.2897	0.88564	0.367036	-0.175208	0.0138288	0.294904	15.69	16.263	1108300000	627680000	480590000	1109400000	529390000	580040000	Leave out requantified	Leave out requantified	33	33	33	28.6	28.6	28.6	166.46	0	103.19	17950.1	15.9464	20194.2	17.3592	19072.2	517
Q6UVK1	Q6UVK1	Chondroitin sulfate proteoglycan 4	CSPG4	203	1.20657	0.27091					1.573	1.0805	0.653519	0.111699	0.0245788	0.438043	53.125	27.997	127840000	68387000	59449000	82036000	39401000	42635000	Leave out requantified	Leave out requantified	10	10	10	5.9	5.9	5.9	250.53	0	24.939	1774.72	1.57661	1279.96	1.10027	1527.34	3920
Q15527	Q15527	Surfeit locus protein 2	SURF2	204	1.20622	0.270495					1.3227	0.90909	0.403486	-0.137505	0.00890321	0.440749	14.278	34.436	523630000	239630000	284000000	552620000	268260000	284360000	Leave out requantified	Leave out requantified	8	8	8	32	32	32	29.647	0	26.93	67846.1	60.2724	80473.9	69.1763	74160	3521
Q12873;I3L1I4;H7C2H0	Q12873	Chromodomain-helicase-DNA-binding protein 3	CHD3	205	1.20581	0.270006					1.2129	0.83419	0.278461	-0.261552	0.201807	0.31213	23.543	16.005	225300000	120730000	104570000	200200000	97737000	102470000	Leave out requantified	Leave out requantified	17	9	9	10.2	6.4	6.4	226.59	0	15.46	2887.1	2.56482	2883.32	2.47854	2885.21	3256
Q9Y4C8;H0YIL2	Q9Y4C8	Probable RNA-binding protein 19	RBM19	206	1.2057	0.269871					1.0895	0.74946	0.123666	-0.416077	0.575347	0.0678114	7.8473	6.0691	161100000	99248000	61849000	168230000	96913000	71316000	Leave out requantified	Leave out requantified	10	10	10	13.4	13.4	13.4	107.33	0	52.121	4083.95	3.62806	4793.1	4.12021	4438.52	5831
Q93008;H7C2M9	Q93008	Probable ubiquitin carboxyl-terminal hydrolase FAF-X	USP9X	207	1.20546	0.269582					1.2612	0.86792	0.334797	-0.204366	0.0255639	0.111264	36.007	22.472	1266800000	696260000	570500000	1839000000	974160000	864860000	Leave out requantified	Leave out requantified	33	33	16	15.9	15.9	8.2	292.28	0	86.448	11817.9	10.4987	19281.6	16.5747	15549.7	4494
O60318	O60318	Germinal-center associated nuclear protein	MCM3AP	208	1.20523	0.269312					1.0127	0.69717	0.0182069	-0.520418	1	0.109778	18.805	86.325	31768000	21244000	10524000	19508000	10181000	9327100	Median	Median	3	3	3	2	2	2	218.4	0.00057372	3.8645	474.939	0.421922	327.785	0.281768	401.362	1731
P49790	P49790	Nuclear pore complex protein Nup153	NUP153	209	1.20497	0.268997					1.1639	0.80161	0.218967	-0.319028	0.114393	0.0117516	22.842	17.498	1773500000	1017400000	756170000	3489600000	1819000000	1670600000	Leave out requantified	Leave out requantified	43	43	43	38.6	38.6	38.6	153.94	0	323.31	32827.2	29.1627	72594.9	62.4034	52711	2763
O76095	O76095	Protein JTB	JTB	210	1.20485	0.268858					1.1069	0.7625	0.146525	-0.391191	0.631283	0.245868	11.513	22.229	52708000	28879000	23829000	61413000	35658000	25756000	Median	Median	1	1	1	8.9	8.9	8.9	16.358	0.00094304	3.4816	6829.31	6.06695	8943.11	7.68761	7886.21	1887
Q5QJE6;J3KP30;E9PRB3	Q5QJE6;J3KP30	Deoxynucleotidyltransferase terminal-interacting protein 2	DNTTIP2	211	1.20472	0.268701					1.1748	0.80945	0.232415	-0.304986	0.0611938	0.0163624	14.455	17.096	2833100000	1593800000	1239200000	4102900000	2150500000	1952400000	Leave out requantified	Leave out requantified	20	20	20	35.8	35.8	35.8	84.468	0	281.58	104880	93.1725	170707	146.742	137794	3712
Q2TAM9	Q2TAM9	Tumor suppressor candidate gene 1 protein	TUSC1	212	1.20436	0.268271					0.8602	0.59304	-0.217256	-0.753799	0.439507	0.016777	9.4784	70.833	28121000	17021000	11100000	26433000	15549000	10884000	Median	Median	4	4	4	34	34	34	23.39	0	13.558	3643.6	3.23687	3849.24	3.30885	3746.42	3609
Q96P48;E7EU13;A0A0A0MSJ2;F5GWQ2;H0YGD1;F5GWN4;F8WBT0	Q96P48;E7EU13;A0A0A0MSJ2	Arf-GAP with Rho-GAP domain, ANK repeat and PH domain-containing protein 1	ARAP1	213	1.2043	0.268199					1.3464	0.92833	0.429107	-0.10729	0.143492	0.844098	26.483	20.692	91140000	54192000	36948000	137350000	76413000	60942000	Leave out requantified	Leave out requantified	7	7	7	5.9	5.9	5.9	162.19	0	37.941	1968.15	1.74844	3333.54	2.86555	2650.84	4722
O95235	O95235	Kinesin-like protein KIF20A	KIF20A	214	1.20416	0.26803					1.0408	0.71779	0.0576929	-0.478366	0.870036	0.0311627	41.417	9.8242	88241000	48405000	39836000	142210000	79651000	62560000	Median	Leave out requantified	5	5	5	7.5	7.5	7.5	100.28	0	48.852	2099.99	1.86557	3803.69	3.2697	2951.84	1934
Q9Y5Y0;H7C3Z2	Q9Y5Y0;H7C3Z2	Feline leukemia virus subgroup C receptor-related protein 1	FLVCR1	215	1.20394	0.267763					1.0066	0.69446	0.0094905	-0.526036	0.977171	0.105605	31.83	27.292	68359000	35790000	32569000	22415000	12563000	9852200	Median	Median	3	3	3	7.4	7.4	7.4	59.862	0	11.62	6642.89	5.90134	2448.09	2.10441	4545.49	5874
P12036	P12036	Neurofilament heavy polypeptide	NEFH	216	1.20358	0.26733					1.1221	0.77461	0.166201	-0.368458	0.322886	0.0137108	17.664	16.855	732930000	401500000	331430000	705920000	408110000	297810000	Leave out requantified	Leave out requantified	16	14	14	19.2	17.5	17.5	112.48	0	90.974	27570.4	24.4927	29844.5	25.6547	28707.5	2224
A0A0G2JKR7;P28702;A0A0G2JHI1	A0A0G2JKR7;P28702	Retinoic acid receptor RXR-beta	RXRB	217	1.20355	0.267296					0.95044	0.65614	-0.0733325	-0.607924	0.710354	0.0579216	38.174	36.584	89124000	55570000	33553000	61675000	42664000	19011000	Median	Median	6	6	5	24.5	24.5	20.5	38.516	0	24.275	4330.38	3.84698	3367.97	2.89515	3849.18	285
E7EVC7;Q676U5;C9JAY7;C9J1B2;C9J8C6;C9JK97	E7EVC7;Q676U5	Autophagy-related protein 16-1	ATG16L1	218	1.20348	0.267211					1.4992	1.0351	0.584193	0.0497702	0.044916	0.707472	11.14	33.23	83801000	30445000	53356000	48898000	25392000	23506000	Leave out requantified	Median	5	5	5	10.3	10.3	10.3	70.01	0	7.6803	3204	2.84633	2101.17	1.8062	2652.59	899
Q9Y6M5	Q9Y6M5	Zinc transporter 1	SLC30A1	219	1.20337	0.267077					1.1424	0.7889	0.192068	-0.342086	0.321863	0.0744918	14.981	35.244	400090000	209920000	190170000	405090000	241780000	163310000	Leave out requantified	Leave out requantified	9	9	9	25.6	25.6	25.6	55.299	0	20.867	24555.4	21.8143	27942.7	24.0199	26249.1	5909
Q13601	Q13601	KRR1 small subunit processome component homolog	KRR1	220	1.20314	0.26681					1.1154	0.77054	0.157561	-0.376058	0.352737	0.0117191	1.865	10.086	611900000	284510000	327390000	432250000	253160000	179090000	Leave out requantified	Leave out requantified	8	8	8	30.7	30.7	30.7	43.664	0	22.515	41973.4	37.2879	33324	28.6457	37648.7	3352
Q53GS7	Q53GS7	Nucleoporin GLE1	GLE1	221	1.20301	0.266646					1.1182	0.77265	0.161178	-0.372113	0.592839	0.273222	18.272	26.474	38346000	19766000	18581000	17940000	11202000	6737200	Median	Median	4	4	4	5.9	5.9	5.9	79.835	0	6.075	1397.37	1.24139	734.756	0.631605	1066.07	3655
G3XAH6;P51003;A0A0C4DGK1;Q9NRJ5;G3V3I9;H0YJ00;G3V457;G3V2A0;H7C3W0;H0YJL4;F8WAT4	G3XAH6;P51003;A0A0C4DGK1;Q9NRJ5	Poly(A) polymerase alpha;Poly(A) polymerase beta	PAPOLA;PAPOLB	222	1.20279	0.26639					1.2268	0.84799	0.2949	-0.237881	0.114676	0.375704	14.168	20.475	425670000	211380000	214290000	141530000	81106000	60429000	Leave out requantified	Leave out requantified	10	10	9	19.6	19.6	18.5	80.625	0	26.314	13788.4	12.2492	5152.49	4.42914	9470.43	1146
I3L1G1;J3KQU4;I3L4I4;O75674;I3L0N2;I3L3M3;I3L4G0;I3L3T4;I3L367;I3NI44	I3L1G1;J3KQU4;I3L4I4;O75674;I3L0N2;I3L3M3;I3L4G0;I3L3T4;I3L367;I3NI44	TOM1-like protein 1	TOM1L1	223	1.20279	0.266386					0.97129	0.67138	-0.042026	-0.574799	0.81546	0.0744524	1.3959	15.24	120030000	59871000	60156000	51152000	32166000	18986000	Median	Median	2	2	2	11.5	11.5	11.5	28.125	0	6.2661	13330.4	11.8423	6384.75	5.48841	9857.58	1301
Q9Y5B0;A0A0J9YWB6;K7EJD2;A0A0A0MR03;A0A0J9YWJ4	Q9Y5B0;A0A0J9YWB6;K7EJD2;A0A0A0MR03	RNA polymerase II subunit A C-terminal domain phosphatase	CTDP1	224	1.20272	0.266306					1.3233	0.9148	0.40414	-0.128472	0.168954	0.788337	38.088	29.509	87372000	46922000	40450000	52642000	28646000	23996000	Median	Median	5	5	5	6.9	6.9	6.9	104.4	0	9.7353	2425.86	2.15506	1642.68	1.41207	2034.27	5849
M0QXA7;B9EGQ5;A0A2R8YFV2;O95785	M0QXA7;B9EGQ5;A0A2R8YFV2;O95785	Protein Wiz	WIZ	225	1.2017	0.265073					1.2148	0.84123	0.280719	-0.249428	0.134501	0.111435	30.748	18.591	316750000	162920000	153830000	479250000	270240000	209010000	Leave out requantified	Leave out requantified	17	17	17	28.4	28.4	28.4	103.28	0	44.882	5472.12	4.86127	9305.27	7.99893	7388.7	1449
A0A0A0MTH3;Q13418;A0A087WWY6	A0A0A0MTH3;Q13418	Integrin-linked protein kinase	ILK	226	1.20111	0.264364					1.2393	0.85904	0.309525	-0.219203	0.0486775	0.285008	24.973	23.953	495390000	273490000	221900000	408730000	237760000	170980000	Leave out requantified	Leave out requantified	12	12	12	27.1	27.1	27.1	54.611	0	27.224	24070.1	21.3832	22320.1	19.1866	23195.1	200
O75165;A0A3B3IRM0;H0YA63	O75165	DnaJ homolog subfamily C member 13	DNAJC13	227	1.20072	0.263904					1.4439	1.0015	0.529971	0.00216242	0.0556143	0.698124	14.389	24.55	66289000	32969000	33320000	225570000	114930000	110630000	Median	Leave out requantified	6	6	6	4.1	4.1	4.1	254.41	0	18.116	690.186	0.61314	2639.58	2.26901	1664.88	1795
I3L0Q0;I3L2Q4;P62253	I3L0Q0;I3L2Q4;P62253	Ubiquitin-conjugating enzyme E2 G1;Ubiquitin-conjugating enzyme E2 G1, N-terminally processed	UBE2G1	228	1.1998	0.262797					1.147	0.79679	0.197865	-0.327729	0.366255	0.173828	21.099	16.614	171830000	93979000	77853000	173840000	104480000	69352000	Leave out requantified	Leave out requantified	3	3	3	24.5	24.5	24.5	5.5393	0	10.999	50093.5	44.5016	56958.8	48.9625	53526.1	1296
Q6GQQ9;Q5SZ59;H0YN66;H0YMI7;Q8TE49	Q6GQQ9;Q5SZ59	OTU domain-containing protein 7B	OTUD7B	229	1.19948	0.262412					1.3074	0.9087	0.386701	-0.138124	0.168141	0.719313	26.223	16.605	58299000	23344000	34955000	161530000	96498000	65033000	Leave out requantified	Leave out requantified	9	9	9	17	17	17	92.525	0	16.095	1999.52	1.77631	6226.52	5.35239	4113.02	3839
Q9BW71	Q9BW71	HIRA-interacting protein 3	HIRIP3	230	1.19869	0.261461			+		0.97448	0.6782	-0.0372955	-0.560217	0.813947	0.000108334	30.918	80.845	212500000	120450000	92050000	436920000	245450000	191460000	Leave out requantified	Leave out requantified	8	8	8	15.3	15.3	15.3	61.956	0	87.664	8544.83	7.59097	19745.8	16.9737	14145.3	4956
Q14676;H0Y6Z8;A2AB05	Q14676	Mediator of DNA damage checkpoint protein 1	MDC1	231	1.19868	0.261452					1.0495	0.73042	0.0697022	-0.453202	0.72598	0.00192964	24.29	19.173	885630000	545730000	339900000	1138700000	614190000	524470000	Leave out requantified	Leave out requantified	25	25	25	24.9	24.9	24.9	226.66	0	323.31	12008.7	10.6682	17353.3	14.9171	14681	3432
Q8N5M1;K7ELC1;C9J2Q2	Q8N5M1	ATP synthase mitochondrial F1 complex assembly factor 2	ATPAF2	232	1.19867	0.261435					1.1111	0.77331	0.151989	-0.370881	0.621672	0.275057	27.399	31.418	97274000	49709000	47565000	32874000	16555000	16318000	Leave out requantified	Median	3	3	3	11.4	11.4	11.4	32.772	0	6.266	7562.2	6.71803	2872.31	2.46908	5217.26	4216
Q9H981;H0Y849	Q9H981;H0Y849	Actin-related protein 8	ACTR8	233	1.19833	0.261028					1.124	0.78273	0.168642	-0.353413	0.391478	0.13477	19.971	14.236	329740000	173330000	156410000	223690000	134640000	89052000	Leave out requantified	Leave out requantified	5	5	5	11.2	11.2	11.2	70.483	0	10.674	16362.4	14.5358	12475.3	10.7239	14418.8	5181
Q92769;E5RFI6;E5RJ04;E5RGV4;E5RHE7;E5RH52;E5RG37;E5RFP9;H3BM24;E5RK19	Q92769	Histone deacetylase 2	HDAC2	234	1.19763	0.260181					1.2663	0.88286	0.340619	-0.179743	0.0229592	0.27973	2.7307	7.3939	919620000	440470000	479150000	740900000	404200000	336700000	Leave out requantified	Leave out requantified	12	5	5	26.8	14.5	14.5	55.364	0	47.408	53619.3	47.6338	48551.2	41.7352	51085.3	4469
Q13472;K7EMT6	Q13472	DNA topoisomerase 3-alpha	TOP3A	235	1.19747	0.259989					1.3447	0.93777	0.427284	-0.092694	0.145245	0.883132	21.433	30.059	85322000	43049000	42273000	53259000	30595000	22664000	Leave out requantified	Leave out requantified	8	8	7	9.4	9.4	8.3	112.37	0	17.304	1950.89	1.73311	1368.65	1.17651	1659.77	3335
Q9Y6V7;M0R1S3;M0QZC0;M0R0K1;M0QXD4	Q9Y6V7	Probable ATP-dependent RNA helicase DDX49	DDX49	236	1.19676	0.259131					1.1133	0.77732	0.154842	-0.363419	0.36248	0.0151908	14.693	14.559	733880000	373280000	360600000	524960000	287000000	237960000	Leave out requantified	Leave out requantified	10	10	10	26.1	26.1	26.1	54.226	0	30.175	32915	29.2407	26462.1	22.7471	29688.6	5913
Q14CZ7;D6RAR6	Q14CZ7;D6RAR6	FAST kinase domain-containing protein 3	FASTKD3	237	1.19674	0.259107					1.2183	0.85066	0.284869	-0.233345	0.318598	0.301739	14.637	23.516	66634000	32215000	34419000	94159000	53250000	40909000	Median	Leave out requantified	4	4	4	7.9	7.9	7.9	75.688	0.00019904	4.9937	2428.22	2.15716	3856.4	3.31501	3142.31	3457
A0A0U1RRH6;O94880;B4DG57	A0A0U1RRH6;O94880;B4DG57	PHD finger protein 14	PHF14	238	1.19632	0.258604					1.268	0.88598	0.342555	-0.174654	0.245996	0.472471	13.504	21.981	91457000	53100000	38358000	103190000	54420000	48774000	Leave out requantified	Leave out requantified	6	6	6	6.8	6.8	6.8	106.99	0	9.3029	3047.13	2.70698	3864.03	3.32157	3455.58	312
A0A0U1RQK7;A0A0A0MSA7;O43432	A0A0U1RQK7;A0A0A0MSA7;O43432	Eukaryotic translation initiation factor 4 gamma 3	EIF4G3	239	1.19595	0.258153					1.1661	0.81529	0.221692	-0.294615	0.310701	0.173589	26.094	11.539	154390000	82729000	71657000	123410000	62754000	60652000	Leave out requantified	Leave out requantified	18	13	13	10.4	8	8	195.27	0	20.315	2093.45	1.85976	1880.71	1.61668	1987.08	304
E9PG46;Q2M2I8	E9PG46;Q2M2I8	AP2-associated protein kinase 1	AAK1	240	1.1958	0.257976					1.0766	0.7529	0.106482	-0.40947	0.74128	0.0481866	27.579	20.456	42171000	23888000	18283000	94567000	40586000	53980000	Leave out requantified	Leave out requantified	5	5	5	14.1	14.1	14.1	73.769	0	13.801	1536.76	1.36521	3873.12	3.32938	2704.94	928
A0A3B3ITK4;Q96LA8	A0A3B3ITK4;Q96LA8	Protein arginine N-methyltransferase 6	PRMT6	241	1.19521	0.257263					1.3329	0.93306	0.414569	-0.0999582	0.157935	0.863703	24.283	1.8234	93470000	46867000	46603000	31383000	17842000	13541000	Median	Median	3	3	3	15	15	15	34.922	0.0018389	2.9364	7785.51	6.91641	2937.9	2.52546	5361.7	460
Q8WUE5	Q8WUE5	Cancer/testis antigen 55	CT55	242	1.19482	0.256798					1.2874	0.90179	0.36446	-0.149137	0.0940641	0.560675	6.4957	17.519	167470000	70210000	97263000	88430000	45535000	42895000	Leave out requantified	Leave out requantified	6	6	6	26.1	26.1	26.1	29.052	0	15.619	19529	17.349	11589.7	9.96261	15559.3	4382
Q5VZE5	Q5VZE5	N-alpha-acetyltransferase 35, NatC auxiliary subunit	NAA35	243	1.1945	0.25641					0.99081	0.69441	-0.0133197	-0.52614	0.914903	0.105529	17.677	21.861	87979000	51436000	36543000	56032000	30412000	25620000	Leave out requantified	Leave out requantified	4	4	4	6.2	6.2	6.2	83.638	0	7.433	2699.84	2.39846	1932.52	1.66122	2316.18	3800
Q969H6	Q969H6	Ribonuclease P/MRP protein subunit POP5	POP5	244	1.19436	0.256238					1.3058	0.91539	0.384934	-0.127542	0.0364955	0.485267	4.8776	8.5967	326900000	175800000	151100000	425330000	241870000	183470000	Leave out requantified	Leave out requantified	5	5	5	39.3	39.3	39.3	18.819	0	20.245	42356	37.6278	61937.6	53.2423	52146.8	4507
P83436	P83436	Conserved oligomeric Golgi complex subunit 7	COG7	245	1.19378	0.255532					0.91309	0.64072	-0.131171	-0.642234	0.430014	0.044138	22.646	37.889	237050000	109180000	127870000	43209000	22582000	20626000	Leave out requantified	Median	7	7	7	12.1	12.1	12.1	86.343	0	15.544	6742.16	5.98953	1381.21	1.18731	4061.69	3119
Q8WUD1;A0A3B3ITL1	Q8WUD1;A0A3B3ITL1	Ras-related protein Rab-2B	RAB2B	246	1.19361	0.255326					1.1074	0.77729	0.147176	-0.363475	0.629551	0.286267	18.727	9.9249	28331000	16962000	11369000	8894500	5088000	3806400	Median	Median	10	2	2	54.2	14.8	14.8	24.214	0	36.529	2278.43	2.02409	803.941	0.691078	1541.19	4381
P01116	P01116	GTPase KRas;GTPase KRas, N-terminally processed	KRAS	247	1.19196	0.253334					1.2479	0.87833	0.319502	-0.187165	0.280371	0.536451	18.328	9.4571	111390000	50584000	60807000	137900000	72027000	65869000	Leave out requantified	Leave out requantified	10	4	4	54.5	18.5	18.5	21.656	0	16.35	14432.7	12.8215	20081.3	17.2622	17257	2039
O43823;M0QYL4	O43823	A-kinase anchor protein 8	AKAP8	248	1.1916	0.252904					1.3668	0.96259	0.450802	-0.0550067	0.00223966	0.86825	10.216	19.097	784360000	377000000	407360000	674740000	361830000	312910000	Leave out requantified	Leave out requantified	12	12	12	28	28	28	76.107	0	73.211	33876.2	30.0946	32752.4	28.1544	33314.3	1709
Q9Y305;H7C5Q2;C9J7L8	Q9Y305;H7C5Q2	Acyl-coenzyme A thioesterase 9, mitochondrial	ACOT9	249	1.19135	0.252594					1.3571	0.95617	0.440527	-0.064661	0.0427345	0.864515	10.669	15.066	221950000	95143000	126800000	294080000	159240000	134840000	Leave out requantified	Leave out requantified	9	9	9	25.7	25.7	25.7	49.901	0	37.709	11503.1	10.219	17129.9	14.725	14316.5	5775
O15231;H0Y704;H7BZT5	O15231;H0Y704;H7BZT5	Zinc finger protein 185	ZNF185	250	1.19105	0.252236					0.96736	0.68191	-0.0478752	-0.552347	0.795504	0.0109147	17.109	12.249	122270000	60158000	62109000	148330000	90259000	58072000	Leave out requantified	Leave out requantified	9	9	7	20.8	20.8	17.6	73.525	0	20.476	4193.57	3.72544	5717.69	4.915	4955.63	1612
Q01581;D6RIW1;P54868	Q01581	Hydroxymethylglutaryl-CoA synthase, cytoplasmic	HMGCS1	251	1.19087	0.252015			+		1.0537	0.743	0.0754642	-0.428566	0.257759	1.06677e-08	21.767	17.797	18006000000	9223700000	8782100000	16023000000	9514300000	6509100000	Leave out requantified	Leave out requantified	22	22	22	53.7	53.7	53.7	57.293	0	323.31	777671	690.86	777769	668.58	777720	3151
E7ETD6;E9PE19;A0A2R8Y7Q1;Q12830;F5GXF5;J3QQQ8;J3KSK9;J3QQK4;A0A0A0MR81	E7ETD6;E9PE19;A0A2R8Y7Q1;Q12830;F5GXF5	Nucleosome-remodeling factor subunit BPTF	BPTF	252	1.19031	0.251338					1.2283	0.86693	0.296663	-0.206013	0.317509	0.375421	11.985	13.008	84243000	45732000	38510000	95175000	51531000	43644000	Leave out requantified	Leave out requantified	6	6	6	2.8	2.8	2.8	308.07	0	11.493	717.061	0.637015	910.486	0.782665	813.773	407
Q8WUA4;A0A087WZD8;H0Y4Q6;H7C318;H7C3X9;C9JNH7	Q8WUA4;A0A087WZD8	General transcription factor 3C polypeptide 2	GTF3C2	253	1.18996	0.250913					1.2249	0.86504	0.292664	-0.209161	0.179551	0.194817	24.35	13.485	232870000	120540000	112330000	420460000	238710000	181750000	Leave out requantified	Leave out requantified	15	15	15	25.6	25.6	25.6	100.68	0	59.274	10649.2	9.46041	21610	18.5762	16129.6	4379
P35052;H7C410;H7C024;H7BZE9;H7BZL4;C9J4Y6	P35052;H7C410;H7C024	Glypican-1;Secreted glypican-1	GPC1	254	1.18941	0.250241					1.0188	0.72016	0.0268709	-0.473611	0.97415	0.0203873	42.241	12.522	48407000	32017000	16390000	78671000	44677000	33994000	Median	Median	7	7	7	17.6	17.6	17.6	61.68	0	14.3	2171.09	1.92873	3965.63	3.4089	3068.36	2548
G3V5S9;G3V1S4;Q9Y324;G3V2M5	G3V5S9;G3V1S4;Q9Y324	rRNA-processing protein FCF1 homolog	FCF1	255	1.18932	0.25014					1.3214	0.93419	0.402067	-0.0982121	0.171212	0.757186	60.985	20.52	102420000	48134000	54285000	76248000	41568000	34681000	Median	Median	3	3	3	13.7	13.7	13.7	21.491	0	7.3048	19905.6	17.6836	16655.1	14.317	18280.4	1130
P51608	P51608	Methyl-CpG-binding protein 2	MECP2	256	1.18885	0.249565					1.212	0.85753	0.27739	-0.221741	0.203563	0.331758	13.258	13.931	220030000	107110000	112920000	113000000	57602000	55403000	Leave out requantified	Leave out requantified	5	5	4	15.6	15.6	11.1	52.44	0	6.6142	11662.8	10.3609	6731.73	5.78668	9197.25	2809
P49761	P49761	Dual specificity protein kinase CLK3	CLK3	257	1.18883	0.249548					1.4782	1.0459	0.563841	0.0647449	0.0530829	0.591817	36.4	17.917	110600000	50760000	59837000	93329000	15259000	78070000	Median	Median	2	2	2	4.9	4.9	4.9	73.514	0.00038447	3.9886	3582.58	3.18265	3397.7	2.9207	3490.14	2759
B3KTM8;H0YLJ3;Q9UBU8;H0YMJ0;H0YM21;H0YNE0;H0YMT8;H0YLV1;H0YNX3	B3KTM8;H0YLJ3;Q9UBU8;H0YMJ0;H0YM21;H0YNE0	Mortality factor 4-like protein 1	MORF4L1	258	1.18846	0.249097					1.121	0.79366	0.164786	-0.333407	0.305071	0.00740693	20.95	18.641	1228500000	630710000	597800000	1442300000	861570000	580740000	Leave out requantified	Leave out requantified	12	12	12	49.1	49.1	49.1	40.028	0	71.152	98798.4	87.7695	130364	112.063	114581	576
A0A1B0GUC2;A0A1W2PP33;C9J7I0	A0A1B0GUC2;A0A1W2PP33;C9J7I0	UBAP1-MVB12-associated (UMA)-domain containing protein 1	UMAD1	259	1.1884	0.249026					1.2367	0.87566	0.306496	-0.191557	0.280932	0.62934	17.099	15.402	46314000	20092000	26222000	24577000	15711000	8866200	Median	Median	1	1	1	30.3	30.3	30.3	8.7277	0	27.249	13501.9	11.9947	8052.67	6.92217	10777.3	337
Q15648	Q15648	Mediator of RNA polymerase II transcription subunit 1	MED1	260	1.18826	0.248855					1.1021	0.78054	0.140255	-0.357456	0.417586	0.0896544	90.575	15.934	472160000	168190000	303970000	120770000	58957000	61811000	Leave out requantified	Leave out requantified	7	7	7	6.9	6.9	6.9	168.48	0	25.107	7058.9	6.27092	2029.25	1.74437	4544.08	3531
Q8N2F6;A0A0J9YWR7;H7C2M7;H7BXQ8;A0A0J9YXE4;C9J5N7;A0A0J9YY38;A0A0J9YXV5	Q8N2F6;A0A0J9YWR7;H7C2M7;H7BXQ8;A0A0J9YXE4;C9J5N7	Armadillo repeat-containing protein 10	ARMC10	261	1.18824	0.248832					1.2941	0.91655	0.371949	-0.125715	0.185826	0.795551	28.643	4.091	19486000	15579000	3906500	50975000	25936000	25039000	Median	Leave out requantified	3	3	3	11.7	11.7	11.7	37.54	0	5.2984	2524.78	2.24293	7423.1	6.38099	4973.94	4187
F8W8D3;Q14493;H7C4H8;H0YAE8;E7EUV9	F8W8D3;Q14493;H7C4H8;H0YAE8;E7EUV9	Histone RNA hairpin-binding protein	SLBP	262	1.18767	0.248135					1.2532	0.88844	0.325617	-0.170654	0.27095	0.485774	13.133	22.146	93912000	44678000	49234000	71981000	42396000	29585000	Leave out requantified	Leave out requantified	3	3	3	10.8	10.8	10.8	32.094	0.00019837	4.9159	9955.68	8.84433	8576.22	7.37223	9265.95	1100
Q5VT52	Q5VT52	Regulation of nuclear pre-mRNA domain-containing protein 2	RPRD2	263	1.1874	0.247812					1.2415	0.88054	0.312084	-0.18354	0.038312	0.267444	22.889	24.841	1192600000	669420000	523130000	941170000	526430000	414740000	Leave out requantified	Leave out requantified	26	26	26	28.6	28.6	28.6	156.02	0	197.7	21071.4	18.7192	18689.4	16.0656	19880.4	3784
Q9UDY4;C9JUL4	Q9UDY4	DnaJ homolog subfamily B member 4	DNAJB4	264	1.18713	0.247474					1.1015	0.78161	0.139469	-0.355479	0.489914	0.0626805	25.631	16.764	376030000	211520000	164520000	408550000	232520000	176030000	Leave out requantified	Leave out requantified	11	10	10	40.1	40.1	40.1	37.806	0	38.183	24360.9	21.6415	29747	25.5709	27053.9	5555
Q8TBF4	Q8TBF4	Zinc finger CCHC-type and RNA-binding motif-containing protein 1	ZCRB1	265	1.18663	0.24687					1.0421	0.74008	0.0594937	-0.434247	0.877281	0.191339	12.661	37.009	28418000	15075000	13343000	19040000	11541000	7499500	Median	Median	1	1	1	8.8	8.8	8.8	24.591	0	6.6327	4142.34	3.67993	3119.23	2.68133	3630.79	4339
Q9BTX7;Q5QPC2;A6PVK2	Q9BTX7;Q5QPC2	Alpha-tocopherol transfer protein-like	TTPAL	266	1.18651	0.246725					1.2902	0.91646	0.367595	-0.125856	0.0912499	0.768273	30.258	9.0877	143540000	78297000	65240000	178170000	106090000	72083000	Leave out requantified	Leave out requantified	6	6	6	18.4	18.4	18.4	38.515	0	14.334	11159	9.9133	15567.3	13.3819	13363.2	4905
I3L1H5;Q9BZG8;I3L3X9;A0A0A0MTR4;U3KQN3	I3L1H5;Q9BZG8;I3L3X9	Diphthamide biosynthesis protein 1	DPH1	267	1.18638	0.246562					1.4469	1.028	0.532965	0.0398403	0.0141276	0.554999	67.631	7.5105	225900000	83650000	142250000	218800000	112780000	106020000	Leave out requantified	Leave out requantified	8	8	8	24.1	24.1	24.1	47.313	0	19.752	9756.53	8.6674	10620.7	9.12971	10188.6	1302
Q9H7D7;H0Y9R3;C9JCS7	Q9H7D7;H0Y9R3	WD repeat-containing protein 26	WDR26	268	1.18632	0.246494					1.4158	1.006	0.501617	0.00863031	0.0706062	0.8262	49.363	55.023	33546000	20898000	12647000	17736000	9794100	7941800	Plateau	Median	3	3	3	7.6	7.6	7.6	72.123	0	19.017	1862.79	1.65485	1106.9	0.951502	1484.84	5159
O60294;H3BU01	O60294	tRNA wybutosine-synthesizing protein 4	LCMT2	269	1.18629	0.246454					1.1982	0.85143	0.260869	-0.23204	0.232078	0.392543	8.1175	15.758	208940000	107270000	101670000	205730000	135520000	70216000	Leave out requantified	Leave out requantified	6	6	6	12.7	12.7	12.7	75.601	0	18.456	8121.63	7.21501	8987.67	7.72591	8554.65	1728
O43504;R4GMU8;E9PLX3;A0A0C4DGV4	O43504;R4GMU8;E9PLX3;A0A0C4DGV4	Ragulator complex protein LAMTOR5	LAMTOR5	270	1.18618	0.246323					1.2406	0.88172	0.311038	-0.181608	0.153535	0.449832	20.946	14.512	222880000	115770000	107100000	122160000	69251000	52911000	Leave out requantified	Leave out requantified	3	3	3	70.3	70.3	70.3	9.6138	0	37.528	51980.9	46.1783	32020.6	27.5253	42000.8	1674
Q9NU22;Q5T795	Q9NU22	Midasin	MDN1	271	1.18609	0.246209					1.3671	0.97178	0.451119	-0.0412984	0.00325683	0.953518	42.354	29.04	722190000	551080000	171100000	938270000	608090000	330180000	Leave out requantified	Leave out requantified	16	16	16	3.3	3.3	3.3	632.81	0	37.44	2986.38	2.65301	4360.63	3.74845	3673.51	5337
A0A0A0MST8;E9PFN4;Q9Y6M7;C9JRP1	A0A0A0MST8;E9PFN4;Q9Y6M7;C9JRP1	Anion exchange protein;Sodium bicarbonate cotransporter 3	SLC4A7	272	1.18603	0.246137					1.3647	0.97017	0.448584	-0.0436905	0.0141031	0.986231	54.025	10.938	312000000	167970000	144020000	115580000	61481000	54097000	Leave out requantified	Leave out requantified	8	8	3	9.2	9.2	3.5	134.57	0	12.549	6439.45	5.72061	2681.05	2.30466	4560.25	187
Q9BYV8;F8WF85;C9J6R3;C9J9X8;C9JCX6;C9JXA0;C9IZ34	Q9BYV8;F8WF85;C9J6R3;C9J9X8;C9JCX6;C9JXA0	Centrosomal protein of 41 kDa	CEP41	273	1.18556	0.24557					0.89888	0.63952	-0.1538	-0.644939	0.572279	0.0431805	0.46117	31.295	26284000	15112000	11172000	21262000	12986000	8276300	Median	Median	3	3	3	11.8	11.8	11.8	41.368	0	11.563	4715.42	4.18904	4287.08	3.68523	4501.25	4999
H0Y8C3;Q9NZJ7	H0Y8C3;Q9NZJ7	Mitochondrial carrier homolog 1	MTCH1	274	1.1854	0.245371					1.2703	0.90402	0.345169	-0.145573	0.221379	0.573598	21.53	10.118	33157000	15455000	17703000	87559000	46562000	40997000	Median	Median	4	4	4	10.4	10.4	10.4	43.121	0.00019845	4.9203	2090	1.85669	6202.97	5.33215	4146.49	1185
Q5SRE5;H7C4K7	Q5SRE5	Nucleoporin NUP188 homolog	NUP188	275	1.18538	0.245349					1.2533	0.89195	0.325732	-0.164965	0.0180263	0.223914	19.971	14.772	2426000000	1388700000	1037300000	2956400000	1622700000	1333600000	Leave out requantified	Leave out requantified	42	42	42	28.3	28.3	28.3	196.04	0	188.36	35362.5	31.415	48433.3	41.6339	41897.9	3720
A0A087WT20;Q9NV06;B3KME9;E5RHM4;A0A087X1F8	A0A087WT20;Q9NV06	DDB1- and CUL4-associated factor 13	DCAF13	276	1.18536	0.245329					1.2068	0.85888	0.271187	-0.219472	0.087545	0.17004	35.891	20.165	656220000	346030000	310190000	505500000	278690000	226800000	Leave out requantified	Leave out requantified	12	12	12	21.8	21.8	21.8	67.55	0	34.093	25507.7	22.6603	22083.6	18.9834	23795.7	26
Q9C0I1	Q9C0I1	Myotubularin-related protein 12	MTMR12	277	1.18462	0.244424					1.0148	0.72314	0.0211954	-0.467653	0.987689	0.0358654	9.6765	15.961	272510000	147480000	125030000	143280000	86585000	56695000	Leave out requantified	Leave out requantified	11	11	11	22.2	22.2	22.2	86.147	0	40.343	7944.47	7.05763	4694.58	4.03552	6319.53	5024
Q9ULE4	Q9ULE4	Protein FAM184B	FAM184B	278	1.18435	0.244089					1.1722	0.83569	0.229219	-0.25896	0.229107	0.242058	12.496	23.707	411590000	226470000	185130000	103480000	57491000	45987000	Leave out requantified	Leave out requantified	4	4	4	3.3	3.3	3.3	121.04	0.0064137	2.3541	7163.62	6.36395	2024.2	1.74002	4593.91	5668
P29317;J3KR66;A0A3B3IRY8;A0A0B4J1T8;P54762;P54753;Q9UF33;Q5JY90;U3NG26;E9PG71;Q06187;P54764;P29322	P29317	Ephrin type-A receptor 2	EPHA2	279	1.18398	0.243646					1.1599	0.82743	0.214	-0.273291	0.188062	0.0772634	13.914	36.448	535520000	251660000	283860000	508880000	306710000	202170000	Leave out requantified	Leave out requantified	16	16	14	18.3	18.3	16.4	108.27	0	65.142	13286.8	11.8036	14190.2	12.1981	13738.5	2470
O60524;G3V5V3;G3V4D9;G3V547	O60524;G3V5V3;G3V4D9	Nuclear export mediator factor NEMF	NEMF	280	1.18373	0.243339					1.3764	0.98229	0.4609	-0.0257791	0.115457	0.812089	28.802	19.372	117780000	62831000	54951000	150020000	72464000	77561000	Leave out requantified	Leave out requantified	11	11	11	10.8	10.8	10.8	122.95	0	13.019	2861.36	2.54195	4096.18	3.52112	3478.77	1746
P00390;A0A2R8YF59;H0YC68	P00390	Glutathione reductase, mitochondrial	GSR	281	1.18343	0.242977					1.2578	0.8981	0.330903	-0.155052	0.00808145	0.257499	33.343	11.917	3029900000	1528100000	1501900000	2547700000	1404900000	1142800000	Leave out requantified	Leave out requantified	13	13	13	30.3	30.3	30.3	56.256	0	77.352	153618	136.47	145175	124.794	149397	2022
Q9Y2R4;A0A087X1P7;A0A087WTD6;A0A087X069;A0A087X121	Q9Y2R4	Probable ATP-dependent RNA helicase DDX52	DDX52	282	1.18328	0.242792					1.2064	0.86162	0.270708	-0.214876	0.0754509	0.180103	16.865	15.772	813850000	410630000	403220000	1140600000	608110000	532450000	Leave out requantified	Leave out requantified	16	16	16	33.9	33.9	33.9	67.497	0	114.67	33894.5	30.1108	53388.3	45.8932	43641.4	5757
Q5JTH9;A0A087X1U8;H7C1M8;A0A087X0G0	Q5JTH9	RRP12-like protein	RRP12	283	1.18309	0.242562					1.1818	0.84432	0.240986	-0.244138	0.0180855	0.00475722	22.918	15.49	6481200000	3732200000	2749000000	7493900000	3874500000	3619400000	Leave out requantified	Leave out requantified	45	45	44	40	40	40	143.7	0	288.91	114513	101.73	148811	127.92	131662	3694
Q9H7Z3;G3V338	Q9H7Z3;G3V338	Protein NRDE2 homolog	NRDE2	284	1.18239	0.241704					1.0258	0.73374	0.0367495	-0.446659	0.94471	0.177411	59.203	33.519	21670000	12172000	9497800	14953000	7958000	6994800	Median	Median	2	2	2	3.2	3.2	3.2	132.67	0	22.844	871.372	0.774101	675.773	0.580903	773.573	5163
Q9H2D6	Q9H2D6	TRIO and F-actin-binding protein	TRIOBP	285	1.18122	0.240281					1.1181	0.80134	0.161049	-0.319514	0.415871	0.359096	32.598	14.479	344010000	215660000	128350000	14247000	8697600	5549100	Leave out requantified	Median	4	4	4	2.1	2.1	2.1	261.37	0.0074455	2.2924	3680.33	3.2695	171.304	0.147255	1925.82	5085
Q9UFW8;C9JUJ0	Q9UFW8;C9JUJ0	CGG triplet repeat-binding protein 1	CGGBP1	286	1.18118	0.240231					1.1655	0.83537	0.220949	-0.259513	0.462508	0.317311	23.624	17.16	104520000	55921000	48601000	131630000	72561000	59071000	Leave out requantified	Leave out requantified	5	5	5	23.4	23.4	23.4	18.82	0	9.058	12829.8	11.3976	18159.4	15.6101	15494.6	5567
Q9BSC4;H7C1Z3	Q9BSC4	Nucleolar protein 10	NOL10	287	1.18107	0.240091					1.2382	0.88765	0.308244	-0.171937	0.0409302	0.306183	14.036	17.809	1248700000	670380000	578290000	1061900000	551530000	510360000	Leave out requantified	Leave out requantified	19	19	19	39.7	39.7	39.7	80.301	0	59.476	42827.4	38.0466	40933.2	35.1867	41880.3	4875
A0A0G2JNZ2;Q14160;A0A0G2JPP5;A0A0G2JMS7;H0YCG0;H0YDF9;Q5T0G3	A0A0G2JNZ2;Q14160;A0A0G2JPP5;A0A0G2JMS7	Protein scribble homolog	SCRIB	288	1.18103	0.240043					1.1751	0.84247	0.232784	-0.247303	0.0928581	0.055781	38.353	20.293	2502600000	1404700000	1097900000	3473900000	1765100000	1708900000	Leave out requantified	Leave out requantified	31	31	29	29.3	29.3	27.9	174.91	0	217.69	38399.1	34.1126	59906.6	51.4964	49152.8	287
O95155;K7EP75;K7ERA7;B1AQ61	O95155	Ubiquitin conjugation factor E4 B	UBE4B	289	1.18092	0.23991					1.1918	0.8546	0.253142	-0.226679	0.0131767	0.0821635	16.284	20.592	9496600000	5465100000	4031500000	2611600000	1452200000	1159400000	Leave out requantified	Leave out requantified	32	32	32	36.2	36.2	36.2	146.18	0	250.43	175780	156.158	54329.6	46.7024	115055	1920
Q9C0B5;H0YEF4	Q9C0B5	Palmitoyltransferase ZDHHC5	ZDHHC5	290	1.18023	0.239063					1.239	0.88949	0.309176	-0.16895	0.156033	0.60163	26.176	23.19	183860000	85713000	98148000	228140000	109880000	118270000	Leave out requantified	Leave out requantified	5	5	5	11.7	11.7	11.7	77.544	0	48.904	7657.23	6.80246	10678.6	9.17945	9167.92	5016
O94992;Q96MH2	O94992	Protein HEXIM1	HEXIM1	291	1.17972	0.238442					1.209	0.8687	0.273814	-0.20307	0.0842554	0.113733	10.71	25.457	663740000	344940000	318790000	1646200000	895340000	750810000	Leave out requantified	Leave out requantified	12	12	12	46.5	46.5	46.5	40.623	0	229.2	59538.4	52.8921	165963	142.663	112750	1911
Q9P270;D6RIF6;H0Y9L2	Q9P270;D6RIF6	SLAIN motif-containing protein 2	SLAIN2	292	1.17966	0.238366					1.0896	0.78299	0.123799	-0.352934	0.57493	0.13543	17.053	14.191	146210000	80044000	66166000	182400000	110550000	71856000	Leave out requantified	Leave out requantified	7	7	7	17.7	17.7	17.7	62.543	0	39.147	7577.7	6.7318	10624.6	9.13305	9101.15	5511
Q8NI27;A0A0C4DG98;H0Y815;H0Y7U4;B7ZB98;F2Z2V2;H7C477;B7ZBA0;H0Y594	Q8NI27;A0A0C4DG98	THO complex subunit 2	THOC2	293	1.17914	0.237736					1.2703	0.91364	0.345169	-0.130302	0.0121336	0.332273	21.963	18.365	1770700000	995390000	775320000	1520800000	744890000	775950000	Leave out requantified	Leave out requantified	24	24	24	17.1	17.1	17.1	182.77	0	65.931	28678.4	25.477	27682.8	23.7965	28180.6	4320
O75925;B4DGW0;A0A087WUY7;O75928	O75925	E3 SUMO-protein ligase PIAS1	PIAS1	294	1.17906	0.237642					1.4173	1.0195	0.503145	0.0278618	0.000969704	0.626443	27.253	18.238	661740000	227110000	434630000	437250000	227010000	210240000	Median	Median	3	3	3	10.3	10.3	10.3	71.835	0	16.782	27559.5	24.4831	20466.5	17.5932	24013	1868
Q9NRW3;A0A087WX48;Q8IUX4	Q9NRW3	DNA dC->dU-editing enzyme APOBEC-3C	APOBEC3C	295	1.17862	0.2371					1.1794	0.84901	0.238053	-0.236147	0.275952	0.380657	8.7109	13.451	168620000	91438000	77185000	217560000	118430000	99132000	Leave out requantified	Leave out requantified	5	5	4	32.1	32.1	25.8	22.826	0	18.338	19663.1	17.4681	28513.5	24.5105	24088.3	5310
I3L3X5;Q9NRY6;I3L161;I3NI29	I3L3X5;Q9NRY6;I3L161;I3NI29	Phospholipid scramblase 3	TMEM256-PLSCR3;PLSCR3	296	1.17779	0.236082					1.1172	0.80537	0.159887	-0.312276	0.596182	0.372116	0.45243	43.917	12184000	5963300	6220500	5760100	3263800	2496400	Median	Median	2	2	2	14.4	14.4	14.4	28.981	0	12.64	1671.53	1.48494	888.141	0.763457	1279.83	1316
O95239;Q2VIQ3;Q5JRK0	O95239	Chromosome-associated kinesin KIF4A	KIF4A	297	1.17712	0.235266					1.1411	0.82353	0.190425	-0.280107	0.227175	0.00117363	23.941	17.587	1267700000	676280000	591430000	12839000000	7043900000	5794800000	Leave out requantified	Leave out requantified	26	26	25	28.9	28.9	28	139.88	0	161.04	24638.1	21.8878	280447	241.076	152543	1935
P54289;E7ERK3;H0Y715	P54289;E7ERK3	Voltage-dependent calcium channel subunit alpha-2/delta-1;Voltage-dependent calcium channel subunit alpha-2-1;Voltage-dependent calcium channel subunit delta-1	CACNA2D1	298	1.1771	0.23524					1.3059	0.9425	0.385044	-0.0854355	0.190612	0.809734	14.212	5.6568	128630000	66521000	62111000	77417000	43188000	34229000	Leave out requantified	Median	6	6	6	8.9	8.9	8.9	124.57	0	11.786	4166.61	3.70149	2818.41	2.42274	3492.51	2873
Q9ULW3	Q9ULW3	Activator of basal transcription 1	ABT1	299	1.17684	0.234917					1.2192	0.88032	0.285935	-0.1839	0.0703532	0.266485	17.24	19.842	522400000	305700000	216710000	706740000	443720000	263010000	Leave out requantified	Leave out requantified	9	9	9	37.5	37.5	37.5	31.079	0	55.894	38073.8	33.8236	57890.9	49.7637	47982.3	5675
Q6ZN40;A0A0S2Z4G6;P09493;H0YKP3;H0YLS7;H0YKZ6;A0A087WTJ7	Q6ZN40;A0A0S2Z4G6;P09493;H0YKP3	Tropomyosin alpha-1 chain	TPM1	300	1.17676	0.234818					1.211	0.87452	0.276199	-0.193437	0.0813573	0.357921	8.6082	3.3469	518760000	271990000	246770000	400790000	212590000	188200000	Median	Median	21	1	1	44.8	5.5	5.5	37.452	0	15.218	37808.5	33.5879	32829.8	28.2209	35319.1	3945
Q96T58;H0Y5U7;F6WRY4	Q96T58	Msx2-interacting protein	SPEN	301	1.17629	0.23424					1.0543	0.76197	0.0762854	-0.392194	0.819138	0.00831922	13.005	26.385	108870000	59885000	48985000	493790000	272000000	221800000	Median	Median	8	8	8	3.4	3.4	3.4	402.24	0	7.504	721.337	0.640814	3677.06	3.16084	2199.2	4770
Q92466;A0A087X0X5;A0A087WYT8;A0A087WW71;A0A087WTQ7;A0A087WV56	Q92466	DNA damage-binding protein 2	DDB2	302	1.17598	0.233859					1.2204	0.88248	0.287354	-0.180365	0.124918	0.560365	13.358	15.257	407100000	157620000	249480000	180920000	94081000	86836000	Leave out requantified	Leave out requantified	10	10	10	28.3	28.3	28.3	47.863	0	18.856	23736.3	21.0867	11855.7	10.1913	17796	4436
Q8IWV7;A0A087WTJ9	Q8IWV7	E3 ubiquitin-protein ligase UBR1	UBR1	303	1.17595	0.233832					1.3599	0.98339	0.443501	-0.0241644	0.111691	0.933783	26.278	37.532	56051000	26397000	29654000	87693000	51798000	35895000	Median	Median	3	3	3	2.3	2.3	2.3	200.21	0	6.751	760.025	0.675183	1336.4	1.14879	1048.21	4133
Q68CZ2;E9PCX8;C9JWN9;C9JTD0;C9JHU5;H0Y4U1;F8VV64;A0A087WWW7;E9PGF5;E9PF55;A0A2R8Y4T1;Q63HR2;Q9HBL0	Q68CZ2;E9PCX8	Tensin-3	TNS3	304	1.17577	0.233601					0.95368	0.68986	-0.0684228	-0.535624	0.7761	0.0987752	45.051	16.26	32942000	20441000	12501000	8646800	6006400	2640400	Median	Median	4	4	4	3.7	3.7	3.7	155.26	0	8.2843	792.047	0.703631	233.66	0.200857	512.853	3815
P51153;A0A087WWB9	P51153;A0A087WWB9	Ras-related protein Rab-13	RAB13	305	1.1756	0.233403					1.2824	0.9279	0.358846	-0.107959	0.0520796	0.67276	9.7673	6.5001	331190000	163110000	168080000	410100000	243360000	166740000	Leave out requantified	Leave out requantified	7	4	4	36.9	24.1	24.1	22.774	0	23.433	42911.9	38.1216	59719.8	51.3358	51315.8	2800
Q9UNF1;Q5H909;Q5H907;A0A087X070;G5E9N2;Q12816;B1AKE8	Q9UNF1;Q5H909;Q5H907	Melanoma-associated antigen D2	MAGED2	306	1.17478	0.232388					1.1939	0.86508	0.255682	-0.209095	0.064435	0.102614	11.545	16.11	2435000000	1447200000	987860000	1581200000	871400000	709800000	Leave out requantified	Leave out requantified	21	21	20	40.8	40.8	38.8	64.953	0	323.31	105167	93.4269	76752.7	65.9776	90959.7	5690
A0A2R8Y5F1;A0A2R8YGU4;X5D2U8;H3BMQ0;A0A2R8YDZ2;A0A2R8Y7X5;A0A2R8YDR3;A0A2R8Y7C8;A0A2R8YGD6;P49815;A0A2R8Y6C9;A0A2R8Y5B2;A0A2R8YGE6;A0A2R8YEJ8;A0A2R8Y692;Q5HYF7;A0A2R8Y670;H3BQK4	A0A2R8Y5F1;A0A2R8YGU4;X5D2U8;H3BMQ0;A0A2R8YDZ2;A0A2R8Y7X5;A0A2R8YDR3;A0A2R8Y7C8;A0A2R8YGD6;P49815;A0A2R8Y6C9	Tuberin	TSC2	307	1.17464	0.232214					1.2501	0.90602	0.322044	-0.142385	0.276429	0.585279	29.297	37.686	95115000	55664000	39451000	101990000	56416000	45574000	Leave out requantified	Leave out requantified	6	6	6	5.5	5.5	5.5	193.03	0	28.764	1304.89	1.15922	1572.57	1.3518	1438.73	396
O95602;B9ZVN9	O95602;B9ZVN9	DNA-directed RNA polymerase I subunit RPA1;DNA-directed RNA polymerase	POLR1A	308	1.17432	0.231827					1.2065	0.87489	0.270828	-0.192826	0.0753115	0.23897	25.6	15.784	1131300000	546800000	584470000	909600000	510580000	399020000	Leave out requantified	Leave out requantified	35	35	34	28.8	28.8	28.3	194.81	0	136.96	14185.3	12.6018	12818.5	11.019	13501.9	1973
P04183;K7ERV3;K7ES52;K7ERJ1;K7ENW5	P04183;K7ERV3;K7ES52;K7ERJ1	Thymidine kinase, cytosolic;Thymidine kinase	TK1	309	1.17431	0.231817					1.1134	0.80739	0.154972	-0.308662	0.26811	0.0420324	15.775	6.373	2253200000	1146500000	1106800000	951990000	542050000	409930000	Leave out requantified	Leave out requantified	13	13	13	62.8	62.8	62.8	25.468	0	71.232	238863	212.199	113425	97.5019	176144	2061
P46100;A0A096LNL9;A0A096LNW1;A0A096LNN3;A0A087WWG0;A0A096LP59;A0A096LNR8;A0A096LNL6	P46100;A0A096LNL9;A0A096LNW1	Transcriptional regulator ATRX	ATRX	310	1.17411	0.231565					1.1377	0.8253	0.18612	-0.277009	0.395789	0.274685	26.078	11.788	248330000	153980000	94345000	172680000	87825000	84856000	Leave out requantified	Leave out requantified	16	16	16	8.9	8.9	8.9	282.58	0	46.766	4908.17	4.36027	3835.84	3.29734	4372.01	2680
E7ETY2;A0A3B3IS06	E7ETY2;A0A3B3IS06		TCOF1	311	1.17396	0.231387					1.2001	0.87078	0.263155	-0.19962	0.227971	0.339435	31.813	11.407	189330000	110070000	79262000	270150000	140220000	129940000	Leave out requantified	Leave out requantified	32	3	1	26.9	3.1	0.8	152.3	0	42.336	3109.59	2.76247	4986.75	4.28667	4048.17	894
Q96K37;H7C1I0	Q96K37;H7C1I0	Solute carrier family 35 member E1	SLC35E1	312	1.17375	0.231123					1.1607	0.8425	0.214995	-0.247251	0.262081	0.115068	17.975	15.618	426130000	242520000	183610000	418930000	243590000	175340000	Leave out requantified	Leave out requantified	5	5	5	20	20	20	44.772	0	250.86	34270.2	30.4446	37865.5	32.5497	36067.9	4689
P46199;H7C213	P46199;H7C213	Translation initiation factor IF-2, mitochondrial	MTIF2	313	1.17366	0.231011					1.4429	1.0475	0.528971	0.0669502	0.0148702	0.461767	20.737	16.309	182500000	85924000	96571000	216530000	109350000	107180000	Median	Leave out requantified	8	8	8	14	14	14	81.316	0	19.346	10913.7	9.69538	14553.1	12.51	12733.4	2683
Q9BXB4	Q9BXB4	Oxysterol-binding protein-related protein 11	OSBPL11	314	1.17291	0.230097					1.1094	0.80641	0.14978	-0.310415	0.495859	0.204572	29.105	11.196	214240000	114640000	99595000	194220000	95236000	98987000	Leave out requantified	Leave out requantified	10	8	8	17.5	16.1	16.1	83.642	0	26.086	6574.45	5.84055	6698.55	5.75816	6636.5	4972
Q53LP3	Q53LP3	Ankyrin repeat domain-containing protein SOWAHC	SOWAHC	315	1.17255	0.22965					1.1427	0.83113	0.192447	-0.266854	0.525419	0.460332	11.23	28.162	78481000	42374000	36107000	47118000	26011000	21107000	Median	Median	3	3	3	9	9	9	55.671	0	19.976	3050.6	2.71007	2058.43	1.76945	2554.52	3659
B1AK44;Q9UI95;B1AK45;B1AK43	B1AK44;Q9UI95;B1AK45;B1AK43	Mitotic spindle assembly checkpoint protein MAD2B	MAD2L2	316	1.17254	0.229632					1.1028	0.80213	0.141171	-0.318092	0.648649	0.137157	12.191	0.73706	92871000	55657000	37214000	97845000	52798000	45047000	Leave out requantified	Leave out requantified	3	3	3	14.7	14.7	14.7	25.692	0	6.7098	12741	11.3187	15086.6	12.9686	13913.8	551
O43688;K7EMK9;A0A0J9YXA3;K7ENH4	O43688;K7EMK9;A0A0J9YXA3	Lipid phosphate phosphohydrolase 2	PPAP2C	317	1.1725	0.229583					1.0968	0.79782	0.1333	-0.325865	0.668573	0.347909	41.516	31.946	80415000	35048000	45368000	17746000	9991100	7754900	Median	Median	3	3	3	12.2	12.2	12.2	32.573	0.002008	2.786	9377.34	8.33055	2325.79	1.99928	5851.57	1691
O60341;R4GMQ1;R4GMP9	O60341;R4GMQ1	Lysine-specific histone demethylase 1A	KDM1A	318	1.17219	0.229205					1.1847	0.86221	0.244522	-0.213889	0.111435	0.182484	11.776	17.101	895460000	432360000	463100000	918130000	514860000	403260000	Leave out requantified	Leave out requantified	23	23	23	39.2	39.2	39.2	92.902	0	126.32	28222	25.0715	32521.7	27.9561	30371.8	1732
F5GWD3;Q13889;H0YFF7;F5H6X0;A0A087WYD5;F5GXG6;F5GX35;F5H4K7	F5GWD3;Q13889;H0YFF7;F5H6X0;A0A087WYD5;F5GXG6;F5GX35;F5H4K7	General transcription factor IIH subunit 3	GTF2H3	319	1.17188	0.228829					1.1446	0.83346	0.194844	-0.262815	0.373719	0.233851	15.429	18.359	225540000	104980000	120570000	127980000	75416000	52562000	Leave out requantified	Leave out requantified	4	4	4	20.2	20.2	20.2	28.91	0	9.3115	29222.9	25.9608	18636.8	16.0204	23929.8	1012
Q96HR8;D6RIB3	Q96HR8	H/ACA ribonucleoprotein complex non-core subunit NAF1	NAF1	320	1.17152	0.228382					1.0633	0.77474	0.0885487	-0.368216	0.689282	0.115563	4.294	27.669	346450000	168780000	177660000	171020000	96010000	75010000	Leave out requantified	Median	3	3	3	8.3	8.3	8.3	53.716	0	47.164	36727.4	32.6275	20376.3	17.5157	28551.9	4656
E9PDF6;O43795;E7EQD9;H7C2Y7;C9JYW1;A0A0U1RRI3;C9JUP5;Q9UBC5;C9K0I9;G3V342	E9PDF6;O43795	Unconventional myosin-Ib	MYO1B	321	1.17129	0.228094					1.2885	0.9392	0.365693	-0.0904957	0.0142008	0.525618	25.854	31.169	1177600000	622510000	555050000	1507700000	800320000	707350000	Leave out requantified	Leave out requantified	24	24	24	29.4	29.4	29.4	128.48	0	127.1	22328.8	19.8362	32130	27.6193	27229.4	920
Q5JUR7;A0A0C4DFW4;Q5JUS0	Q5JUR7;A0A0C4DFW4	Testis-expressed sequence 30 protein	TEX30	322	1.17108	0.227837					1.3192	0.96192	0.399663	-0.0560112	0.0661773	0.939973	18.646	13.682	215420000	113690000	101740000	144660000	82235000	62427000	Leave out requantified	Leave out requantified	6	6	6	22	22	22	25.585	0	7.4749	23924.3	21.2536	18056.3	15.5215	20990.3	3698
Q96GM8	Q96GM8	Target of EGR1 protein 1	TOE1	323	1.17094	0.227668					1.1145	0.81285	0.156397	-0.298939	0.431251	0.125344	14.894	24.404	320090000	179230000	140850000	359320000	208500000	150820000	Leave out requantified	Leave out requantified	8	8	8	21.6	21.6	21.6	56.547	0	34.965	17774.4	15.7903	22425	19.2768	20099.7	4635
Q99549;H0Y6J1;A0A0A0MT47	Q99549	M-phase phosphoprotein 8	MPHOSPH8	324	1.16953	0.225934					1.3513	0.98793	0.434348	-0.0175193	0.119611	0.777859	16.111	6.4904	64337000	26513000	37824000	229350000	134780000	94578000	Leave out requantified	Leave out requantified	6	6	6	11.5	11.5	11.5	97.181	0	61.521	2344.52	2.0828	9393.33	8.07462	5868.92	4789
P35579;Q5BKV1;B1AH99;A0A0C4DFM8;E7ERA5;A0A2R8Y4C3;REV__S4R3H4;REV__E7EQT4;REV__Q9UKV3	P35579	Myosin-9	MYH9	325	1.16945	0.225833					1.1581	0.8468	0.21176	-0.239907	0.0204855	0.00101403	17.066	15.869	142550000000	82622000000	59933000000	201410000000	107060000000	94346000000	Leave out requantified	Leave out requantified	184	184	157	72.2	72.2	64.7	226.53	0	323.31	1.59837e+06	1419.94	2.53816e+06	2181.83	2.06826e+06	2563
O00178;F5H716;B0QY59;F5H257	O00178	GTP-binding protein 1	GTPBP1	326	1.1693	0.225649					1.1751	0.85945	0.232784	-0.218514	0.221326	0.286815	10.424	15.632	404890000	221230000	183650000	367510000	208340000	159170000	Leave out requantified	Leave out requantified	9	9	9	21.8	21.8	21.8	72.453	0	34.414	15738.3	13.9815	16055.3	13.8013	15896.8	1487
P48651;J3KNR6	P48651	Phosphatidylserine synthase 1	PTDSS1	327	1.1691	0.225403					1.1374	0.83216	0.18574	-0.265067	0.339821	0.303333	5.1604	6.4265	424120000	220060000	204060000	199470000	112600000	86876000	Leave out requantified	Leave out requantified	5	5	5	12.7	12.7	12.7	55.527	0	19.236	21503.2	19.1028	11366.3	9.77064	16434.8	2718
Q96LJ7	Q96LJ7	Dehydrogenase/reductase SDR family member 1	DHRS1	328	1.16894	0.225196					1.2489	0.914	0.320658	-0.129734	0.257973	0.785041	16.403	20.577	57571000	30329000	27242000	36063000	19456000	16608000	Median	Leave out requantified	2	2	2	7.3	7.3	7.3	33.909	0	5.5144	4195.91	3.72752	2954.01	2.53931	3574.96	4705
Q9UKX7;B0QY21;X6RKQ2;B1AHA5	Q9UKX7	Nuclear pore complex protein Nup50	NUP50	329	1.1689	0.225152					1.2462	0.91208	0.317536	-0.132768	0.0427304	0.570984	27.007	20.642	466020000	236880000	229140000	408350000	240380000	167970000	Leave out requantified	Leave out requantified	12	12	12	41.7	41.7	41.7	50.144	0	55.539	19408.4	17.2418	19113.7	16.4304	19261.1	5655
A0A3B3IUD7;Q14690;S4R3Q4	A0A3B3IUD7;Q14690	Protein RRP5 homolog	PDCD11	330	1.1685	0.224659					1.2254	0.89747	0.293253	-0.156064	0.0186835	0.253917	17.854	17.063	4393700000	2460000000	1933700000	4806600000	2467500000	2339000000	Leave out requantified	Leave out requantified	56	56	56	37.4	37.4	37.4	208.83	0	201.01	53932.4	47.9119	66310.9	57.0017	60121.7	471
P30622;J3KP58;A0A3B3ITA2;F5H1T5;F5H367;F5H270	P30622;J3KP58;A0A3B3ITA2	CAP-Gly domain-containing linker protein 1	CLIP1	331	1.16836	0.22449					1.2257	0.8979	0.293606	-0.155373	0.116384	0.367634	18.711	16.063	398290000	209480000	188810000	872680000	462400000	410280000	Leave out requantified	Leave out requantified	27	27	5	20.9	20.9	2.6	162.24	0	67.401	6276.4	5.57576	15455.9	13.2861	10866.1	2504
P08572	P08572	Collagen alpha-2(IV) chain;Canstatin	COL4A2	332	1.16809	0.224151					1.057	0.77468	0.0799754	-0.368328	0.817299	0.278888	7.5891	14.749	23000000	14199000	8800600	28342000	16099000	12243000	Median	Median	1	1	1	0.8	0.8	0.8	167.55	0.00057449	3.8966	315.538	0.280314	437.001	0.375651	376.269	2133
Q9Y2H0;F8WF49;A0A0B4J2C2;A0A087WWE6;A0A087X246	Q9Y2H0;F8WF49;A0A0B4J2C2	Disks large-associated protein 4	DLGAP4	333	1.16799	0.224026					1.1852	0.86879	0.245131	-0.202921	0.396039	0.602202	14.236	71.802	42810000	23171000	19639000	61976000	29746000	32230000	Median	Median	4	4	4	8.4	8.4	8.4	108.01	0	14.197	3565.82	3.16777	5801.85	4.98734	4683.84	5748
Q9H3S7;C9JD91;R4GMM7	Q9H3S7	Tyrosine-protein phosphatase non-receptor type 23	PTPN23	334	1.16749	0.223412					1.094	0.80262	0.129613	-0.317211	0.357231	0.0110302	23.716	15.545	1534600000	822650000	711960000	1526000000	844320000	681680000	Leave out requantified	Leave out requantified	30	30	30	27.7	27.7	27.7	178.97	0	146.18	24854.5	22.08	27777.5	23.8779	26316	5111
P16144	P16144	Integrin beta-4	ITGB4	335	1.16696	0.222753					1.0939	0.80328	0.129481	-0.316025	0.677282	0.140106	23.162	23.091	39604000	21206000	18397000	64110000	34540000	29571000	Median	Leave out requantified	6	6	6	4.1	4.1	4.1	202.16	0	12.653	513.144	0.455862	933.585	0.802522	723.365	2288
Q9UJY4;H3BMM6;H3BMN6;I3L2C4	Q9UJY4;H3BMM6	ADP-ribosylation factor-binding protein GGA2	GGA2	336	1.16686	0.222626					1.1963	0.87863	0.258579	-0.186672	0.170615	0.433737	35.425	14.559	302560000	161890000	140670000	102340000	58839000	43502000	Leave out requantified	Leave out requantified	6	5	5	16.5	15.3	15.3	67.15	0	39.275	20161.2	17.9106	7664.4	6.58841	13912.8	5630
Q14C86;C9IZ08;B4DGD8;H0Y7I9;B0QZ65;A0A0A0MQV8	Q14C86;C9IZ08	GTPase-activating protein and VPS9 domain-containing protein 1	GAPVD1	337	1.16678	0.222538					1.2812	0.9411	0.357496	-0.0875801	0.00425878	0.324418	16.77	18.904	3618200000	1991700000	1626500000	5133200000	2616400000	2516800000	Leave out requantified	Leave out requantified	44	44	2	38	38	2	164.98	0	323.31	86107.1	76.495	137298	118.023	111702	3455
Q9BZH6;S4R3Z0	Q9BZH6	WD repeat-containing protein 11	WDR11	338	1.16677	0.222518					1.2165	0.8936	0.282736	-0.162299	0.322484	0.514199	6.5241	38.19	47886000	27653000	20233000	70595000	35793000	34802000	Median	Leave out requantified	4	4	4	3.9	3.9	3.9	136.68	0	9.2629	859.089	0.763188	1423.41	1.22358	1141.25	5007
Q14331;E9PRR7;E9PLY7;J3KSQ7	Q14331;E9PRR7	Protein FRG1	FRG1	339	1.16616	0.221767					1.1126	0.81813	0.153935	-0.289598	0.365769	0.0592427	15.35	35.471	444200000	250070000	194130000	613120000	350450000	262670000	Leave out requantified	Leave out requantified	8	8	8	34.9	34.9	34.9	29.172	0	29.876	49332.4	43.8254	76529.2	65.7854	62930.8	3417
H7BZK0;Q14BN4;H7BZW9;B7Z863;B7Z964;H7C3M8;C9JA20;C9JCH4;H7C5G9	H7BZK0;Q14BN4;H7BZW9;B7Z863;B7Z964;H7C3M8	Sarcolemmal membrane-associated protein	SLMAP	340	1.16588	0.221423					1.2547	0.92306	0.327342	-0.115504	0.247601	0.68786	17.55	40.073	42194000	20582000	21612000	78810000	43152000	35659000	Median	Leave out requantified	3	3	3	8.3	8.3	8.3	50.263	0	21.399	1892.43	1.68118	3972.64	3.41493	2932.53	1275
A0A087WWA3;Q4R9M9;O60333;F8W8V9;A0A3F2YNW9;A0A3B3IUA1;A0A3B3IU40;A0A3B3IT28;A0A3B3ITE5;A0A3B3ITF7;A0A3B3ITW6;Q12756;H7C0K6;A0A0U1RQL3;H7C3Y8;A0A3B3ITK3	A0A087WWA3;Q4R9M9;O60333	Kinesin-like protein;Kinesin-like protein KIF1B	KIF1B;KIF1Bbeta	341	1.16577	0.221281					1.1455	0.84289	0.195977	-0.246584	0.517395	0.351457	27.307	27.337	116130000	54682000	61449000	162570000	67009000	95566000	Leave out requantified	Leave out requantified	11	11	9	7.9	7.9	6.7	202.01	0	20.874	1381.85	1.22759	2174.13	1.86891	1777.99	71
Q9H5V9	Q9H5V9	UPF0428 protein CXorf56	CXorf56	342	1.165	0.220325					1.1366	0.83745	0.184725	-0.255925	0.543187	0.32656	8.6993	10.854	99046000	46470000	52576000	183080000	107970000	75108000	Median	Leave out requantified	2	2	2	11.3	11.3	11.3	25.624	0.0001996	5.0719	9624.95	8.55051	19995.4	17.1883	14810.2	5139
J3KNE0;A6NKT7;Q7Z3J3	J3KNE0;A6NKT7;Q7Z3J3	RanBP2-like and GRIP domain-containing protein 3;RanBP2-like and GRIP domain-containing protein 4	RGPD3;RGPD4	343	1.16477	0.220051					1.1798	0.86961	0.238542	-0.20156	0.274956	0.487585	16.358	32.457	151280000	83597000	67685000	179080000	104440000	74643000	Median	Median	24	1	1	16.3	0.7	0.7	197.62	0.0011184	3.2077	1917.5	1.70345	2551.11	2.19297	2234.31	514
Q9Y5S2;H0YLY0	Q9Y5S2	Serine/threonine-protein kinase MRCK beta	CDC42BPB	344	1.16473	0.219994					0.91083	0.67141	-0.134746	-0.574734	0.41779	0.00773176	59.843	36.047	237150000	150830000	86316000	177640000	134330000	43315000	Leave out requantified	Leave out requantified	8	6	6	6.3	5.1	5.1	194.31	0	6.6802	3331.87	2.95993	2805	2.41122	3068.44	5869
A6NHR9;J3KTL8;A0A2R8YCU7;A0A2R8YE92;J3QSH1	A6NHR9;J3KTL8	Structural maintenance of chromosomes flexible hinge domain-containing protein 1	SMCHD1	345	1.16456	0.219782					1.1382	0.83926	0.186754	-0.25281	0.179758	0.0454972	34.945	21.99	1409000000	819660000	589290000	1936800000	1008300000	928500000	Leave out requantified	Leave out requantified	38	38	38	23.7	23.7	23.7	226.37	0	176.05	18358.2	16.3089	28361.7	24.3801	23360	509
A0A0A0MRM8;E7EW20;Q9UM54;A0A0D9SGC1;Q5JVM0	A0A0A0MRM8;E7EW20;Q9UM54;A0A0D9SGC1	Unconventional myosin-VI	MYO6	346	1.16447	0.219674					1.3198	0.97331	0.400319	-0.0390287	0.173133	0.96116	50.024	12.995	103970000	62751000	41220000	692540000	389280000	303260000	Leave out requantified	Leave out requantified	15	15	15	18.1	18.1	18.1	145.01	0	60.617	1924.47	1.70964	14407.1	12.3845	8165.76	163
O15381;F8WF01;E9PGD8;E7EWK7;E9PH71	O15381	Nuclear valosin-containing protein-like	NVL	347	1.1643	0.219461					1.2546	0.9255	0.327227	-0.111695	0.133081	0.825949	7.8662	19.089	160060000	86835000	73227000	160860000	80461000	80396000	Leave out requantified	Leave out requantified	8	8	8	13	13	13	95.05	0	22.489	3971.25	3.52794	4485.6	3.85588	4228.43	1626
Q9BYX2	Q9BYX2	TBC1 domain family member 2A	TBC1D2	348	1.16429	0.219455					1.3385	0.9874	0.420617	-0.0182934	0.132311	0.905262	26.478	11.707	67650000	33083000	34568000	340300000	182140000	158160000	Leave out requantified	Leave out requantified	5	5	5	6.9	6.9	6.9	105.41	0	15.038	1753.06	1.55737	9911.06	8.51967	5832.06	5001
Q6PI26	Q6PI26	Protein SHQ1 homolog	SHQ1	349	1.16388	0.218937					1.3385	0.98811	0.420617	-0.0172564	0.132311	0.903198	7.1718	2.6154	42981000	18815000	24166000	28650000	12895000	15755000	Median	Median	3	3	3	8.5	8.5	8.5	65.124	0	27.205	2004.84	1.78104	1501.95	1.29109	1753.39	3896
Q9HAV0;C9JD14;H7C5J5	Q9HAV0;C9JD14	Guanine nucleotide-binding protein subunit beta-4	GNB4	350	1.16296	0.217806					1.2161	0.89916	0.282262	-0.15335	0.195662	0.375004	0.48662	20.194	147860000	73799000	74061000	725430000	440910000	284520000	Leave out requantified	Leave out requantified	9	4	4	29.1	19.1	19.1	37.567	0	91.1	17242.2	15.3175	95075	81.7276	56158.6	5203
Q9NXR1;I3L2T8;I3L533;I3L2R9;I3L2R3;I3L522;I3L3G9;I3L2S8	Q9NXR1;I3L2T8;I3L533;I3L2R9;I3L2R3;I3L522	Nuclear distribution protein nudE homolog 1	NDE1	351	1.16294	0.217781					0.98709	0.72986	-0.0187465	-0.454308	0.838856	0.0425578	9.8733	26.763	402830000	232700000	170130000	169750000	97754000	72000000	Leave out requantified	Leave out requantified	6	6	4	22.7	22.7	15.8	37.72	0	43.234	42704.3	37.9372	20225	17.3856	31464.6	5431
Q9H6R0;I3L0M5;Q05BE5;I3L1L6	Q9H6R0	Putative ATP-dependent RNA helicase DHX33	DHX33	352	1.16291	0.217743					1.1477	0.84866	0.198746	-0.236741	0.303599	0.378954	26.805	12.137	356850000	183760000	173080000	187750000	109410000	78346000	Leave out requantified	Leave out requantified	11	11	11	17.5	17.5	17.5	78.873	0	28.667	9907.84	8.80183	5858.7	5.03621	7883.27	5145
C9JU48;Q6NXT1;D3YTC9;B5MCX7;H7C3L3;C9JX82;F8WB76;H7BZV9	C9JU48;Q6NXT1;D3YTC9;B5MCX7;H7C3L3	Ankyrin repeat domain-containing protein 54	ANKRD54	353	1.1625	0.217228					1.1648	0.86192	0.220082	-0.214374	0.24993	0.351784	33.009	12.544	325880000	165750000	160130000	79345000	42108000	37238000	Leave out requantified	Leave out requantified	4	4	4	44.4	44.4	44.4	22.608	0	20.603	38001.5	33.7594	10399	8.93908	24200.2	719
Q15291	Q15291	Retinoblastoma-binding protein 5	RBBP5	354	1.16225	0.216924					1.1595	0.85836	0.213503	-0.220345	0.18921	0.168054	33.611	19.072	615410000	305480000	309930000	522650000	275990000	246670000	Leave out requantified	Leave out requantified	12	12	12	32.3	32.3	32.3	59.152	0	40.026	27601.6	24.5204	26345.6	22.647	26973.6	3499
Q8TB52	Q8TB52	F-box only protein 30	FBXO30	355	1.16194	0.216534					1.1063	0.81942	0.145743	-0.287325	0.467687	0.186258	44.55	26.239	396400000	192660000	203740000	79630000	42998000	36631000	Leave out requantified	Leave out requantified	6	6	6	8.5	8.5	8.5	82.303	0	9.9092	14911.3	13.2467	3366.56	2.89393	9138.91	4333
A0A0C4DGV9;P49917	A0A0C4DGV9;P49917	DNA ligase;DNA ligase 4	LIG4	356	1.16191	0.216501					1.1103	0.82242	0.15095	-0.282053	0.619563	0.195838	10.678	15.958	30656000	14844000	15813000	88392000	55123000	33269000	Leave out requantified	Leave out requantified	6	6	6	10	10	10	96.214	0	11.708	794.412	0.705731	2574.37	2.21296	1684.39	264
P40818;A0A075B720	P40818	Ubiquitin carboxyl-terminal hydrolase 8	USP8	357	1.16186	0.216439					1.0958	0.81175	0.131985	-0.300893	0.671928	0.0489275	58.85	23.328	73681000	44638000	29043000	528760000	283900000	244850000	Median	Leave out requantified	9	9	9	11	11	11	127.52	0	22.428	1562.2	1.38781	12599.9	10.831	7081.04	2618
Q9UII4;E9PBL0	Q9UII4	E3 ISG15--protein ligase HERC5	HERC5	358	1.16167	0.216206					1.4341	1.0627	0.520146	0.0877344	0.0604772	0.603823	38.021	35.64	37135000	17663000	19473000	21187000	10569000	10618000	Median	Plateau	3	3	3	4.5	4.5	4.5	116.85	0	6.4903	801.922	0.712404	514.217	0.442027	658.07	5612
D6RD46;Q9UPQ0;E7EPK0;E9PDJ9;H0Y8P3;G5EA03;D6RJ93;Q6NVB9;D6R8Y0	D6RD46;Q9UPQ0;E7EPK0;E9PDJ9;H0Y8P3;G5EA03	LIM and calponin homology domains-containing protein 1	LIMCH1	359	1.16132	0.215768					1.0694	0.79293	0.0968016	-0.334735	0.497138	0.0079923	17.85	23.931	2376500000	1329300000	1047200000	2882400000	1625800000	1256600000	Leave out requantified	Leave out requantified	35	35	35	45.9	45.9	45.9	109.93	0	245.67	51320	45.5912	69957	60.1359	60638.5	819
Q13546	Q13546	Receptor-interacting serine/threonine-protein kinase 1	RIPK1	360	1.16094	0.215296					1.216	0.90222	0.282143	-0.148449	0.342725	0.563158	4.1052	1.8133	135120000	56337000	78782000	93335000	47179000	46157000	Leave out requantified	Leave out requantified	7	7	7	14.6	14.6	14.6	75.93	0	16.141	4634.29	4.11697	3597.79	3.09271	4116.04	3345
Q6PI98;K7EIY8;K7EQ79;M0R3E2;K7EKI6;K7ELX9;K7ENM4;K7ENP7	Q6PI98;K7EIY8;K7EQ79	INO80 complex subunit C	INO80C	361	1.16012	0.214275					0.91968	0.68333	-0.120796	-0.549346	0.64814	0.0896199	38.903	15.251	34150000	18910000	15239000	36689000	21372000	15317000	Median	Median	5	5	5	38	38	38	20.642	0	15.159	4977.87	4.42219	6010.58	5.16677	5494.23	3899
A0A0A0MTI6;Q9NYP7	A0A0A0MTI6;Q9NYP7	Elongation of very long chain fatty acids protein;Elongation of very long chain fatty acids protein 5	ELOVL5	362	1.15993	0.214041					1.6035	1.1918	0.681224	0.253142	0.00168952	0.0436792	14.449	29.515	169130000	84315000	84816000	306430000	142710000	163720000	Median	Median	1	1	1	5	5	5	30.742	0	8.1796	20760.6	18.4431	42274.5	36.3397	31517.5	203
Q96R06;K7ELG0;J3KTQ0;K7ELC8;E9PMD0	Q96R06	Sperm-associated antigen 5	SPAG5	363	1.15962	0.213649					1.2141	0.90287	0.279887	-0.14741	0.346754	0.398909	38.366	12.521	130730000	73184000	57548000	437960000	156720000	281240000	Median	Leave out requantified	10	10	10	15.2	15.2	15.2	134.42	0	24.113	2419.79	2.14967	9110.97	7.8319	5765.38	4740
Q8TB72;A0A0C4DG68;A0A0A0MR59	Q8TB72;A0A0C4DG68;A0A0A0MR59	Pumilio homolog 2	PUM2	364	1.15842	0.212156					0.95445	0.71125	-0.0672585	-0.491571	0.680261	0.00798525	5.3224	18.194	242580000	133120000	109450000	369080000	221280000	147800000	Leave out requantified	Leave out requantified	10	6	6	9.6	6.1	6.1	114.21	0	33.265	9125.07	8.10643	15603.8	13.4132	12364.4	4335
Q9H2K8;G3V1Q8;H0YF68;F5GWV8	Q9H2K8	Serine/threonine-protein kinase TAO3	TAOK3	365	1.15838	0.212104					1.1185	0.83356	0.161565	-0.262642	0.462004	0.309384	47.588	16.507	154650000	91047000	63603000	207670000	114050000	93619000	Leave out requantified	Leave out requantified	7	6	6	11.4	9.9	9.9	105.4	0	10.787	4508.51	4.00522	6804.32	5.84908	5656.41	5091
Q9UKL0;H0YF22;Q9P2K3	Q9UKL0	REST corepressor 1	RCOR1	366	1.15836	0.212083					1.262	0.94053	0.335712	-0.0884541	0.0702272	0.75735	48.754	81.817	337460000	159680000	177770000	326760000	167680000	159080000	Leave out requantified	Leave out requantified	6	6	6	16.1	16.1	16.1	53.327	0	20.415	16396.6	14.5662	17843.8	15.3388	17120.2	5646
E9PS00;Q9Y5Q0	E9PS00;Q9Y5Q0	Fatty acid desaturase 3	FADS3	367	1.15805	0.211696					0.82955	0.61857	-0.269599	-0.692991	0.21628	0.028881	5.2045	139.42	90694000	54210000	36484000	58078000	44849000	13229000	Leave out requantified	Leave out requantified	5	5	5	17.3	17.3	17.3	48.166	0	18.024	6221.17	5.5267	4477.48	3.8489	5349.33	996
Q9C0C2;A0A2R8Y5C4;E9PKK0;E9PKE7	Q9C0C2	182 kDa tankyrase-1-binding protein	TNKS1BP1	368	1.15797	0.211604					1.1074	0.82586	0.147176	-0.276031	0.293713	0.0281385	22.224	20.706	1833900000	1057200000	776720000	1963000000	1040600000	922410000	Leave out requantified	Leave out requantified	41	41	41	35.5	35.5	35.5	181.79	0	300.1	24301.6	21.5888	29235.4	25.1311	26768.5	5018
Q9GZT9	Q9GZT9	Egl nine homolog 1	EGLN1	369	1.15793	0.211552					1.0175	0.75887	0.0250288	-0.398075	0.979644	0.236485	18.965	27.543	18992000	10732000	8260100	19320000	9785700	9533800	Median	Median	1	1	1	5.6	5.6	5.6	46.02	0	10.095	922.788	0.819777	1055.03	0.906921	988.911	5038
Q9Y2V7;H0YGX8	Q9Y2V7	Conserved oligomeric Golgi complex subunit 6	COG6	370	1.15735	0.210822					1.1339	0.84654	0.181293	-0.24035	0.541889	0.284523	25.018	48.273	38310000	19914000	18396000	126380000	83011000	43374000	Median	Median	6	6	6	12.9	12.9	12.9	73.278	0	13.919	1276.4	1.13392	4732.4	4.06803	3004.4	5765
Q9NP77	Q9NP77	RNA polymerase II subunit A C-terminal domain phosphatase SSU72	SSU72	371	1.1573	0.210768					1.0946	0.81726	0.130404	-0.291133	0.523015	0.243261	1.4992	5.0778	407500000	197650000	209850000	166890000	95133000	71753000	Leave out requantified	Leave out requantified	7	7	7	41.8	41.8	41.8	22.574	0	43.171	43199.4	38.377	19884.2	17.0927	31541.8	5245
O95365	O95365	Zinc finger and BTB domain-containing protein 7A	ZBTB7A	372	1.15729	0.21075					1.3874	1.0359	0.472384	0.0508847	0.0893824	0.641525	48.921	33.511	21886000	10931000	10955000	105720000	48543000	57182000	Median	Median	3	3	3	11.5	11.5	11.5	61.438	0	23.16	1343.25	1.1933	7292.46	6.26869	4317.86	1948
A0A2R8Y425;A0A2R8Y5J0;A0A2R8YFK9;A0A2U3TZM0;A0A2R8YFD8;F5GWX5;A0A2R8Y212;A0A2R8Y521;A0A0C4DGG9;Q14839;A0A2R8YD40;A0A2R8YDJ9;A0A2R8Y4X2;A0A2R8YDW2;A0A2R8Y8C1;A0A2R8YER1;A0A2R8Y445;A0A2R8Y5Z7;A0A2R8Y7I0;A0A2R8Y685;A0A2R8Y5M9;A0A2R8Y7M9;A0A2R8Y8B3;A0A2R8YE38;K7EMY3;A0A2R8Y6G9;I3L229;H7C3H7;F5H6N4;F2Z2R5;K7EPV1;K7ESA5	A0A2R8Y425;A0A2R8Y5J0;A0A2R8YFK9;A0A2U3TZM0;A0A2R8YFD8;F5GWX5;A0A2R8Y212;A0A2R8Y521;A0A0C4DGG9;Q14839;A0A2R8YD40;A0A2R8YDJ9;A0A2R8Y4X2;A0A2R8YDW2;A0A2R8Y8C1;A0A2R8YER1;A0A2R8Y445;A0A2R8Y5Z7;A0A2R8Y7I0	Chromodomain-helicase-DNA-binding protein 4	CHD4	373	1.15706	0.210464					1.1452	0.8554	0.1956	-0.225329	0.113693	0.00926133	24.584	18.109	2898500000	1655300000	1243200000	5092600000	2771300000	2321300000	Leave out requantified	Leave out requantified	43	43	30	28.2	28.2	21.5	215.49	0	250.12	38409	34.1214	75845.1	65.1974	57127.1	251
Q9NTI5;A9IYQ1	Q9NTI5	Sister chromatid cohesion protein PDS5 homolog B	PDS5B	374	1.15672	0.210041					1.1785	0.88079	0.236952	-0.18313	0.0870425	0.170732	22.557	16.33	2028700000	1121400000	907340000	2836100000	1447000000	1389100000	Leave out requantified	Leave out requantified	30	29	29	27.4	26.9	26.9	164.67	0	163.41	31969	28.4003	50229.7	43.1781	41099.3	5332
O14646;H0Y8V4;A0A087WVF4;A0A1B0GTU9;O14647	O14646	Chromodomain-helicase-DNA-binding protein 1	CHD1	375	1.15664	0.209945					1.2129	0.90662	0.278461	-0.14143	0.137889	0.537257	31.034	23.033	343790000	197590000	146200000	319790000	154880000	164910000	Leave out requantified	Leave out requantified	18	18	17	15.2	15.2	14.7	196.69	0	25.366	4772.62	4.23985	4989.49	4.28903	4881.06	1549
Q13425;A0A140TA73;A0A0G2JM75;J3KT21;H0YCS0	Q13425;A0A140TA73;A0A0G2JM75;J3KT21;H0YCS0	Beta-2-syntrophin	SNTB2	376	1.15653	0.209802					1.5608	1.1669	0.642286	0.222681	0.0271981	0.115803	32.263	28.992	92969000	37128000	55841000	173640000	88173000	85466000	Median	Leave out requantified	4	4	4	8.5	8.5	8.5	57.949	0	19.64	12045.9	10.7012	25285.9	21.7361	18665.9	3325
Q5VYS8;X6R3Q3;A0A0C4DFW3;Q5VYT0;Q5VYS9	Q5VYS8;X6R3Q3	Terminal uridylyltransferase 7	ZCCHC6	377	1.1564	0.209645					1.2638	0.94506	0.337768	-0.0815222	0.120941	0.788191	43.396	14.663	155410000	71425000	83989000	275640000	152360000	123280000	Median	Leave out requantified	8	8	8	5.4	5.4	5.4	171.23	0	7.6585	3124.59	2.7758	6228.52	5.35411	4676.56	3797
Q92922;F8WE13	Q92922	SWI/SNF complex subunit SMARCC1	SMARCC1	378	1.15569	0.208752					1.1201	0.83864	0.163628	-0.253876	0.241529	0.0490273	24.586	17.972	2173000000	1339100000	833860000	2720700000	1583100000	1137600000	Leave out requantified	Leave out requantified	29	29	20	35.6	35.6	29.6	122.87	0	286.83	51713.8	45.941	72770.5	62.5544	62242.1	4485
Q9BQG0;I3L1L3;I3L2H8	Q9BQG0;I3L1L3	Myb-binding protein 1A	MYBBP1A	379	1.15509	0.208003					1.1734	0.87946	0.230695	-0.18531	0.0234253	0.00980965	20.849	15.756	11312000000	6778500000	4533100000	14958000000	7749800000	7208000000	Leave out requantified	Leave out requantified	72	72	72	63.6	63.6	63.6	148.85	0	323.31	193987	172.332	288294	247.821	241141	4844
P48681	P48681	Nestin	NES	380	1.15492	0.207791					1.1483	0.8609	0.1995	-0.216082	0.0487159	0.0126411	36.454	16.643	6421300000	3650600000	2770700000	7412000000	4140500000	3271500000	Leave out requantified	Leave out requantified	69	69	69	47	47	47	177.44	0	323.31	84134.8	74.7428	109148	93.8251	96641.4	2719
A0A0A0MTH9;O14981	A0A0A0MTH9;O14981	TATA-binding protein-associated factor 172	BTAF1	381	1.15491	0.207781					1.1758	0.88153	0.233643	-0.181918	0.285047	0.554856	25.871	18.273	155440000	87839000	67602000	179410000	95815000	83600000	Leave out requantified	Leave out requantified	17	17	17	11.5	11.5	11.5	206.93	0	37.334	2132.49	1.89444	2766.29	2.37794	2449.39	201
Q13185;S4R2Y4;C9JMM0;B8ZZ43	Q13185;S4R2Y4	Chromobox protein homolog 3	CBX3	382	1.15455	0.207329					1.1879	0.89116	0.248413	-0.166244	0.00838446	0.0194618	21.796	12.261	16251000000	8558700000	7692300000	16213000000	9101900000	7111200000	Leave out requantified	Leave out requantified	14	14	12	69.9	69.9	63.4	20.811	0	158.96	3.79012e+06	3367.03	4.24976e+06	3653.14	4.01994e+06	3296
A0A0B4J1V9;Q9NRZ9;A0A087WSW7;F6XU50;Q9NW36;Q76H82	A0A0B4J1V9;Q9NRZ9;A0A087WSW7;F6XU50	Lymphoid-specific helicase	HELLS	383	1.15311	0.205533					1.1948	0.89857	0.256769	-0.154297	0.093203	0.241446	12.064	17.374	1225100000	600330000	624760000	1577100000	859650000	717490000	Leave out requantified	Leave out requantified	13	13	11	16.6	16.6	14.8	102.71	0	39.121	37106.8	32.9646	53687	46.15	45396.9	223
O75815	O75815	Breast cancer anti-estrogen resistance protein 3	BCAR3	384	1.15281	0.205156					1.2194	0.91755	0.286171	-0.124141	0.189487	0.775197	17.936	13.122	170010000	76437000	93575000	152280000	88832000	63451000	Leave out requantified	Leave out requantified	8	8	8	13.8	13.8	13.8	92.565	0	32.866	4045.96	3.5943	4073.03	3.50123	4059.49	1857
O43719;Q5H918;Q5H919	O43719;Q5H918	HIV Tat-specific factor 1	HTATSF1	385	1.15272	0.205047					1.2002	0.90324	0.263275	-0.146819	0.0980794	0.402185	17.721	13.035	665760000	311540000	354220000	1155900000	619640000	536290000	Leave out requantified	Leave out requantified	15	15	15	29	29	29	85.852	0	138.02	23887.8	21.2212	46613.1	40.0692	35250.5	1695
Q9UFC0;H7C5S6;H7C5N7	Q9UFC0;H7C5S6	Leucine-rich repeat and WD repeat-containing protein 1	LRWD1	386	1.15267	0.204973					1.2712	0.95677	0.346191	-0.0637559	0.0262264	0.681962	8.9866	55.12	559830000	263000000	296830000	1460900000	774720000	686210000	Leave out requantified	Leave out requantified	5	5	5	12.1	12.1	12.1	70.86	0	62.697	31087.1	27.6168	91174.2	78.3745	61130.6	5564
E7EPN9;Q9Y520;H7C5N8;A0A2R8YET2;A0A2R8Y7F4;A0A0A0MS30;A0A2R8Y424	E7EPN9;Q9Y520	Protein PRRC2C	PRRC2C	387	1.15228	0.204497					1.1483	0.86484	0.1995	-0.209495	0.151181	0.111183	28.034	24.089	1941000000	1064600000	876410000	2761400000	1422700000	1338600000	Leave out requantified	Leave out requantified	45	45	45	23.4	23.4	23.4	308.77	0	259.47	22190.5	19.7134	35481.3	30.5002	28835.9	872
Q29RF7;H0Y9L6;H0Y9L9;H0Y9X6	Q29RF7	Sister chromatid cohesion protein PDS5 homolog A	PDS5A	388	1.15187	0.203983					1.1452	0.86312	0.1956	-0.212367	0.0530954	0.0142812	19.321	19.322	5272100000	2972700000	2299400000	7400000000	4084800000	3315200000	Leave out requantified	Leave out requantified	51	51	50	47	47	46.4	150.83	0	323.31	81971.9	72.8214	129313	111.159	105642	3604
Q96LR5;R4GND1;A0A1B0GX65;Q969T4;R4GN77;A0A087X283;C9J180;F8WF15;F8W8F0	Q96LR5;R4GND1;A0A1B0GX65;Q969T4;R4GN77	Ubiquitin-conjugating enzyme E2 E2;Ubiquitin-conjugating enzyme E2 E3	UBE2E2;UBE2E3	389	1.15166	0.203711					1.1121	0.83849	0.153287	-0.254135	0.618468	0.252615	2.4137	17.897	76246000	38764000	37482000	94298000	48389000	45909000	Leave out requantified	Median	5	3	3	27.4	17.9	17.9	22.255	0	21.189	9879.1	8.77629	13731.9	11.8041	11805.5	4707
E9PC69;Q7KZI7;E7ETY4;F5H6N2;F5H4F6;K7EK17;K7EKG8;F5H4J8;H0YKP9;Q96L34	E9PC69;Q7KZI7;E7ETY4	Serine/threonine-protein kinase MARK2	MARK2	390	1.15155	0.20358					1.0448	0.78789	0.0632268	-0.343934	0.777647	0.0727611	38.346	14.711	456510000	243290000	213220000	287180000	168870000	118310000	Leave out requantified	Leave out requantified	16	16	14	27.6	27.6	25.6	86.69	0	64.091	12098.7	10.7482	8554.06	7.35318	10326.4	916
Q13444	Q13444	Disintegrin and metalloproteinase domain-containing protein 15	ADAM15	391	1.1515	0.203519					0.92971	0.70116	-0.105147	-0.512184	0.685498	0.116127	3.1488	27.087	18788000	14188000	4599100	10754000	7908400	2845900	Median	Median	3	3	3	4.5	4.5	4.5	92.958	0	8.2186	561.77	0.49906	361.39	0.310655	461.58	3331
Q9Y5Z9	Q9Y5Z9	UbiA prenyltransferase domain-containing protein 1	UBIAD1	392	1.15121	0.203145					1.1334	0.85522	0.180657	-0.225633	0.410003	0.321483	85.147	11.773	184660000	84801000	99856000	84841000	49102000	35739000	Median	Leave out requantified	5	5	5	14.5	14.5	14.5	36.831	0	22.359	19576	17.3907	10108.4	8.68933	14842.2	5878
P52701;A0A087WWJ1;A0A087WYT6;C9JH55;C9J8Y8;C9J7Y7;F8WAX8;U3KQ72;F8W7G9	P52701;A0A087WWJ1	DNA mismatch repair protein Msh6	MSH6	393	1.15115	0.203081					1.2142	0.91627	0.280006	-0.126155	0.0062702	0.150378	14.809	11.344	6086200000	3330200000	2756000000	6878400000	3576500000	3302000000	Leave out requantified	Leave out requantified	48	48	48	40.3	40.3	40.3	152.78	0	231.75	110894	98.5151	140857	121.082	125876	2834
Q05655;C9K0E3;C9J9P1;C9JZU8;A0A087X0I9;Q04759	Q05655	Protein kinase C delta type;Protein kinase C delta type regulatory subunit;Protein kinase C delta type catalytic subunit	PRKCD	394	1.15104	0.202938					1.1616	0.87675	0.216113	-0.189763	0.183248	0.369201	12.17	11.302	637660000	300320000	337340000	364840000	203620000	161230000	Leave out requantified	Leave out requantified	21	21	21	29.3	29.3	29.3	77.504	0	49.606	20097	17.8535	12923.2	11.109	16510.1	3194
P07205	P07205	Phosphoglycerate kinase 2	PGK2	395	1.15097	0.20285					1.2998	0.98118	0.37829	-0.0274103	0.198744	0.818893	21.914	22.689	116030000	64201000	51829000	198700000	108480000	90221000	Plateau	Median	7	2	2	19.9	6	6	44.796	0	9.6268	4832.31	4.29288	9300.59	7.9949	7066.45	2105
Q9H6S0;D6RA70;D6RF50;D6R9T8	Q9H6S0;D6RA70	Probable ATP-dependent RNA helicase YTHDC2	YTHDC2	396	1.15059	0.202374					1.3412	1.0131	0.423524	0.0187766	0.148913	0.705247	44.367	3.5174	82636000	35567000	47069000	262250000	134960000	127300000	Median	Leave out requantified	12	12	12	10.6	10.6	10.6	160.25	0	31.296	1736.28	1.54246	6192.89	5.32348	3964.58	5147
O15525	O15525	Transcription factor MafG	MAFG	397	1.15058	0.202365					1.1028	0.83303	0.141171	-0.26356	0.645589	0.467155	14.032	39.248	60396000	33001000	27395000	24410000	13608000	10802000	Leave out requantified	Median	3	3	2	22.2	22.2	15.4	17.849	0	6.5035	6402.63	5.6879	2908.34	2.50005	4655.49	1640
Q7Z406;M0QY43;A1L2Z2	Q7Z406;M0QY43	Myosin-14	MYH14	398	1.15053	0.202294					1.0721	0.80992	0.100439	-0.304149	0.590869	0.0455156	30.873	20.177	756680000	426020000	330660000	1075900000	545510000	530420000	Median	Leave out requantified	11	3	3	4.8	1.8	1.8	227.87	0.00057339	3.8487	11312.5	10.0497	18077.9	15.54	14695.2	4006
Q9H6F5;H0YG79	Q9H6F5	Coiled-coil domain-containing protein 86	CCDC86	399	1.1502	0.201888					1.1153	0.84303	0.157432	-0.246344	0.200242	0.0568278	17.772	4.875	3869700000	1984700000	1885000000	3414600000	1895800000	1518800000	Leave out requantified	Leave out requantified	10	10	10	39.7	39.7	39.7	40.235	0	111.41	250696	222.711	248621	213.718	249659	5144
Q7Z3J2;F5H7K1;E7EWW0;H3BV68;C9J7I2;H3BVG8;H3BNX2;H0YFG6;I3L1U5;H3BUS7;F6S1J4	Q7Z3J2;F5H7K1;E7EWW0;H3BV68;C9J7I2;H3BVG8	UPF0505 protein C16orf62	C16orf62	400	1.14954	0.201062					1.2257	0.92754	0.293606	-0.108519	0.178142	0.576612	28.288	14.931	224120000	107630000	116490000	461800000	259680000	202120000	Leave out requantified	Leave out requantified	11	11	11	16.7	16.7	16.7	109.56	0	22.663	5279.81	4.69042	12227	10.5105	8753.4	4003
Q7Z4Q2	Q7Z4Q2	HEAT repeat-containing protein 3	HEATR3	401	1.1495	0.201008					1.0861	0.82196	0.119157	-0.28286	0.704963	0.427985	17.089	28.619	77040000	42911000	34129000	54537000	29881000	24656000	Median	Median	4	4	4	6.5	6.5	6.5	74.582	0.00019814	4.891	2897.99	2.57449	2305.69	1.982	2601.84	4015
Q8TB36	Q8TB36	Ganglioside-induced differentiation-associated protein 1	GDAP1	402	1.149	0.200378					1.3068	0.98985	0.386038	-0.0147182	0.168907	0.895596	48.729	37.274	41931000	17149000	24782000	23215000	11415000	11800000	Median	Median	2	2	2	7.5	7.5	7.5	41.345	0	5.9105	4074.71	3.61985	2535.47	2.17952	3305.09	4331
Q5UIP0;H7C2B5;H7BZN3	Q5UIP0	Telomere-associated protein RIF1	RIF1	403	1.14893	0.200286					1.0042	0.76074	0.00604663	-0.394525	0.982852	0.241292	12.313	42.387	118250000	75301000	42945000	53243000	21326000	31916000	Leave out requantified	Leave out requantified	9	9	9	5.2	5.2	5.2	274.46	0	16.706	1265.08	1.12386	640.187	0.550313	952.633	3779
Q12899;A2AE48;A0A0G2JIW2;A2AE50;Q5SPU2	Q12899;A2AE48	Tripartite motif-containing protein 26	TRIM26	404	1.14891	0.200271					1.7098	1.2953	0.773828	0.373286	0.00761161	0.0349741	25.98	4.0199	97663000	37236000	60427000	110540000	49679000	60862000	Leave out requantified	Leave out requantified	9	9	9	20.4	20.4	20.4	62.165	0	12.543	5061.63	4.4966	6438.84	5.53491	5750.23	3260
O60930	O60930	Ribonuclease H1	RNASEH1	405	1.14869	0.199989					1.2668	0.96007	0.341189	-0.0587885	0.247947	0.974564	15.335	7.8763	79813000	40919000	38894000	53974000	28228000	25746000	Leave out requantified	Leave out requantified	4	4	4	21.7	21.7	21.7	32.064	0	15.159	6647.96	5.90585	5052.74	4.3434	5850.35	1782
Q9NX01;H3BUL8;H3BN11	Q9NX01	Thioredoxin-like protein 4B	TXNL4B	406	1.14823	0.199414					1.1913	0.90357	0.252537	-0.146292	0.397985	0.570981	16.231	11.554	99304000	53903000	45401000	99955000	54104000	45851000	Median	Median	3	3	3	28.2	28.2	28.2	17.014	0	18.21	14475	12.8592	16375.2	14.0763	15425.1	5407
Q8NB90	Q8NB90	Spermatogenesis-associated protein 5	SPATA5	407	1.14788	0.198974					1.2442	0.94427	0.315218	-0.0827287	0.0443841	0.711981	23.256	42.75	755000000	354440000	400550000	435280000	185670000	249610000	Leave out requantified	Leave out requantified	15	14	14	24.3	23	23	97.903	0	58.505	17967.7	15.962	11642.4	10.008	14805.1	4256
Q92797;A0A087WUE9;M0R3C7;M0R180;M0QXP5;M0R1C2;M0R033	Q92797;A0A087WUE9	Symplekin	SYMPK	408	1.14774	0.198798					1.1363	0.86259	0.184344	-0.213253	0.185586	0.104229	33.266	27.553	2002100000	1040800000	961240000	3193200000	1814500000	1378700000	Leave out requantified	Leave out requantified	32	32	32	35	35	35	141.15	0	287.37	37962.4	33.7246	68049	58.4958	53005.7	4471
A0PJW6;G5EA27;H0YCK4	A0PJW6	Transmembrane protein 223	TMEM223	409	1.14759	0.198606					1.257	0.95447	0.329985	-0.0672282	0.075444	0.852793	3.6696	6.1812	310740000	157830000	152910000	361190000	196510000	164680000	Leave out requantified	Leave out requantified	6	6	6	31.7	31.7	31.7	22.049	0	19.059	30196.6	26.8258	39448	33.91	34822.3	476
L0R8F8	L0R8F8		SMCR7L	410	1.14753	0.198531					1.0715	0.8137	0.0996319	-0.297431	0.643304	0.127519	19.118	18.623	380730000	175400000	205330000	325760000	151400000	174370000	Leave out requantified	Leave out requantified	4	4	4	58.6	58.6	58.6	8.4447	0	10.54	110994	98.6038	106735	91.7511	108865	1443
Q9H9J2	Q9H9J2	39S ribosomal protein L44, mitochondrial	MRPL44	411	1.1474	0.198363					1.1294	0.85787	0.175557	-0.221169	0.292479	0.166197	11.583	6.357	477320000	238440000	238880000	621120000	329000000	292120000	Leave out requantified	Leave out requantified	8	8	8	26.5	26.5	26.5	37.535	0	40.597	32741.9	29.0869	47884.8	41.1623	40313.3	5190
Q9GZR2;A0A0C4DG31;A0A0C4DG22	Q9GZR2	RNA exonuclease 4	REXO4	412	1.14711	0.198003					1.0252	0.77911	0.0359054	-0.360101	0.920834	0.0589826	45.724	21.154	347650000	193920000	153740000	274110000	154320000	119790000	Leave out requantified	Leave out requantified	10	10	10	29.4	29.4	29.4	46.671	0	19.183	16891.7	15.0061	14968.7	12.8673	15930.2	5032
P32780;E9PI26;E9PL58	P32780	General transcription factor IIH subunit 1	GTF2H1	413	1.14689	0.197723					1.3239	1.0065	0.404794	0.00934717	0.0274745	0.669776	16.071	20.939	257490000	116960000	140530000	140100000	73720000	66376000	Leave out requantified	Leave out requantified	7	7	6	20.4	20.4	17.3	62.031	0	61.691	10008.8	8.89151	6120.51	5.26127	8064.65	2530
O94822;H7BYG8;S4R3T2	O94822;H7BYG8	E3 ubiquitin-protein ligase listerin	LTN1	414	1.14676	0.197558					1.3641	1.0373	0.447949	0.0528332	0.126307	0.509194	43.932	4.9454	99185000	53217000	45968000	142400000	65086000	77313000	Leave out requantified	Leave out requantified	9	9	9	7.6	7.6	7.6	200.55	0	15.245	1700.9	1.51103	2744.55	2.35925	2222.73	1895
A0A024RAC6;Q14241	A0A024RAC6;Q14241	Transcription elongation factor B polypeptide 3	TCEB3	415	1.14674	0.197541					1.1172	0.84957	0.159887	-0.235195	0.419681	0.383391	34.389	40.837	268250000	130280000	137980000	148230000	77250000	70980000	Leave out requantified	Leave out requantified	11	11	11	18.5	18.5	18.5	87.229	0	28.033	8454.36	7.5106	5250.55	4.51344	6852.46	9
Q8N3D4;E9PIH6;H0YDZ9;A0A0U1RQH4	Q8N3D4	EH domain-binding protein 1-like protein 1	EHBP1L1	416	1.14672	0.197513					1.0181	0.77424	0.0258793	-0.369147	0.914204	0.11443	25.33	35.849	141520000	81660000	59859000	224920000	119290000	105630000	Leave out requantified	Leave out requantified	13	13	12	12.4	12.4	11.8	161.85	0	42.247	2230.12	1.98117	3983.52	3.42428	3106.82	4195
Q9NY27;C9IZ04;F8WCA1;F8WDK3;C9IZF4;H7C559	Q9NY27;C9IZ04	Serine/threonine-protein phosphatase 4 regulatory subunit 2	PPP4R2	417	1.14647	0.197204					1.0434	0.79382	0.0612923	-0.333116	0.785935	0.165004	23.727	18.766	247780000	121570000	126210000	216020000	125240000	90776000	Leave out requantified	Leave out requantified	10	10	10	37.4	37.4	37.4	46.898	0	43.49	17511.6	15.5567	17158.6	14.7497	17335.1	5439
Q96BN2	Q96BN2	Transcriptional adapter 1	TADA1	418	1.1463	0.196985					0.97662	0.74324	-0.0341308	-0.4281	0.863575	0.0379431	12.638	7.4574	62884000	33134000	29750000	65864000	36267000	29597000	Median	Median	2	2	2	8.1	8.1	8.1	37.381	0	5.5288	5237.87	4.65317	6165.82	5.30022	5701.85	4550
F8WAJ0;Q9H8H2	F8WAJ0;Q9H8H2	Probable ATP-dependent RNA helicase DDX31	DDX31	419	1.14624	0.196911					1.1399	0.86759	0.188907	-0.204915	0.330753	0.205207	23.261	13.885	307870000	186010000	121870000	886680000	437460000	449220000	Leave out requantified	Leave out requantified	14	14	14	23.5	23.5	23.5	83.515	0	72.007	8159.38	7.24855	26411	22.7032	17285.2	1108
Q8N0T1;A0A087WWE7;E5RGR5	Q8N0T1;A0A087WWE7	Uncharacterized protein C8orf59	C8orf59	420	1.14622	0.196882					1.2723	0.9684	0.347439	-0.046325	0.110582	0.898667	10.081	10.661	208020000	108350000	99668000	169020000	94657000	74365000	Leave out requantified	Leave out requantified	4	4	4	38	38	38	11.456	0	24.326	44104.7	39.1813	40276	34.6217	42190.4	4172
Q9UBU9;E9PIN3;B4E227;E9PLA7;E9PQA4;E9PMV7;H0YDU0	Q9UBU9;E9PIN3	Nuclear RNA export factor 1	NXF1	421	1.14604	0.196664					1.1212	0.85365	0.165044	-0.228283	0.179959	0.0798008	19.719	25.468	4016000000	2042200000	1973800000	2983500000	1457100000	1526400000	Leave out requantified	Leave out requantified	22	22	22	43	43	43	70.182	0	162.24	151069	134.205	126135	108.427	138602	5548
O60488;H0Y9A0;D6RF95;D6RFW9;D6RDA8;D6RD96	O60488	Long-chain-fatty-acid--CoA ligase 4	ACSL4	422	1.14599	0.196598					1.2075	0.91944	0.272023	-0.121173	0.0739295	0.514952	23.799	20.341	939420000	440950000	498470000	656640000	344010000	312630000	Leave out requantified	Leave out requantified	25	22	22	39.1	34.2	34.2	79.187	0	67.154	31299.3	27.8053	24588.4	21.1365	27943.8	1737
Q9UQ35;I3L4D8;I3L0N7;I3L1I8;I3L182;I3L1C0;A0A087X1W1;I3L3Q8	Q9UQ35	Serine/arginine repetitive matrix protein 2	SRRM2	423	1.14558	0.196076					1.1829	0.90136	0.242328	-0.149825	0.0174744	0.0861587	14.905	14.342	7072200000	4037300000	3034900000	9342500000	4983600000	4358900000	Leave out requantified	Leave out requantified	30	30	30	16.2	16.2	16.2	299.61	0	323.31	68725.2	61.0534	102036	87.7112	85380.5	5715
Q6L8Q7;F6T1Q0	Q6L8Q7;F6T1Q0	2,5-phosphodiesterase 12	PDE12	424	1.1454	0.19585					1.206	0.91925	0.27023	-0.121471	0.0504293	0.370649	21.557	15.164	1544700000	804880000	739830000	1780900000	951620000	829260000	Leave out requantified	Leave out requantified	15	15	15	40.9	40.9	40.9	67.351	0	134.01	73522.6	65.3152	95267.4	81.893	84395	3849
H0Y742;E9PHI4;O94901;H0Y6N5;H7C2K3;H7C3X3	H0Y742;E9PHI4;O94901;H0Y6N5	SUN domain-containing protein 1	SUN1	425	1.14539	0.195841					1.1425	0.87086	0.192194	-0.199487	0.321512	0.339825	40.255	18.132	412450000	289900000	122550000	285750000	157000000	128750000	Leave out requantified	Leave out requantified	11	11	11	17.6	17.6	17.6	79.59	0	20.816	12176.3	10.8171	9481.13	8.15009	10828.7	1182
P62879;C9JXA5;C9JIS1;C9JZN1;E7EP32	P62879;C9JXA5;C9JIS1;C9JZN1;E7EP32	Guanine nucleotide-binding protein G(I)/G(S)/G(T) subunit beta-2	GNB2	426	1.14538	0.195822					1.3095	0.99818	0.389016	-0.0026281	0.00189085	0.98852	6.9428	8.2835	4630800000	2413900000	2217000000	7437900000	4290800000	3147100000	Leave out requantified	Leave out requantified	14	8	5	46.2	27.9	24.1	37.331	0	323.31	540006	479.725	974812	837.961	757409	3039
E9PBM2;Q8WUF8;B4DMI0	E9PBM2;Q8WUF8;B4DMI0	Protein FAM172A	FAM172A	427	1.14527	0.195689					1.1402	0.86929	0.189287	-0.202091	0.522267	0.604166	22.262	26.749	24628000	10166000	14462000	37238000	20107000	17131000	Median	Median	2	2	2	9.8	9.8	9.8	35.135	0	9.922	2209.17	1.96256	3754.17	3.22713	2981.67	915
Q9BU23	Q9BU23	Lipase maturation factor 2	LMF2	428	1.14527	0.195687					1.0352	0.78924	0.0499095	-0.341464	0.905615	0.321386	31.394	38.03	37024000	19805000	17220000	44751000	26483000	18268000	Median	Median	3	3	3	6.2	6.2	6.2	79.697	0	35.212	1798.93	1.59812	2443.78	2.1007	2121.36	4909
Q96GM5;F8VZ70;F8VUB0;F8VW95;F8VRQ4;C9JYI7	Q96GM5;F8VZ70;F8VUB0	SWI/SNF-related matrix-associated actin-dependent regulator of chromatin subfamily D member 1	SMARCD1	429	1.1446	0.194849					1.1223	0.85664	0.166458	-0.223239	0.398403	0.161601	10.827	6.997	296660000	151090000	145570000	521900000	293760000	228130000	Leave out requantified	Leave out requantified	5	4	3	15.9	12.2	8	58.232	0	56.333	18207.4	16.1749	36000.2	30.9462	27103.8	4634
Q9Y4C2;C9K0E7;C9J9F4;C9JD13	Q9Y4C2	TRPM8 channel-associated factor 1	TCAF1	430	1.14337	0.193296					1.1915	0.91142	0.252779	-0.133812	0.380312	0.774417	45.609	12.935	22280000	9832600	12447000	27771000	16389000	11382000	Median	Median	5	5	5	6.8	6.8	6.8	102.12	0	27.957	683.714	0.607391	957.808	0.823344	820.761	5829
I3L0Y2;I3L4Q4;Q9BUL5;I3L2W6;A0A087WVQ2;I3L410;I3L1N0;I3L0X3	I3L0Y2;I3L4Q4;Q9BUL5;I3L2W6;A0A087WVQ2;I3L410;I3L1N0	PHD finger protein 23	PHF23	431	1.14325	0.193145					0.98244	0.75166	-0.0255588	-0.411848	0.868083	0.0712406	18.174	10.558	170850000	89612000	81234000	170210000	106810000	63397000	Median	Leave out requantified	3	3	3	32.3	32.3	32.3	20.363	0	22.623	18111.9	16.0901	20279.8	17.4327	19195.9	1300
Q99575;E5RK39	Q99575	Ribonucleases P/MRP protein subunit POP1	POP1	432	1.14312	0.192971					1.0138	0.77584	0.0197731	-0.366169	0.987224	0.0031414	32.592	16.426	779300000	488050000	291240000	1451200000	738390000	712770000	Leave out requantified	Leave out requantified	21	21	21	28.7	28.7	28.7	114.71	0	113.13	17146.3	15.2323	35885.8	30.8478	26516.1	4792
Q8TEM1	Q8TEM1	Nuclear pore membrane glycoprotein 210	NUP210	433	1.14302	0.192849					1.2344	0.94482	0.30381	-0.0818886	0.0441409	0.573904	14.998	12.048	1273200000	698220000	574970000	1339500000	687510000	652010000	Leave out requantified	Leave out requantified	31	31	31	22.6	22.6	22.6	205.11	0	138.27	19281.8	17.1294	22799.4	19.5986	21040.6	4367
Q92620;H3BQT9;H3BV01;J3KTG2;J3KRT1;J3KSA8;H3BMS7	Q92620	Pre-mRNA-splicing factor ATP-dependent RNA helicase PRP16	DHX38	434	1.14267	0.192404					1.0645	0.81528	0.0901759	-0.294632	0.682454	0.0536607	17.036	25.075	418860000	226200000	192660000	1203000000	689630000	513320000	Leave out requantified	Leave out requantified	15	15	15	17.4	17.4	17.4	140.5	0	205.99	8278.65	7.3545	26723	22.9714	17500.8	4457
A0A0G2JQ92;Q96BW9;H7C1A2;G3V0F3;B4E101	A0A0G2JQ92;Q96BW9;H7C1A2;G3V0F3;B4E101	Phosphatidate cytidylyltransferase, mitochondrial	TAMM41	435	1.14243	0.192108					1.0528	0.80665	0.0742314	-0.309985	0.834029	0.376297	18.615	29.919	50923000	27943000	22980000	57214000	30592000	26622000	Leave out requantified	Leave out requantified	4	4	4	18.2	18.2	18.2	26.722	0	19.493	7422.78	6.59418	9373.1	8.05723	8397.94	289
Q9BVS4;H0Y8R4;H0Y919	Q9BVS4	Serine/threonine-protein kinase RIO2	RIOK2	436	1.14226	0.19189					1.1971	0.91749	0.259544	-0.124236	0.103387	0.605158	12.748	11.535	559730000	305320000	254410000	268210000	153280000	114940000	Leave out requantified	Leave out requantified	8	8	8	22.3	22.3	22.3	63.282	0	63.044	29668.7	26.3568	15978	13.7349	22823.4	4949
E9PR71;Q9P2Y5	E9PR71;Q9P2Y5	UV radiation resistance-associated gene protein	UVRAG	437	1.14156	0.191011					1.1998	0.92068	0.262794	-0.119228	0.360308	0.812589	26.812	2.898	21049000	12246000	8803400	26956000	15459000	11497000	Median	Median	2	2	2	3.8	3.8	3.8	66.997	0.0020139	2.8371	691.426	0.614242	995.171	0.855462	843.299	991
O60870;S4R357	O60870	DNA/RNA-binding protein KIN17	KIN	438	1.14143	0.190838					1.1804	0.90601	0.239276	-0.142401	0.40834	0.752182	14.981	9.8648	53966000	29386000	24581000	52643000	28926000	23718000	Median	Leave out requantified	3	3	3	7.6	7.6	7.6	45.373	0.00057328	3.8475	2622.11	2.32941	2874.75	2.47117	2748.43	1775
A0A087X0M4;Q9BWU0;A0A087WWF4;H7C256	A0A087X0M4;Q9BWU0	Kanadaptin	SLC4A1AP	439	1.1414	0.190802					1.1266	0.86476	0.171975	-0.209628	0.28163	0.101672	19.104	14.779	1039700000	545960000	493740000	1375600000	743900000	631690000	Leave out requantified	Leave out requantified	16	16	16	31.9	31.9	31.9	82.89	0	172.36	28867	25.6446	42925.3	36.8991	35896.2	117
P18858;F5GZ28;M0R0Q7;B4E135;M0QY71;M0R1G7	P18858;F5GZ28;M0R0Q7	DNA ligase 1;DNA ligase	LIG1	440	1.14137	0.190765					1.0594	0.81322	0.0832474	-0.298282	0.655124	0.0171946	16.573	12.838	803680000	442790000	360890000	1889700000	1092200000	797430000	Leave out requantified	Leave out requantified	26	26	26	41.7	41.7	41.7	101.73	0	79.055	19940.1	17.7142	52694.6	45.2969	36317.3	2333
Q6KC79	Q6KC79	Nipped-B-like protein	NIPBL	441	1.14135	0.190738					1.1837	0.90867	0.243303	-0.138172	0.199475	0.437856	19.472	29.607	405440000	237350000	168090000	659590000	330620000	328960000	Leave out requantified	Leave out requantified	28	28	28	14	14	14	316.05	0	94.701	3693.68	3.28135	6753.59	5.80547	5223.64	3848
O60675	O60675	Transcription factor MafK	MAFK	442	1.14069	0.189905					1.1036	0.84816	0.142217	-0.237592	0.386836	0.291221	57.029	31.243	1339900000	775010000	564900000	76994000	44384000	32610000	Median	Median	3	2	2	20.5	13.5	13.5	17.523	0.0016664	3.0597	173609	154.229	11212.1	9.63802	92410.6	1756
Q53HL2	Q53HL2	Borealin	CDCA8	443	1.14068	0.189893					1.0592	0.81405	0.082975	-0.296811	0.709954	0.23137	19.603	28.501	218430000	117880000	100540000	200500000	118990000	81503000	Leave out requantified	Leave out requantified	7	7	7	33.2	33.2	33.2	31.323	0	14.009	16981	15.0854	17518.4	15.059	17249.7	3658
Q9NS91;F8WE49;C9J0Q4;F8WFA6	Q9NS91;F8WE49	E3 ubiquitin-protein ligase RAD18	RAD18	444	1.14061	0.189805					0.99194	0.76245	-0.0116752	-0.391285	0.920655	0.245737	48.548	63.403	129720000	77848000	51873000	62552000	42502000	20050000	Leave out requantified	Median	3	3	3	10.1	10.1	10.1	56.222	0	7.1234	5932.11	5.26991	3214.93	2.7636	4573.52	5322
Q5SY16	Q5SY16	Polynucleotide 5-hydroxyl-kinase NOL9	NOL9	445	1.14045	0.189609					1.1751	0.90348	0.232784	-0.146435	0.131444	0.403777	23.356	16.489	799410000	435640000	363770000	768370000	405140000	363230000	Leave out requantified	Leave out requantified	15	15	15	23.5	23.5	23.5	79.322	0	86.347	35854.1	31.8517	38731.8	33.2943	37293	3729
Q7KZ85	Q7KZ85	Transcription elongation factor SPT6	SUPT6H	446	1.14016	0.189236					1.1487	0.88364	0.200002	-0.178469	0.15013	0.183377	18.797	19.041	2304400000	1334500000	969860000	2639400000	1359800000	1279600000	Leave out requantified	Leave out requantified	44	44	44	34.1	34.1	34.1	199.07	0	323.31	33590	29.8404	43240	37.1697	38415	3967
Q9C0C9;K7ES11;K7EQ12	Q9C0C9;K7ES11	E2/E3 hybrid ubiquitin-protein ligase UBE2O	UBE2O	447	1.14011	0.189176					1.1084	0.85271	0.148479	-0.229873	0.362914	0.146721	19.878	15.458	1146900000	613880000	533060000	1165800000	600330000	565510000	Leave out requantified	Leave out requantified	25	25	25	29.1	29.1	29.1	141.29	0	132.55	30054.4	26.6994	34334.8	29.5146	32194.6	5019
P12955;V9GYL0;K7ES25;V9GYE4	P12955	Xaa-Pro dipeptidase	PEPD	448	1.14007	0.189127					1.1661	0.89716	0.221692	-0.156563	0.109861	0.252166	17.491	6.8549	2479400000	1253200000	1226200000	3479700000	1921300000	1558400000	Leave out requantified	Leave out requantified	15	15	15	33.3	33.3	33.3	54.548	0	316.42	120470	107.022	190021	163.344	155245	2235
P50750;X6RE90	P50750	Cyclin-dependent kinase 9	CDK9	449	1.14007	0.189123					1.1	0.84631	0.137504	-0.240742	0.496995	0.232335	17.913	11.323	381560000	216190000	165370000	337130000	195310000	141820000	Leave out requantified	Leave out requantified	10	9	9	23.7	21.5	21.5	42.777	0	74.109	23418.1	20.8039	23254.9	19.9902	23336.5	2791
P48634	P48634	Protein PRRC2A	PRRC2A	450	1.13974	0.188699					1.0691	0.82302	0.0963968	-0.281001	0.589182	0.0252763	15.809	29.372	1357300000	779160000	578130000	1874400000	1041600000	832760000	Leave out requantified	Leave out requantified	27	27	27	21.1	21.1	21.1	228.86	0	156.92	14931.8	13.265	23175.4	19.9219	19053.6	2715
Q29940;P30493;P30495;P30492;Q29718;P18463;P30462;A0A140T9S9	Q29940;P30493;P30495;P30492;Q29718;P18463;P30462	HLA class I histocompatibility antigen, B-59 alpha chain;HLA class I histocompatibility antigen, B-55 alpha chain;HLA class I histocompatibility antigen, B-56 alpha chain;HLA class I histocompatibility antigen, B-54 alpha chain;HLA class I histocompatibility antigen, B-82 alpha chain;HLA class I histocompatibility antigen, B-37 alpha chain;HLA class I histocompatibility antigen, B-14 alpha chain	HLA-B	451	1.13963	0.188561					1.1609	0.89386	0.215244	-0.161879	0.325155	0.702539	25.242	31.521	182830000	89881000	92949000	61848000	31313000	30536000	Leave out requantified	Median	12	3	0	34.8	12.2	0	40.584	0	26.055	13325.1	11.8376	5066.13	4.35491	9195.61	2498
A0A1W2PP11;Q9H300;H7C0U0;F8WCQ4;A0A1W2PS40;A0A1W2PP66;C9JNP8	A0A1W2PP11;Q9H300;H7C0U0;F8WCQ4;A0A1W2PS40;A0A1W2PP66;C9JNP8	Presenilins-associated rhomboid-like protein, mitochondrial;P-beta	PARL	452	1.1396	0.188526					1.3044	1.0044	0.383386	0.00633393	0.172	0.832974	11.749	9.3768	17129000	9114400	8014200	9857200	5244000	4613200	Median	Median	2	2	2	7.1	7.1	7.1	45.007	0.00038469	4.0044	1997.44	1.77447	1291.89	1.11052	1644.67	353
M0QYT9;M0R205;M0QZB8;M0QZB7;Q14653;M0R0X9;M0QXC8;M0R0R8;M0QX56;M0R3C2	M0QYT9;M0R205;M0QZB8;M0QZB7;Q14653;M0R0X9;M0QXC8	Interferon regulatory factor 3	IRF3	453	1.13941	0.188291					1.0703	0.82441	0.0980152	-0.278566	0.760617	0.202369	29.448	24.519	83143000	42351000	40792000	106880000	58045000	48840000	Median	Median	3	3	3	14.2	14.2	14.2	30.779	0	25.006	6925.33	6.15225	10005.5	8.60086	8465.42	1457
C9JA65;O00458;C9JLG5;E9PMY4;C9JNM6	C9JA65;O00458;C9JLG5;E9PMY4;C9JNM6	Interferon-related developmental regulator 1	IFRD1	454	1.13905	0.187835					1.1999	0.92482	0.262914	-0.112755	0.228401	0.698721	20.127	29.481	169500000	80910000	88585000	120280000	67492000	52792000	Median	Median	2	2	2	22.3	22.3	22.3	15.945	0	29.729	32942.8	29.2654	26273.2	22.5848	29608	676
P00533;E9PFD7;Q504U8;A0A1W2PRR9;C9JYS6;J3KTI5;H3BLT0;B4DTR1;J3QLU9;A0A0A0MSE1;P04626;Q15303	P00533;E9PFD7;Q504U8	Epidermal growth factor receptor;Receptor protein-tyrosine kinase	EGFR	455	1.13899	0.187756					1.1845	0.91305	0.244278	-0.131234	0.0775354	0.351942	24.774	8.8419	1685700000	860120000	825560000	2480200000	1347600000	1132600000	Leave out requantified	Leave out requantified	30	30	30	33.2	33.2	33.2	134.28	0	161.75	34486.4	30.6367	57027.3	49.0213	45756.8	2029
Q86Y07;E9PBU1;E7ERS5	Q86Y07	Serine/threonine-protein kinase VRK2	VRK2	456	1.13886	0.187587					1.0815	0.83385	0.113034	-0.26214	0.722843	0.470112	35.066	19.237	22505000	9643200	12861000	30269000	15065000	15204000	Median	Leave out requantified	4	4	4	12.4	12.4	12.4	58.14	0	6.5912	971.981	0.863479	1469.28	1.26301	1220.63	4094
Q06546	Q06546	GA-binding protein alpha chain	GABPA	457	1.13815	0.186692					1.2893	0.9953	0.366588	-0.00679665	0.0469602	0.863753	24.283	6.7591	277290000	142990000	134300000	85524000	53248000	32276000	Median	Median	4	4	4	11.5	11.5	11.5	51.295	0	35.53	16167.6	14.3629	5604.4	4.81761	10886	3205
D3DTX6;Q96SB3	D3DTX6;Q96SB3	Neurabin-2	PPP1R9B	458	1.13809	0.186615					0.93482	0.72173	-0.0972395	-0.470469	0.70468	0.15283	5.1927	51.505	43940000	24088000	19852000	56110000	39182000	16928000	Plateau	Median	4	4	4	7.3	7.3	7.3	89.333	0	20.59	1652.88	1.46837	2372.19	2.03916	2012.53	797
Q9P031;F8VNY5	Q9P031;F8VNY5	Thyroid transcription factor 1-associated protein 26	CCDC59	459	1.13767	0.186086					0.97242	0.75131	-0.0403485	-0.41252	0.821206	0.217628	26.665	1.4968	115100000	57990000	57112000	13762000	7993500	5768800	Median	Median	3	3	3	12.4	12.4	12.4	28.669	0	6.2232	15790.6	14.0279	2121.94	1.82405	8956.28	5485
P50613;D6RAD4;D6R9G1;D6REC6;D6RFL0;D6RGG9;D6RI01;D6R9Z2;D6RF14;D6RIG9	P50613;D6RAD4;D6R9G1	Cyclin-dependent kinase 7	CDK7	460	1.13764	0.186041					1.2212	0.94358	0.288299	-0.0837833	0.0366729	0.563097	7.8545	12.905	2406400000	1219900000	1186600000	2364400000	1255100000	1109300000	Leave out requantified	Leave out requantified	15	15	14	47.7	47.7	45.4	39.038	0	61.151	165068	146.641	182282	156.692	173675	2789
Q7L2J0	Q7L2J0	7SK snRNA methylphosphate capping enzyme	MEPCE	461	1.13761	0.18601					1.1696	0.90375	0.226015	-0.146004	0.301249	0.51986	18.47	17.246	174100000	90419000	83682000	329840000	171470000	158360000	Leave out requantified	Leave out requantified	9	9	9	25.7	25.7	25.7	74.354	0	58.607	6344.41	5.63619	13509	11.6125	9926.72	3976
A0A087WT30;Q8N5I9;J3KN91	A0A087WT30;Q8N5I9	Uncharacterized protein C12orf45	C12orf45	462	1.1376	0.185989					1.113	0.86004	0.154454	-0.217524	0.437771	0.568122	8.0868	8.464	303080000	140840000	162240000	36704000	20354000	16350000	Leave out requantified	Leave out requantified	5	5	5	26.1	26.1	26.1	23.066	0	23.02	29452.3	26.1645	4008.69	3.44592	16730.5	27
Q96JM3;S4R3K0;A0A2R8Y735;A0A2R8Y4S6	Q96JM3	Chromosome alignment-maintaining phosphoprotein 1	CHAMP1	463	1.13753	0.185903					1.0752	0.83093	0.104605	-0.267201	0.571297	0.0841782	27.66	25.884	511350000	288050000	223300000	788340000	436630000	351710000	Leave out requantified	Leave out requantified	17	17	17	25.4	25.4	25.4	89.098	0	55.461	9775.32	8.6841	16937.7	14.5599	13356.5	4687
Q8N1G2;H0YCQ1;Q5T7F5;H0Y4T0	Q8N1G2	Cap-specific mRNA (nucleoside-2-O-)-methyltransferase 1	CMTR1	464	1.13748	0.185844					1.1511	0.88966	0.203013	-0.168674	0.292294	0.317541	30.57	19.434	292500000	166450000	126050000	486570000	249750000	236820000	Leave out requantified	Leave out requantified	14	14	14	20.6	20.6	20.6	95.32	0	26.78	7257.23	6.4471	13568.1	11.6633	10412.7	4183
Q96MG7	Q96MG7	Melanoma-associated antigen G1	NDNL2	465	1.13746	0.185814					1.0118	0.78203	0.0169241	-0.354704	0.99664	0.133002	16.981	13.635	49589000	28825000	20765000	145560000	78900000	66657000	Median	Median	4	4	4	17.4	17.4	17.4	34.308	0	48.494	2753.65	2.44626	9084.34	7.80901	5919	4711
H0Y329;A0A0U1RR06;Q9Y484;C9JE01;A0A0U1RQS7;C9J5L0;C9J7Q8;C9JUS5;C9JBX7;C9J471;A0A0U1RQR1;A0A0U1RQG6;A0A0U1RQM7;G8JLI5;C9JYH8;A0A0U1RQJ7;A0A0U1RR42;H7C5B4;C9JVT3;C9J0A8	H0Y329;A0A0U1RR06;Q9Y484;C9JE01;A0A0U1RQS7;C9J5L0;C9J7Q8;C9JUS5;C9JBX7;C9J471;A0A0U1RQR1;A0A0U1RQG6;A0A0U1RQM7;G8JLI5;C9JYH8	WD repeat domain phosphoinositide-interacting protein 4	WDR45	466	1.13738	0.185713					1.627	1.2577	0.702214	0.330788	0.01052	0.150254	8.6993	19.718	12982000	5636000	7346300	47890000	22592000	25297000	Median	Median	3	3	3	12.5	12.5	12.5	31.781	0	5.1449	1081.33	0.960617	4483.19	3.85381	2782.26	310
Q9H3M7	Q9H3M7	Thioredoxin-interacting protein	TXNIP	467	1.137	0.185229					1.0573	0.81786	0.0803848	-0.290074	0.81611	0.41385	7.1336	5.1004	54676000	30488000	24188000	56666000	37556000	19110000	Median	Median	2	2	2	3.3	3.3	3.3	43.661	0	8.7912	3036.13	2.6972	3536.5	3.04002	3286.32	5107
O60701;E7ER83;E7ETF4;E7EV97;E7ER95;D6RHF4;E9PBD2	O60701	UDP-glucose 6-dehydrogenase	UGDH	468	1.13665	0.184791			+		1.0768	0.83345	0.10675	-0.262832	0.160361	0.00034061	20.182	24.423	29346000000	15688000000	13658000000	24647000000	13992000000	10655000000	Leave out requantified	Leave out requantified	34	34	34	71.7	71.7	71.7	55.023	0	323.31	1.22218e+06	1085.74	1.15366e+06	991.698	1.18792e+06	1759
E7EMP6;Q96FZ2;D6RAI0;D6RGK7;D6RAZ3;D6R9T3	E7EMP6;Q96FZ2;D6RAI0;D6RGK7;D6RAZ3;D6R9T3	Embryonic stem cell-specific 5-hydroxymethylcytosine-binding protein	HMCES	469	1.13654	0.184646					1.1398	0.88239	0.188781	-0.180512	0.388976	0.453358	22.639	36.743	199900000	101700000	98204000	109750000	62358000	47394000	Median	Median	3	3	3	11.9	11.9	11.9	35.571	0	24.984	15039.2	13.3603	9279.91	7.97712	12159.5	865
Q8NDT2	Q8NDT2	Putative RNA-binding protein 15B	RBM15B	470	1.13644	0.184515					1.104	0.85483	0.14274	-0.226291	0.641383	0.319766	19.293	44.359	12706000	7070400	5635500	101690000	56121000	45564000	Median	Leave out requantified	8	6	6	12.6	10.7	10.7	97.204	0	45.43	329.26	0.292505	2961.67	2.54589	1645.46	4285
P63146;H0Y9V2;H0YA80	P63146;H0Y9V2;H0YA80	Ubiquitin-conjugating enzyme E2 B	UBE2B	471	1.13642	0.184501					1.1767	0.91114	0.234747	-0.134255	0.433633	0.615554	19.124	28.719	99683000	54404000	45278000	116220000	59530000	56690000	Median	Leave out requantified	5	5	4	58.6	58.6	45.4	17.312	0	16.541	38747.4	34.422	50772.7	43.6449	44760.1	3056
B0QYD3;Q9UH17;P31941	B0QYD3;Q9UH17	DNA dC->dU-editing enzyme APOBEC-3B	APOBEC3B	472	1.1362	0.184217					1.2925	1.0012	0.370164	0.0017302	0.0447423	0.78283	17.942	41.079	347820000	186320000	161500000	435940000	328840000	107100000	Leave out requantified	Leave out requantified	7	7	5	21	21	15.5	57.208	0	37.383	17634.8	15.6662	24841	21.3537	21237.9	542
Q13415	Q13415	Origin recognition complex subunit 1	ORC1	473	1.13605	0.184022					0.84146	0.65199	-0.249033	-0.617078	0.380296	0.0539336	28.117	9.0661	20408000	14579000	5829300	36067000	24624000	11443000	Median	Median	3	3	3	4.8	4.8	4.8	97.349	0	7.1537	517.351	0.459599	1027.6	0.883335	772.474	3322
O95456;F8WBH7	O95456	Proteasome assembly chaperone 1	PSMG1	474	1.13581	0.18372					1.2611	0.97755	0.334683	-0.0327576	0.00739631	0.88152	18.702	9.5752	2737100000	1348000000	1389200000	2384600000	1278500000	1106100000	Leave out requantified	Leave out requantified	14	14	14	41.3	41.3	41.3	32.854	0	159.23	212786	189.032	208351	179.101	210568	1961
Q8IY81;J3KS36;J3KS74;J3QSE2;J3QRS5;J3QR05	Q8IY81	pre-rRNA processing protein FTSJ3	FTSJ3	475	1.13554	0.183381					1.2133	0.94094	0.278936	-0.0878254	0.0251622	0.573026	24.862	19.043	3527100000	1897900000	1629200000	4444100000	2157400000	2286600000	Leave out requantified	Leave out requantified	25	25	25	35.4	35.4	35.4	96.557	0	231.2	120971	107.467	171307	147.258	146139	4155
Q9HBH5;C9J2C7	Q9HBH5	Retinol dehydrogenase 14	RDH14	476	1.13541	0.183218					1.2747	0.98878	0.350158	-0.0162785	0.0583728	0.894108	17.239	9.2487	357430000	185200000	172240000	336570000	191490000	145080000	Leave out requantified	Leave out requantified	8	8	8	33.9	33.9	33.9	36.864	0	77.617	20840.3	18.5139	22055.5	18.9591	21447.9	5213
Q9NVH2;A0A087WXK3;A0A087WYC2	Q9NVH2	Integrator complex subunit 7	INTS7	477	1.13501	0.182709					1.1218	0.87079	0.165815	-0.199603	0.400456	0.494082	40.348	75.971	253780000	127900000	125890000	144090000	84789000	59305000	Leave out requantified	Leave out requantified	11	11	11	16	16	16	106.83	0	33.128	5802.7	5.15494	3702.84	3.183	4752.77	5365
Q13488;E9PNA6;E9PMC5;E9PM12;H0YCE3	Q13488;E9PNA6	V-type proton ATPase 116 kDa subunit a isoform 3;V-type proton ATPase subunit a	TCIRG1	478	1.13498	0.182673					1.1477	0.89094	0.198746	-0.1666	0.511149	0.499459	36.816	24.48	107410000	65551000	41857000	92713000	51038000	41675000	Median	Median	3	3	3	5.3	5.3	5.3	92.967	0.00038402	3.9401	4817.42	4.27965	4673.45	4.01736	4745.43	3336
Q8IUI8;J3KST8	Q8IUI8	Cytokine receptor-like factor 3	CRLF3	479	1.13496	0.18264					1.0637	0.82577	0.0890913	-0.276188	0.688997	0.441305	40.095	28.664	161300000	80313000	80988000	38473000	22154000	16319000	Leave out requantified	Median	6	6	6	20.8	20.8	20.8	49.765	0	17.677	9404.75	8.35489	2521.14	2.1672	5962.94	4108
Q9Y613;H3BVE7;J3KTH7	Q9Y613	FH1/FH2 domain-containing protein 1	FHOD1	480	1.13477	0.1824					1.1134	0.86464	0.154972	-0.209829	0.362012	0.193137	18.539	19.875	473400000	284140000	189260000	445260000	246410000	198850000	Leave out requantified	Leave out requantified	23	23	23	27	27	27	126.55	0	88.254	9356.62	8.31214	9890.82	8.50227	9623.72	5882
O95251;E7EUP3	O95251;E7EUP3	Histone acetyltransferase KAT7;Histone acetyltransferase	KAT7	481	1.13468	0.182283					1.0864	0.84381	0.119555	-0.24501	0.56408	0.355766	16.87	17.437	380980000	196670000	184310000	179610000	100210000	79408000	Leave out requantified	Leave out requantified	10	10	10	22.9	22.9	22.9	70.642	0	53.605	18133.4	16.1091	9608.05	8.2592	13870.7	1936
K7ELQ9;Q6UW68;K7ER05;K7EJQ9;K7EM09;K7EPR0;K7EMV9	K7ELQ9;Q6UW68;K7ER05;K7EJQ9;K7EM09;K7EPR0	Transmembrane protein 205	TMEM205	482	1.13454	0.18211					1.0618	0.8249	0.086512	-0.277709	0.638472	0.0719883	9.1873	4.6872	858690000	492550000	366140000	638810000	362730000	276080000	Leave out requantified	Leave out requantified	4	4	4	31.2	31.2	31.2	19.27	0	43.725	333778	296.518	279075	239.896	306427	1419
Q9NX24;D6RC52;D6RCB9;J3QSY4;H0YC83	Q9NX24;D6RC52;D6RCB9;J3QSY4	H/ACA ribonucleoprotein complex subunit 2	NHP2	483	1.13449	0.182047					1.1279	0.87633	0.173639	-0.190454	0.298549	0.246351	3.6787	10.824	647680000	350050000	297630000	508580000	286940000	221640000	Leave out requantified	Leave out requantified	6	6	6	38.6	38.6	38.6	17.201	0	105.74	151054	134.192	133309	114.594	142182	5414
F8WA11;Q7Z460;H0Y5T1;C9J151;C9JP76	F8WA11;Q7Z460;H0Y5T1	CLIP-associating protein 1	CLASP1	484	1.13437	0.181894					1.473	1.1447	0.558757	0.19497	0.0432063	0.154519	41.734	14.849	49005000	25112000	23893000	180260000	90891000	89370000	Leave out requantified	Leave out requantified	18	13	13	14.3	11.7	11.7	162.76	0	18.222	656.846	0.583523	2715.51	2.33428	1686.18	1106
O60671;D6R9A1	O60671	Cell cycle checkpoint protein RAD1	RAD1	485	1.13428	0.181775					1.1569	0.8992	0.210264	-0.153286	0.273742	0.545806	15.364	9.6971	363750000	194420000	169320000	84937000	50344000	34593000	Leave out requantified	Leave out requantified	3	3	3	14.9	14.9	14.9	31.827	0	18.224	26511	23.5516	6957.41	5.98068	16734.2	1755
A0A1W2PRV5;E7EQZ4;Q16637;B4DP61;H0YBZ9;A0A0G2JRX5;A0A0G2JRY6	A0A1W2PRV5;E7EQZ4;Q16637;B4DP61	Survival motor neuron protein	SMN1;SMN2	486	1.1339	0.181298					1.0982	0.85414	0.135141	-0.227456	0.539687	0.263943	14.63	11.136	144140000	81158000	62979000	411250000	225360000	185880000	Leave out requantified	Leave out requantified	8	8	8	33	33	33	30.415	0	47.748	24012	21.3316	76997.9	66.1883	50505	372
P26358;K7ENW7;K7EJL0;K7ENQ6;K7EMU8;K7EIZ6;K7ERQ1;K7ELB1	P26358	DNA (cytosine-5)-methyltransferase 1	DNMT1	487	1.13369	0.181027					1.1625	0.90449	0.217231	-0.144824	0.0797109	0.295657	33.462	20.555	2664300000	1609400000	1054900000	2966200000	1505800000	1460500000	Leave out requantified	Leave out requantified	45	45	45	29.1	29.1	29.1	183.16	0	215.97	40880.1	36.3167	51151.4	43.9704	46015.8	2430
P18583;J3QSZ5;H7C2G8	P18583	Protein SON	SON	488	1.13368	0.181018					1.1977	0.93189	0.260267	-0.101768	0.0884611	0.465677	25.548	19.358	1304100000	744940000	559170000	2181600000	1446700000	734930000	Leave out requantified	Leave out requantified	28	28	13	16.9	16.9	7.1	263.83	0	91.275	20276.5	18.013	38122.8	32.7708	29199.6	2327
Q5U5X0;D6RBV5	Q5U5X0	Complex III assembly factor LYRM7	LYRM7	489	1.13361	0.180929					1.0074	0.78392	0.0106366	-0.351222	0.935983	0.0193697	4.7356	11.257	689540000	364670000	324860000	523240000	292090000	231150000	Leave out requantified	Leave out requantified	6	6	4	57.7	57.7	40.4	11.955	0	45.891	268028	238.108	228586	196.496	248307	3778
Q15417;E9PDU6	Q15417	Calponin-3	CNN3	490	1.13335	0.180594					1.4015	1.0911	0.486972	0.125783	0.00750163	0.201317	12.389	12.695	407860000	197020000	210840000	417570000	227210000	190350000	Leave out requantified	Leave out requantified	8	7	7	28.6	28.6	28.6	36.413	0	35.012	31707.5	28.168	36484.5	31.3626	34096	3511
Q8TF01	Q8TF01	Arginine/serine-rich protein PNISR	PNISR	491	1.13326	0.180477					1.3133	1.0226	0.393197	0.0322419	0.181129	0.582688	53.987	14.652	119940000	48085000	71860000	213700000	91218000	122480000	Plateau	Leave out requantified	4	4	4	7	7	7	92.576	0	19.824	6357.47	5.64778	12730.7	10.9435	9544.09	4370
Q9BZG1;C9JBG0;K7EIF2;H7C0Y7;Q96PJ7;E7ES60;V9GY61;K7EJW7;C9JY26;J3QLC6	Q9BZG1;C9JBG0;K7EIF2;H7C0Y7;Q96PJ7;E7ES60;V9GY61;K7EJW7	Ras-related protein Rab-34	RAB34	492	1.13322	0.180423					1.1962	0.93149	0.258459	-0.102388	0.0908875	0.607687	9.9945	9.5544	883830000	459310000	424520000	417720000	227880000	189840000	Leave out requantified	Leave out requantified	8	8	8	29	29	29	29.044	0	47.085	79280.8	70.4307	42112.7	36.2006	60696.7	5006
P41208;Q12798	P41208	Centrin-2	CETN2	493	1.13317	0.180368					1.1506	0.89605	0.202386	-0.158349	0.196151	0.356063	37.225	8.8722	853110000	448840000	404270000	800320000	435490000	364830000	Leave out requantified	Leave out requantified	11	11	11	78.5	78.5	78.5	19.738	0	107.18	110536	98.1972	116545	100.183	113540	2625
P19174;V9GY71;V9GYH5;A0A0D9SEK2;V9GY63	P19174	1-phosphatidylinositol 4,5-bisphosphate phosphodiesterase gamma-1	PLCG1	494	1.13288	0.179997					1.1602	0.90399	0.214374	-0.145621	0.263593	0.406282	20.969	13.458	259860000	147410000	112450000	488440000	258250000	230190000	Leave out requantified	Leave out requantified	12	12	11	12.4	12.4	11.6	148.53	0	27.323	4591.33	4.0788	9699.25	8.33759	7145.29	2337
Q9H0A0;A0A087WV29;E9PMU0;E9PJN6	Q9H0A0;A0A087WV29	N-acetyltransferase 10	NAT10	495	1.13281	0.179909					1.1482	0.89475	0.199374	-0.160443	0.0488521	0.0237122	24.804	16.617	9045900000	5324000000	3721900000	16772000000	9628300000	7143300000	Leave out requantified	Leave out requantified	54	54	54	62.4	62.4	62.4	115.73	0	323.31	222076	197.285	462767	397.8	342421	5050
E9PJH7;Q9H936;A0A0D9SFE1;A0A0D9SEI9;K4DIB8;K4DIA8;E9PS95;K4DIB6;K4DIB3;A0A0D9SFA8;K4DIB0;K4DIA2;A0A0D9SG84;E9PI74;E9PQ36;Q9H1K4;E9PJY0;A0A0A6YYN8;K4DIB4	E9PJH7;Q9H936;A0A0D9SFE1;A0A0D9SEI9;K4DIB8;K4DIA8;E9PS95	Mitochondrial glutamate carrier 1	SLC25A22	496	1.1328	0.179893					1.2037	0.93802	0.267476	-0.0923094	0.0793001	0.663499	7.5794	13.561	1202300000	650320000	552030000	781550000	427580000	353970000	Leave out requantified	Leave out requantified	11	11	11	44.7	44.7	44.7	33.281	0	323.31	107848	95.8089	78792.4	67.7309	93320.2	949
A0A087WSZ7;A0A1B0GW84;Q08499;D6RHE0;A0A1W2PQN6;Q07343;K7EKV1;E9PJ03;E9PNB0;E9PMG3;E9PR34;K7ENX7;P27815	A0A087WSZ7;A0A1B0GW84;Q08499;D6RHE0	cAMP-specific 3,5-cyclic phosphodiesterase 4D	PDE4D	497	1.13273	0.179801					1.0994	0.85685	0.136716	-0.222885	0.431663	0.161633	29.695	29.538	467920000	253150000	214770000	766450000	384700000	381750000	Leave out requantified	Leave out requantified	13	13	13	28.9	28.9	28.9	77.022	0	68.605	17322.2	15.3885	31889.2	27.4124	24605.7	23
Q96GD4;J3KTD6;J3QLN8;J3KT86;J3QR41;J3KRJ2;J3KRF8;B4DXA6;A0A0A0MSY3;Q5Y191;Q9UQB9;M0QYK8	Q96GD4;J3KTD6;J3QLN8;J3KT86;J3QR41	Aurora kinase B	AURKB	498	1.13256	0.179582					1.0621	0.82803	0.0869196	-0.272245	0.656419	0.0785571	22.503	16.641	487850000	241380000	246470000	621410000	349790000	271620000	Leave out requantified	Leave out requantified	12	12	11	39.5	39.5	37.2	39.31	0	47.123	37926.1	33.6924	54294.7	46.6724	46110.4	4631
P11047	P11047	Laminin subunit gamma-1	LAMC1	499	1.13253	0.179555					1.3324	1.0388	0.414027	0.0549179	0.0239828	0.480614	18.203	12.904	418850000	220530000	198320000	429990000	221890000	208100000	Leave out requantified	Leave out requantified	16	16	16	13.2	13.2	13.2	177.6	0	76.905	6600.39	5.86359	7615.48	6.54636	7107.94	2200
Q9NV35	Q9NV35	Probable 8-oxo-dGTP diphosphatase NUDT15	NUDT15	500	1.1325	0.179505					1.0049	0.78352	0.00705194	-0.351958	0.950187	0.136784	24.943	15.088	295930000	150700000	145220000	211690000	112550000	99148000	Leave out requantified	Leave out requantified	5	5	5	39	39	39	18.609	0	19.616	34508.9	30.6567	27744.1	23.8492	31126.5	5356
Q6P4I2;H0YMT3	Q6P4I2	WD repeat-containing protein 73	WDR73	501	1.13217	0.179087					1.4187	1.1068	0.50457	0.146395	0.084186	0.340932	11.495	13.748	102930000	48882000	54047000	87732000	53215000	34517000	Leave out requantified	Leave out requantified	3	3	3	9	9	9	41.685	0	5.9904	5455.84	4.84681	5226.44	4.49271	5341.14	3880
Q53EZ4;H0Y432	Q53EZ4	Centrosomal protein of 55 kDa	CEP55	502	1.13191	0.178763					1.1401	0.88985	0.18916	-0.168366	0.38801	0.439184	8.7913	24.869	225220000	110640000	114570000	280120000	121310000	158810000	Leave out requantified	Leave out requantified	9	9	9	27.6	27.6	27.6	54.178	0	67.772	10505.3	9.33262	14685	12.6234	12595.2	3648
Q5JRA6;A0A0A0MRH6	Q5JRA6;A0A0A0MRH6	Melanoma inhibitory activity protein 3	MIA3	503	1.13178	0.178593					1.3068	1.0202	0.386038	0.028852	0.0094149	0.544354	50.887	29.206	1148900000	597980000	550950000	1060600000	540070000	520550000	Leave out requantified	Leave out requantified	17	17	17	13.6	13.6	13.6	213.7	0	59.195	16141.6	14.3397	16747.3	14.3962	16444.4	3689
Q13616;A0A0C4DGX4	Q13616;A0A0C4DGX4	Cullin-1	CUL1	504	1.13172	0.178514					1.2289	0.95949	0.297368	-0.0596603	0.0310701	0.74493	19.328	32.753	2289400000	1192100000	1097200000	2597800000	1426900000	1170900000	Leave out requantified	Leave out requantified	27	27	27	44.2	44.2	44.2	89.677	0	177.8	59326.9	52.7043	75659.6	65.0379	67493.3	3354
Q5T1C6;F6XC58;E9PLJ7	Q5T1C6;F6XC58;E9PLJ7	Acyl-coenzyme A thioesterase THEM4	THEM4	505	1.13169	0.17848					1.3235	1.0334	0.404358	0.0473988	0.148671	0.714156	0.58545	64.992	19598000	7688600	11909000	15220000	9533800	5686200	Median	Median	3	3	3	12.5	12.5	12.5	27.129	0.0067508	2.3287	2856.7	2.53781	2493.42	2.14337	2675.06	3738
Q9UBD5	Q9UBD5	Origin recognition complex subunit 3	ORC3	506	1.1315	0.178236					1.1206	0.87527	0.164271	-0.1922	0.405412	0.361693	20.501	17.016	421570000	211780000	209790000	387210000	207450000	179760000	Leave out requantified	Leave out requantified	10	10	10	19.4	19.4	19.4	82.253	0	30.884	12936.9	11.4927	13354.7	11.4799	13145.8	5530
Q147X3;J3KNC2	Q147X3	N-alpha-acetyltransferase 30	NAA30	507	1.13145	0.178174					1.2306	0.96127	0.299362	-0.0569864	0.169712	0.944142	10.848	24.728	188170000	106240000	81928000	158230000	83965000	74263000	Leave out requantified	Leave out requantified	6	6	6	26.2	26.2	26.2	39.319	0	40.582	11548.9	10.2597	10914.6	9.38229	11231.7	3446
Q5JR04;Q9HCE1	Q5JR04;Q9HCE1	Putative helicase MOV-10	MOV10	508	1.13129	0.177974					1.0947	0.85535	0.130536	-0.225413	0.456899	0.156877	26.972	9.0361	631870000	340160000	291710000	716090000	405310000	310780000	Leave out requantified	Leave out requantified	13	13	13	17.3	17.3	17.3	107.21	0	56.295	13772.6	12.2352	17542.2	15.0795	15657.4	3688
Q9Y3E2	Q9Y3E2	BolA-like protein 1	BOLA1	509	1.13084	0.177389					1.0072	0.78762	0.0103502	-0.344428	0.997985	0.0723036	21.25	19.487	133580000	77451000	56126000	266660000	150400000	116260000	Leave out requantified	Leave out requantified	5	5	5	55.5	55.5	55.5	14.289	0	48.146	19471.3	17.2977	43685.6	37.5527	31578.4	5805
S4R3H4;E7EQT4;Q9UKV3;G3V3B0;G3V3T3;A0A087WYN3	S4R3H4;E7EQT4;Q9UKV3	Apoptotic chromatin condensation inducer in the nucleus	ACIN1	510	1.13045	0.176896					1.1359	0.88887	0.183836	-0.169956	0.068339	0.0509017	19.464	11.022	6621100000	3717900000	2903200000	7597900000	4068200000	3529700000	Leave out requantified	Leave out requantified	40	40	40	40.4	40.4	40.4	145.44	0	323.31	113544	100.869	146439	125.88	129991	6050
Q8N3U4;B1AMT4;B1AMT1;B1AMT2;B1AMT3;B1AMS8;E7ERE6;B1AMS9;B1AMT0;D6W5U7;Q9UJ98	Q8N3U4	Cohesin subunit SA-2	STAG2	511	1.13042	0.176861					1.0644	0.83296	0.0900404	-0.263681	0.641027	0.0889545	38.482	15.586	672250000	341500000	330750000	1220300000	697660000	522640000	Leave out requantified	Leave out requantified	22	22	17	22.2	22.2	18.7	141.32	0	91.218	12643.9	11.2325	25795.6	22.1742	19219.8	4199
Q9NQT5	Q9NQT5	Exosome complex component RRP40	EXOSC3	512	1.13028	0.176684					1.2473	0.97633	0.318809	-0.0345592	0.020663	0.869576	24.338	15.383	2033400000	1025700000	1007700000	1621700000	831750000	789930000	Leave out requantified	Leave out requantified	11	11	11	62.5	62.5	62.5	29.572	0	261.77	169370	150.464	151814	130.502	160592	5274
A0A0D9SG72;P61764;A0A1B0GWF2;A0A1B0GVQ5;A0A2R8Y5D4;A0A1B0GTP9;A0A1B0GW76;A0A0D9SFQ7;A0A0D9SFW6;A0A0D9SEP9;A0A0D9SEH5;A0A096LP33;A0A096LP52;A0A1B0GTD8;A0A1B0GVV9	A0A0D9SG72;P61764;A0A1B0GWF2;A0A1B0GVQ5;A0A2R8Y5D4;A0A1B0GTP9;A0A1B0GW76	Syntaxin-binding protein 1	STXBP1	513	1.13027	0.176666					1.1564	0.9052	0.209641	-0.143692	0.0905472	0.300102	35.401	19.567	3682200000	1818000000	1864200000	3400700000	1860000000	1540700000	Leave out requantified	Leave out requantified	24	24	24	60.3	60.3	60.3	66.16	0	181.53	148065	131.536	153688	132.112	150877	275
P51571;A6NLM8	P51571	Translocon-associated protein subunit delta	SSR4	514	1.13012	0.176479					1.2683	0.99305	0.342896	-0.0100617	0.0060841	0.887495	19.507	20.573	2836800000	1456200000	1380600000	3989500000	2106400000	1883100000	Leave out requantified	Leave out requantified	7	7	7	35.8	35.8	35.8	18.998	0	56.388	472578	419.824	746949	642.087	609764	2806
Q5JTZ9	Q5JTZ9	Alanine--tRNA ligase, mitochondrial	AARS2	515	1.13012	0.176476					1.1575	0.9063	0.211012	-0.141939	0.334875	0.704307	23.159	17.154	191660000	105860000	85796000	193750000	108230000	85518000	Leave out requantified	Leave out requantified	17	17	17	29.1	29.1	29.1	107.34	0	73.612	4469.97	3.97098	5078.58	4.36561	4774.27	3697
A0A1B0GUC3;A0A1B0GV98;A0A1B0GTC5;A0A1B0GU26;A0A1B0GTC3;A0A1B0GVH5;Q9C0B1;A0A1B0GTY1;A0A1B0GTI3;A0A1B0GUY7;A0A1B0GTZ8;X6R3I0	A0A1B0GUC3;A0A1B0GV98;A0A1B0GTC5;A0A1B0GU26;A0A1B0GTC3;A0A1B0GVH5;Q9C0B1;A0A1B0GTY1	Alpha-ketoglutarate-dependent dioxygenase FTO	FTO	516	1.12979	0.176059					1.2259	0.96041	0.293841	-0.0582777	0.052141	0.84941	21.082	19.94	1222700000	680680000	542050000	562910000	293160000	269750000	Leave out requantified	Leave out requantified	9	9	9	22	22	22	51.802	0	62.412	52807.9	46.9129	27324.1	23.4881	40066	321
Q9HD26;F5H1Y4	Q9HD26;F5H1Y4	Golgi-associated PDZ and coiled-coil motif-containing protein	GOPC	517	1.12977	0.176023					1.1738	0.91964	0.231187	-0.120859	0.440982	0.788498	3.594	1.3243	111960000	59735000	52228000	157270000	88888000	68381000	Median	Leave out requantified	4	4	2	6.5	6.5	3.9	50.519	0	5.1367	5555.69	4.9355	8770.99	7.53965	7163.34	5235
Q86YS6;C9JFM7;C9JJQ5;A4D1S5	Q86YS6	Ras-related protein Rab-43	RAB43	518	1.12965	0.17587					1.1417	0.89468	0.191184	-0.160556	0.517665	0.347628	29.83	8.8832	67226000	32833000	34393000	1044700000	510260000	534430000	Median	Plateau	6	5	5	28.8	22.6	22.6	23.339	0	9.2938	4611.38	4.09661	80540.3	69.2335	42575.9	4101
Q9P253;H0YMC9;H0YLM6	Q9P253	Vacuolar protein sorting-associated protein 18 homolog	VPS18	519	1.12962	0.175833					1.1255	0.88203	0.170566	-0.1811	0.437042	0.396655	22.451	29.493	226550000	115850000	110700000	379150000	207500000	171650000	Leave out requantified	Leave out requantified	11	11	11	17.7	17.7	17.7	110.18	0	35.161	5080.46	4.51333	9556.05	8.2145	7318.26	5508
Q9Y316;B5MCI6	Q9Y316	Protein MEMO1	MEMO1	520	1.12942	0.175583					1.2206	0.95689	0.28759	-0.063575	0.0577508	0.819085	26.552	23.542	820760000	436290000	384470000	655760000	345180000	310580000	Leave out requantified	Leave out requantified	11	11	11	49.2	49.2	49.2	33.733	0	76.715	59819	53.1414	53715	46.1741	56767	5778
Q8IUR0;M0QZQ8	Q8IUR0	Trafficking protein particle complex subunit 5	TRAPPC5	521	1.12918	0.175271					1.1629	0.91205	0.217727	-0.132815	0.179632	0.570796	10.755	18.219	437060000	224730000	212340000	287020000	159710000	127310000	Leave out requantified	Leave out requantified	5	5	5	35.6	35.6	35.6	20.783	0	12.823	46333.1	41.1609	34197.2	29.3963	40265.1	4109
P55011;G3XAL9	P55011;G3XAL9	Solute carrier family 12 member 2	SLC12A2	522	1.12913	0.175209					1.0573	0.8293	0.0803848	-0.270034	0.81611	0.453798	65.632	5.5057	53877000	26066000	27811000	62097000	29924000	32173000	Linear	Leave out requantified	6	6	6	8	8	8	131.45	0	25.746	1308.9	1.16278	1695.51	1.45748	1502.2	2886
Q86XZ4;F8VS10	Q86XZ4	Spermatogenesis-associated serine-rich protein 2	SPATS2	523	1.12865	0.174597					1.1644	0.91408	0.219587	-0.129608	0.175532	0.47584	10.105	6.8844	500560000	257150000	243410000	456130000	263560000	192570000	Leave out requantified	Leave out requantified	8	8	8	21.5	21.5	21.5	59.544	0	75.878	21619	19.2056	22140.9	19.0326	21879.9	4093
Q9Y3A4;Q9NSQ0	Q9Y3A4	Ribosomal RNA-processing protein 7 homolog A	RRP7A	524	1.12851	0.174419					1.1005	0.86413	0.138159	-0.21068	0.425891	0.190385	7.8746	16.364	688440000	340460000	347980000	968400000	528910000	439480000	Leave out requantified	Leave out requantified	8	8	8	36.8	36.8	36.8	32.334	0	82.305	53520.2	47.5457	84612.5	72.7339	69066.3	5786
Q53EU6	Q53EU6	Glycerol-3-phosphate acyltransferase 3	AGPAT9	525	1.12847	0.174368					1.1128	0.87385	0.154194	-0.194542	0.364827	0.35457	15.692	21.449	489270000	253320000	235950000	314900000	169240000	145670000	Leave out requantified	Leave out requantified	8	8	7	20.7	20.7	18.7	48.705	0	14.846	25933.9	23.0389	18759.5	16.1259	22346.7	3647
Q69YN2;A0A286YF56	Q69YN2	CWF19-like protein 1	CWF19L1	526	1.12836	0.174228					1.2548	0.98555	0.327457	-0.020999	0.0362265	0.926688	6.2841	21.979	676060000	293400000	382660000	491510000	256310000	235200000	Leave out requantified	Leave out requantified	6	6	6	14.5	14.5	14.5	60.618	0	77.068	29198.7	25.9393	23858.3	20.5089	26528.5	3823
Q6SPF0;E9PIW9;F8WDT5	Q6SPF0;E9PIW9	Atherin	SAMD1	527	1.12835	0.174215					1.0267	0.80641	0.0380147	-0.310415	0.911282	0.109722	11.542	17.247	345030000	199970000	145070000	243520000	145370000	98150000	Leave out requantified	Leave out requantified	9	9	9	30.9	30.9	30.9	56.051	0	102.43	22352.6	19.8573	17731	15.2418	20041.8	3915
Q5TA45;C9IYS7;A0A087WYI0;J3QRY6;C9J979;Q96HV7;E9PMA2;H0YE15;E9PJG0;E9PKA4;E9PNS4;A0A087WXT8	Q5TA45;C9IYS7;A0A087WYI0;J3QRY6;C9J979;Q96HV7	Integrator complex subunit 11	CPSF3L	528	1.12827	0.174117					1.3905	1.0923	0.475604	0.127369	0.104042	0.288893	29.746	22.355	118020000	55270000	62746000	146050000	69262000	76791000	Median	Leave out requantified	7	7	7	19	19	19	67.662	0	27.868	6553.59	5.82201	9114.92	7.8353	7834.25	3758
Q8N0X7	Q8N0X7	Spartin	SPG20	529	1.12773	0.173425					1.0846	0.85282	0.117163	-0.229687	0.514233	0.147898	23.184	15.804	673150000	337200000	335950000	712150000	372560000	339580000	Leave out requantified	Leave out requantified	12	12	12	22.1	22.1	22.1	72.832	0	50.838	26165.8	23.2449	31111.5	26.7438	28638.6	4174
Q9NNW5;E9PDU5;A0A087X295;E9PBK6;C9K020;Q6PKC6;V9GZ65;E5RFX3;F8WE36;C9JFP6;V9GYU1	Q9NNW5;E9PDU5;A0A087X295;E9PBK6	WD repeat-containing protein 6	WDR6	530	1.1277	0.173383					1.1461	0.90123	0.196733	-0.150033	0.515686	0.504783	29.837	23.053	124530000	73853000	50678000	296990000	153600000	143400000	Leave out requantified	Leave out requantified	11	11	11	15.3	15.3	15.3	121.72	0	42.113	3057.19	2.71592	8194.43	7.04404	5625.81	5240
Q8WVM0	Q8WVM0	Dimethyladenosine transferase 1, mitochondrial	TFB1M	531	1.12758	0.173236					1.1486	0.90338	0.199876	-0.146595	0.300575	0.402257	20.965	23.384	357300000	181360000	175950000	516640000	285710000	230930000	Leave out requantified	Leave out requantified	10	10	10	37.9	37.9	37.9	39.542	0	34.933	18938.8	16.8247	30777.7	26.4569	24858.3	4405
Q13206;E9PIF2;A0A3B3ISR7	Q13206;E9PIF2;A0A3B3ISR7	Probable ATP-dependent RNA helicase DDX10	DDX10	532	1.12741	0.173013					1.1214	0.88226	0.165301	-0.180724	0.236611	0.163417	39.778	17.992	1737100000	867560000	869540000	1860000000	1045100000	814880000	Leave out requantified	Leave out requantified	29	29	29	38.3	38.3	38.3	100.89	0	136.29	45014.8	39.9898	54171.5	46.5665	49593.2	3300
J3KPG5;F8VU39;Q9UIF9;H0YII3;A0A0C4DGI9	J3KPG5;F8VU39;Q9UIF9	Bromodomain adjacent to zinc finger domain protein 2A	BAZ2A	533	1.12722	0.172763					1.2004	0.94474	0.263515	-0.0820108	0.0977451	0.786006	26.913	2.4131	527360000	258380000	268980000	375080000	203000000	172080000	Leave out requantified	Leave out requantified	6	6	6	4.6	4.6	4.6	208.07	0	16.16	9317.64	8.27751	7448.19	6.40256	8382.92	1076
Q9Y5K6	Q9Y5K6	CD2-associated protein	CD2AP	534	1.1271	0.172617					1.0242	0.80623	0.0344975	-0.310737	0.91994	0.040509	13.11	21.153	1172200000	597520000	574700000	1081600000	594470000	487090000	Leave out requantified	Leave out requantified	19	19	19	40.2	40.2	40.2	71.45	0	76.765	39055	34.6953	40501.3	34.8155	39778.2	5857
P53701	P53701	Cytochrome c-type heme lyase	HCCS	535	1.12691	0.172369					1.0758	0.84714	0.10541	-0.239328	0.545831	0.128247	11.717	7.0049	1221800000	659120000	562670000	746190000	413340000	332850000	Leave out requantified	Leave out requantified	10	10	10	43.3	43.3	43.3	30.601	0	101.7	89047.7	79.1073	61122.4	52.5415	75085	2864
Q8N9M1;A0A2R8Y6U9;J3QS80;J3QKZ5	Q8N9M1;A0A2R8Y6U9;J3QS80	Uncharacterized protein C19orf47	C19orf47	536	1.12689	0.172345					0.88555	0.69735	-0.175354	-0.520045	0.293795	0.110059	18.124	29.119	140100000	78157000	61940000	46399000	30586000	15812000	Leave out requantified	Leave out requantified	4	4	4	10.9	10.9	10.9	44.746	0	19.586	23339	20.7337	8687.23	7.46765	16013.1	4244
Q71RC2;X6RLN4;Q96J85;Q8TBL5;A0A087WTL9;F8W1I4;F8VY40;F8W1Z5	Q71RC2;X6RLN4;Q96J85	La-related protein 4	LARP4	537	1.12687	0.172323					1.0401	0.81908	0.0567222	-0.287924	0.812051	0.0609155	24.46	15.227	510940000	296070000	214870000	562790000	318320000	244480000	Leave out requantified	Leave out requantified	12	12	12	24.7	24.7	24.7	80.595	0	91.298	35048	31.1356	43387.9	37.2967	39217.9	3960
Q9BQ52;G5E9D5;E7ES68;H7C2I4;V9GYS7;J3QRS2;V9GYU5;J3QL08;V9GZ72;J3QLK4;J3QQT1	Q9BQ52;G5E9D5;E7ES68	Zinc phosphodiesterase ELAC protein 2	ELAC2	538	1.12681	0.17225					1.0959	0.86311	0.132116	-0.212384	0.279585	0.105806	20.544	14.917	3049300000	1601300000	1447900000	3343300000	1828100000	1515200000	Leave out requantified	Leave out requantified	27	27	27	46.9	46.9	46.9	92.218	0	260.16	82694.1	73.4629	101901	87.5952	92297.4	4833
B9A018;Q53GS9;A0A087X1B2;F8WC91;C9JIU2;A0A087WW31;C9J0X5	B9A018;Q53GS9;A0A087X1B2	U4/U6.U5 tri-snRNP-associated protein 2	USP39	539	1.12676	0.172176					1.1185	0.881	0.161565	-0.182786	0.247687	0.15824	14.105	36.672	2405100000	1290100000	1115000000	2131300000	1232800000	898480000	Leave out requantified	Leave out requantified	16	16	16	39.7	39.7	39.7	62.043	0	133.71	100165	88.9839	99760.2	85.7551	99962.8	643
Q9Y4H2	Q9Y4H2	Insulin receptor substrate 2	IRS2	540	1.12676	0.172176					0.89075	0.70161	-0.166908	-0.511259	0.317311	0.00565477	17.297	19.634	209670000	128480000	81183000	406190000	245580000	160610000	Leave out requantified	Leave out requantified	7	7	7	8	8	8	137.33	0	44.47	4794.12	4.25895	10438.3	8.97289	7616.21	5834
P12270;Q5SWX9	P12270	Nucleoprotein TPR	TPR	541	1.12659	0.171956					1.1762	0.92673	0.234133	-0.109779	0.0120062	0.107761	20.945	27.263	15626000000	8534800000	7091000000	23164000000	12515000000	10649000000	Leave out requantified	Leave out requantified	87	87	87	43.8	43.8	43.8	267.29	0	323.31	168720	149.886	281100	241.637	224910	2230
Q06587	Q06587	E3 ubiquitin-protein ligase RING1	RING1	542	1.12652	0.171869					1.1089	0.87381	0.149129	-0.194608	0.360482	0.23376	13.418	34.783	829700000	450860000	378830000	813650000	449000000	364640000	Leave out requantified	Leave out requantified	9	9	7	31.3	31.3	23.9	42.429	0	91.065	74425.3	66.1172	82028.5	70.5128	78226.9	3206
Q92979;V9GYP5;A0A087WWQ2;A0A087WVM7	Q92979;V9GYP5;A0A087WWQ2;A0A087WVM7	Ribosomal RNA small subunit methyltransferase NEP1	EMG1	543	1.12648	0.171824					1.1896	0.93746	0.250477	-0.093171	0.0439567	0.542641	13.84	9.254	4745800000	2430800000	2315000000	3679800000	2136300000	1543500000	Leave out requantified	Leave out requantified	16	16	16	77	77	77	26.72	0	107.52	442733	393.311	385820	331.656	414277	4492
P43355;P43361;P43358;A0A0A0MSA3;A2A368;A8MXT2;Q96M61;O15480;P43363;O60732	P43355	Melanoma-associated antigen 1	MAGEA1	544	1.12622	0.171494					1.2179	0.9602	0.284396	-0.0585932	0.0393378	0.714097	12.338	10.807	2083100000	1005000000	1078100000	1931100000	1039300000	891850000	Leave out requantified	Leave out requantified	12	12	10	29.8	29.8	26.9	34.342	0	30.84	186857	165.998	194685	167.354	190771	2664
Q2TAM5;A0A087X0W8;Q04206;E9PKH5;E9PKV4;A0A087WVP0;E9PI38;E9PQS6;E9PMD5;E9PRX2;E9PNV4;E9PJR1;E9PM47;E9PNK5;E9PN69	Q2TAM5;A0A087X0W8;Q04206;E9PKH5;E9PKV4;A0A087WVP0;E9PI38;E9PQS6;E9PMD5	Transcription factor p65	RELA	545	1.12604	0.171257					1.139	0.89829	0.187768	-0.154747	0.177347	0.3701	10.953	11.594	1632300000	881250000	751090000	1318400000	742740000	575650000	Leave out requantified	Leave out requantified	12	12	12	44.6	44.6	44.6	42.868	0	146.65	135961	120.784	123421	106.094	129691	123
Q96JG6;C9JA29;H0Y7Q2;H7BZP1	Q96JG6	Coiled-coil domain-containing protein 132	CCDC132	546	1.12597	0.171163					1.1165	0.88066	0.158983	-0.183343	0.598529	0.268071	27.588	23.716	51370000	25432000	25937000	786990000	453930000	333060000	Median	Leave out requantified	6	6	6	9.5	9.5	9.5	111.17	0	12.635	1174.58	1.04346	20224.1	17.3849	10699.4	4683
Q9BTT4	Q9BTT4	Mediator of RNA polymerase II transcription subunit 10	MED10	547	1.12584	0.171005					1.2407	0.97884	0.311154	-0.030855	0.293588	0.97513	2.8345	7.4779	113330000	59149000	54183000	269240000	136800000	132440000	Median	Leave out requantified	5	5	4	46.7	46.7	46.7	15.688	0	29.419	16519.5	14.6754	44108.3	37.916	30313.9	4900
Q9NXH9;K7EQQ8;K7EQU7;K7EQY6;K7EMZ2;K7ENI9;K7EJX9;K7ERR5	Q9NXH9;K7EQQ8	tRNA (guanine(26)-N(2))-dimethyltransferase	TRMT1	548	1.12541	0.170447					1.1112	0.87735	0.152119	-0.188776	0.215357	0.156303	10.882	18.056	2694500000	1378700000	1315800000	2696900000	1485000000	1211900000	Leave out requantified	Leave out requantified	18	18	18	37	37	37	72.233	0	200.07	125684	111.654	141382	121.534	133533	5429
Q86XI2;H0Y6U5;F8WE06	Q86XI2;H0Y6U5	Condensin-2 complex subunit G2	NCAPG2	549	1.12524	0.170233					1.123	0.88693	0.167358	-0.173108	0.395542	0.302052	82.969	20.645	363500000	184950000	178550000	569570000	320310000	249260000	Leave out requantified	Leave out requantified	12	12	12	13.1	13.1	13.1	130.96	0	53.778	7064.73	6.2761	12441.3	10.6947	9753.03	4089
O96011;H7C3V6	O96011	Peroxisomal membrane protein 11B	PEX11B	550	1.12478	0.16964					1.2693	1.0033	0.344033	0.00475306	0.114148	0.817733	13.785	5.9958	151840000	69651000	82186000	83500000	46166000	37334000	Leave out requantified	Leave out requantified	6	6	6	32.8	32.8	32.8	28.431	0	11.737	12647.4	11.2356	7816.8	6.71942	10232.1	2013
Q8NFF5;Q5T196;Q5T190;Q5T191	Q8NFF5;Q5T196	FAD synthase;Molybdenum cofactor biosynthesis protein-like region;FAD synthase region	FLAD1	551	1.12458	0.169387					1.1973	0.94672	0.259785	-0.0789903	0.234043	0.962273	22.911	22.006	137850000	76222000	61624000	179820000	94486000	85335000	Leave out requantified	Leave out requantified	8	8	8	24.9	24.9	24.9	65.265	0	52.617	5741.05	5.10018	8416.87	7.23525	7078.96	4302
A0A0A0MTR7;A0A0A0MTC1;Q63HN8	A0A0A0MTR7;A0A0A0MTC1;Q63HN8	E3 ubiquitin-protein ligase RNF213	RNF213	552	1.12456	0.169362					1.2225	0.96668	0.289834	-0.0488897	0.329212	0.903676	34.864	48.632	118740000	69538000	49202000	540160000	287660000	252510000	Leave out requantified	Leave out requantified	14	13	13	3.3	3.1	3.1	591.4	0	15.366	505.346	0.448934	2583.7	2.22098	1544.52	197
Q96P11;Q63ZY6;Q3KNT7	Q96P11	Probable 28S rRNA (cytosine-C(5))-methyltransferase	NSUN5	553	1.1242	0.168893					1.18	0.93368	0.238787	-0.0989999	0.120888	0.480037	29.632	18.457	944460000	492720000	451740000	1345600000	463200000	882370000	Leave out requantified	Leave out requantified	16	16	16	45	45	45	46.691	0	108.73	42359.7	37.6311	67828.7	58.3064	55094.2	4719
Q03393;E9PKY8;E9PJM0;E9PNN3	Q03393;E9PKY8;E9PJM0;E9PNN3	6-pyruvoyl tetrahydrobiopterin synthase	PTS	554	1.12404	0.168696					1.0786	0.85368	0.10916	-0.228233	0.731104	0.314735	26.957	7.8864	68441000	33510000	34930000	113930000	58199000	55736000	Median	Leave out requantified	2	2	2	18.6	18.6	18.6	16.386	0	5.4369	14511	12.8911	27148.5	23.3372	20829.7	3179
C9JEX3;Q13614	C9JEX3;Q13614	Myotubularin-related protein 2	MTMR2	555	1.12394	0.168561					1.149	0.90957	0.200379	-0.136743	0.360118	0.606215	17.445	8.7552	217890000	93861000	124030000	114490000	54493000	59993000	Leave out requantified	Leave out requantified	8	8	8	15.5	15.5	15.5	64.49	0	13.942	8196.31	7.28135	4840.35	4.16082	6518.33	691
Q9Y6W5;Q9UPY6	Q9Y6W5	Wiskott-Aldrich syndrome protein family member 2	WASF2	556	1.12377	0.168351					1.0931	0.86557	0.128425	-0.208278	0.530388	0.314599	12.657	21.915	433290000	245620000	187670000	332060000	201050000	131010000	Leave out requantified	Leave out requantified	9	9	9	27.1	27.1	27.1	54.283	0	76.389	29721.6	26.4038	25599.9	22.006	27660.8	5914
F8WC89;A6NKF1;H0YEW7	F8WC89;A6NKF1;H0YEW7	SAC3 domain-containing protein 1	SAC3D1	557	1.12354	0.168056					1.1639	0.92201	0.218967	-0.117146	0.17689	0.536218	8.7552	3.7199	513440000	270540000	242900000	1023800000	541450000	482330000	Leave out requantified	Leave out requantified	9	9	9	33.2	33.2	33.2	38.58	0	73.417	37420.7	33.2435	83862.1	72.0889	60641.4	513
A0A0J9YWL0;Q9Y4K1;Q96QW7	A0A0J9YWL0;Q9Y4K1	Absent in melanoma 1 protein	AIM1	558	1.12354	0.168046					1.131	0.89596	0.177599	-0.158494	0.418091	0.473883	10.637	9.6326	205700000	111620000	94076000	284510000	144000000	140510000	Leave out requantified	Leave out requantified	14	14	14	9.2	9.2	9.2	231.71	0	39.728	2838.71	2.52182	4412.77	3.79327	3625.74	294
Q8IWA4;H7C5H5	Q8IWA4;H7C5H5	Mitofusin-1	MFN1	559	1.12351	0.168019					1.0827	0.85773	0.114634	-0.221405	0.718365	0.559225	22.763	27.922	28161000	14340000	13820000	16849000	10776000	6072800	Plateau	Median	4	4	4	10	10	10	84.159	0	7.8817	899.7	0.799267	604.995	0.520061	752.348	4122
Q6PML9	Q6PML9	Zinc transporter 9	SLC30A9	560	1.12341	0.167881		+			1.978	1.5673	0.984042	0.648281	0.000303474	0.00828959	94.608	15.434	51683000	18074000	33609000	57736000	19595000	38140000	Median	Median	3	3	3	5.6	5.6	5.6	63.514	0.0011221	3.2852	2318.02	2.05926	2910.34	2.50177	2614.18	3907
Q9BZF1;F8VQX7;F8VVD3;F8VVE7;F8VZ43	Q9BZF1;F8VQX7	Oxysterol-binding protein-related protein 8;Oxysterol-binding protein	OSBPL8	561	1.12334	0.16779					1.1069	0.87718	0.146525	-0.189055	0.505437	0.426281	28.911	10.556	168660000	79512000	89149000	103300000	60734000	42561000	Leave out requantified	Leave out requantified	8	8	3	13.6	13.6	6.3	101.19	0	25.507	4184.63	3.7175	2880.54	2.47614	3532.58	5005
O15446	O15446	DNA-directed RNA polymerase I subunit RPA34	CD3EAP	562	1.12316	0.167566					1.0468	0.82981	0.0659858	-0.269147	0.745869	0.0816284	12.576	13.486	977170000	512390000	464780000	759860000	411820000	348040000	Leave out requantified	Leave out requantified	11	11	11	41.8	41.8	41.8	54.985	0	130.36	56974.8	50.6147	49793.7	42.8033	53384.2	1634
O75410;E5RJG6;E5RFM9;H0YAY0;R4GMT7;E7EVI4;E7ET87	O75410;E5RJG6;E5RFM9;H0YAY0;R4GMT7;E7EVI4;E7ET87	Transforming acidic coiled-coil-containing protein 1	TACC1	563	1.12315	0.167556					1.0375	0.82245	0.0531113	-0.282	0.896134	0.429689	7.0406	13.506	53666000	29799000	23868000	20976000	12293000	8683000	Median	Median	2	2	2	3.5	3.5	3.5	87.793	0.00038536	4.0549	1955.65	1.73734	859.099	0.738493	1407.38	1819
Q9BZE4;Q5T3R7	Q9BZE4	Nucleolar GTP-binding protein 1	GTPBP4	564	1.12309	0.167474					1.1368	0.90127	0.184978	-0.149969	0.0667159	0.0858496	32.156	11.556	9162600000	4981300000	4181300000	8364100000	4369500000	3994600000	Leave out requantified	Leave out requantified	40	40	40	57.1	57.1	57.1	73.964	0	161.11	323778	287.635	332182	285.548	327980	5004
A8MTY9;O14972;A8MY26	A8MTY9;O14972;A8MY26	Down syndrome critical region protein 3	DSCR3	565	1.123	0.167357					1.1673	0.9256	0.223175	-0.111539	0.457778	0.703548	33.956	13.678	100890000	51065000	49821000	93771000	52174000	41597000	Median	Leave out requantified	4	4	4	19.7	19.7	19.7	27.958	0	48.856	9049.98	8.03973	9453.57	8.12641	9251.77	529
A0A0A6YYC7;Q96JP5;H3BTR0	A0A0A6YYC7;Q96JP5	E3 ubiquitin-protein ligase ZFP91	ZFP91-CNTF;ZFP91	566	1.12284	0.16715					1.1462	0.90913	0.196859	-0.137441	0.230613	0.441025	11.38	7.5968	542070000	301470000	240600000	614370000	329860000	284510000	Leave out requantified	Leave out requantified	5	5	5	14.7	14.7	14.7	59.57	0	117.3	25800.7	22.9206	32865.1	28.2512	29332.9	213
O75146;H0YH66	O75146	Huntingtin-interacting protein 1-related protein	HIP1R	567	1.12276	0.167054					1.1255	0.89283	0.170566	-0.163543	0.385438	0.455952	37.733	12.062	253710000	162320000	91384000	266390000	134630000	131770000	Leave out requantified	Leave out requantified	12	12	12	15.7	15.7	15.7	119.39	0	32.418	4696.13	4.1719	5541.77	4.76377	5118.95	1790
O14802;Q7Z755	O14802	DNA-directed RNA polymerase III subunit RPC1	POLR3A	568	1.12273	0.167016					1.0429	0.82735	0.0606008	-0.27343	0.810078	0.0762364	63.043	28.716	251490000	148210000	103280000	888070000	494170000	393900000	Leave out requantified	Leave out requantified	16	15	15	17.1	16.5	16.5	155.64	0	68.955	3450.2	3.06506	13693	11.7707	8571.61	1562
A0A087WUW6;Q9Y6K9;C9JN51;A0A087X0G7;A0A087X1B1;A0A087WV30;C9J2V2;C9JH59	A0A087WUW6;Q9Y6K9;C9JN51;A0A087X0G7;A0A087X1B1;A0A087WV30;C9J2V2	NF-kappa-B essential modulator	IKBKG	569	1.12262	0.166871					1.0867	0.86227	0.119954	-0.213788	0.501967	0.299429	81.511	46.721	703390000	301710000	401680000	338680000	181980000	156700000	Median	Median	7	7	7	24	24	24	47.384	0	109.04	34176.5	30.3614	18494.8	15.8983	26335.6	53
Q14684	Q14684	Ribosomal RNA processing protein 1 homolog B	RRP1B	570	1.12247	0.166682					1.0671	0.84694	0.0936954	-0.239668	0.602478	0.058827	34.269	19.888	1261700000	708040000	553670000	1814400000	914480000	899950000	Leave out requantified	Leave out requantified	23	23	23	41.6	41.6	41.6	84.427	0	106.19	44584.6	39.6076	72059.3	61.943	58321.9	3435
Q96EI5;A2RQR6;D6RD44;Q9H3H9;J3KQY4;D6RHZ1;D6RIH3;D6RCE9	Q96EI5;A2RQR6;D6RD44	Transcription elongation factor A protein-like 4	TCEAL4	571	1.12232	0.166489					1.1092	0.88059	0.14952	-0.183458	0.454579	0.267884	8.5792	3.3245	319190000	171890000	147300000	502510000	293240000	209270000	Leave out requantified	Leave out requantified	6	6	6	33	33	33	24.647	0	44.307	31017.8	27.5553	54882.5	47.1777	42950.2	4597
Q7Z434	Q7Z434	Mitochondrial antiviral-signaling protein	MAVS	572	1.12223	0.166372					1.3021	1.0339	0.38084	0.0480967	0.0800963	0.651732	13.774	10.633	172640000	86656000	85986000	113410000	65963000	47448000	Leave out requantified	Median	4	4	4	12	12	12	56.527	0	29.834	10065.9	8.94227	7431.77	6.38844	8748.85	4009
Q96QR8	Q96QR8	Transcriptional activator protein Pur-beta	PURB	573	1.12221	0.166343					1.1223	0.89117	0.166458	-0.166227	0.322024	0.326549	16.489	28.597	619370000	320660000	298710000	863970000	506350000	357620000	Leave out requantified	Leave out requantified	11	11	9	49.4	49.4	43.3	33.24	0	107.95	80251	71.2925	125813	108.151	103032	4738
P30453;P30457;A0A140T8W8;A0A1W2PR61;A0A1W2PPF8;A0A140T8Y4;A0A0G2JPD3;P30450;P18462;P30456;A0A140T9J8;A0A0G2JNV5;P30511	P30453;P30457;A0A140T8W8;A0A1W2PR61;A0A1W2PPF8;A0A140T8Y4;A0A0G2JPD3;P30450;P18462;P30456	HLA class I histocompatibility antigen, A-34 alpha chain;HLA class I histocompatibility antigen, A-66 alpha chain;HLA class I histocompatibility antigen, A-26 alpha chain;HLA class I histocompatibility antigen, A-25 alpha chain;HLA class I histocompatibility antigen, A-43 alpha chain	HLA-A	574	1.12201	0.166083					1.1031	0.87624	0.141564	-0.190602	0.644536	0.631645	4.5875	16.873	20845000	10608000	10238000	34334000	15631000	18703000	Median	Median	13	1	0	38.1	3	0	41.054	0.0065871	2.345	1157.51	1.0283	2142.77	1.84195	1650.14	2497
P50552;K7EM16;K7ENR7;K7ENL7;K7EQD0;K7EIG8	P50552	Vasodilator-stimulated phosphoprotein	VASP	575	1.12195	0.166008					1.1822	0.93917	0.241474	-0.0905418	0.0178611	0.307642	31.713	7.0512	8871700000	4670000000	4201700000	5482100000	3307700000	2174400000	Leave out requantified	Leave out requantified	18	18	18	49.7	49.7	49.7	39.829	0	276.1	608556	540.623	422638	363.305	515597	2785
O00311	O00311	Cell division cycle 7-related protein kinase	CDC7	576	1.12192	0.165972					1.1238	0.89282	0.168385	-0.163559	0.581742	0.455895	14.73	27.51	87594000	45431000	42163000	312130000	171510000	140620000	Median	Median	2	2	2	3.3	3.3	3.3	63.887	0.0020084	2.7865	3095.3	2.74977	12396.3	10.656	7745.8	1505
K7EP32;Q9BZV1	K7EP32;Q9BZV1	UBX domain-containing protein 6	UBXN6	577	1.12176	0.165768					1.0772	0.85604	0.107286	-0.22425	0.73901	0.32511	2.2688	19.169	26182000	9279000	16903000	88163000	47830000	40333000	Median	Median	3	3	3	16.4	16.4	16.4	41.958	0	32.847	1795.96	1.59548	6796.86	5.84266	4296.41	1428
A0A140T9L0;A0A0G2JJL1	A0A140T9L0;A0A0G2JJL1			578	1.1217	0.165693					1.0043	0.79819	0.00619029	-0.325196	0.986726	0.178096	26.891	29.189	215390000	116350000	99037000	175830000	84649000	91185000	Median	Median	7	1	1	37.3	6.8	6.8	35.759	0	12.808	19320.8	17.164	17726.4	15.2378	18523.6	283
O15371;B0QYA5;B0QYA4;A0A0D9SGB5;B0QYA6;B0QYA8	O15371	Eukaryotic translation initiation factor 3 subunit D	EIF3D	579	1.12121	0.165062					1.1607	0.9233	0.214995	-0.115129	0.0827871	0.190612	15.29	18.104	4998400000	2689200000	2309300000	5947500000	3272000000	2675500000	Leave out requantified	Leave out requantified	26	26	26	54.6	54.6	54.6	63.972	0	323.31	233149	207.123	311792	268.02	272471	1624
Q14258;A0A3B3IUA7	Q14258;A0A3B3IUA7	E3 ubiquitin/ISG15 ligase TRIM25	TRIM25	580	1.12045	0.164084					1.2369	0.98525	0.306729	-0.0214383	0.0139697	0.998419	18.089	15.427	3542200000	1780600000	1761600000	3294100000	1822000000	1472100000	Leave out requantified	Leave out requantified	20	20	20	38.9	38.9	38.9	70.973	0	163.85	155873	138.473	162915	140.044	159394	3413
Q9NRY4	Q9NRY4	Rho GTPase-activating protein 35	ARHGAP35	581	1.12043	0.164056					1.0578	0.84262	0.0810669	-0.247046	0.716539	0.115416	8.6482	24.979	218520000	122360000	96159000	459340000	213350000	245990000	Leave out requantified	Leave out requantified	16	16	16	13.7	13.7	13.7	170.51	0	39.286	3225.57	2.8655	7620.4	6.55059	5422.99	5316
Q5T6F2;A2A305;A0A0D9SFI5	Q5T6F2	Ubiquitin-associated protein 2	UBAP2	582	1.12024	0.163804					1.018	0.8112	0.0257376	-0.30187	0.979815	0.0473642	34.703	13.181	777860000	479340000	298520000	1039300000	566000000	473290000	Leave out requantified	Leave out requantified	11	11	11	16.6	16.6	16.6	117.11	0	69.452	31278.5	27.7869	46969.3	40.3754	39123.9	3751
Q96EE3;K7ELV2;K7EP88;K7ENI5;K7EPZ5	Q96EE3;K7ELV2;K7EP88	Nucleoporin SEH1	SEH1L	583	1.12023	0.163796					1.2888	1.027	0.366028	0.0384362	0.0141069	0.484198	15.368	11.93	1240800000	643970000	596850000	1051000000	548330000	502700000	Leave out requantified	Leave out requantified	12	12	12	40	40	40	39.648	0	93.379	80384.4	71.4111	76524.6	65.7815	78454.5	4595
Q9UNX4;Q6PDA5	Q9UNX4	WD repeat-containing protein 3	WDR3	584	1.11995	0.163429					1.1983	0.95537	0.260989	-0.0658685	0.0875061	0.668974	26.577	16.543	1370100000	739980000	630110000	1782000000	1074100000	707900000	Leave out requantified	Leave out requantified	30	30	30	49.5	49.5	49.5	106.1	0	178.9	33285.4	29.5697	48656.1	41.8254	40970.7	5703
Q9UKK6	Q9UKK6	NTF2-related export protein 1	NXT1	585	1.11993	0.16341					1.1704	0.93315	0.227002	-0.0998191	0.29912	0.75065	11.989	7.4723	139100000	74492000	64604000	129130000	69305000	59827000	Leave out requantified	Median	5	5	3	36.4	36.4	25.7	15.847	0	12.948	32441.4	28.82	33847.6	29.0958	33144.5	5644
P78345;Q5VUC3;Q5VUC9	P78345	Ribonuclease P protein subunit p38	RPP38	586	1.1198	0.163235					1.0897	0.86902	0.123931	-0.202539	0.547331	0.212071	13.899	33.169	388110000	203090000	185030000	572510000	309970000	262540000	Leave out requantified	Leave out requantified	9	9	9	30.4	30.4	30.4	31.834	0	19.452	26622.5	23.6506	44137.2	37.9409	35379.9	3088
P61962;A0A087WWI6	P61962	DDB1- and CUL4-associated factor 7	DCAF7	587	1.11962	0.163011					1.1603	0.92561	0.214498	-0.111524	0.186921	0.657701	15.182	11.739	487510000	228140000	259370000	277680000	134460000	143220000	Leave out requantified	Leave out requantified	7	7	7	25.1	25.1	25.1	38.926	0	23.996	37899.6	33.6689	24261.9	20.8558	31080.7	2983
Q86UK7;H3BQQ2;H3BR87	Q86UK7;H3BQQ2	Zinc finger protein 598	ZNF598	588	1.1196	0.162983					0.91517	0.73009	-0.127888	-0.453854	0.424071	0.0149577	23.943	17.877	353950000	208430000	145520000	381210000	227240000	153970000	Leave out requantified	Leave out requantified	17	17	17	20	20	20	98.636	0	67.917	9827.33	8.7303	11895.6	10.2256	10861.5	4060
Q8IZH2;H7C5E4	Q8IZH2;H7C5E4	5-3 exoribonuclease 1	XRN1	589	1.11929	0.16258					1.1729	0.93622	0.23008	-0.0950805	0.227209	0.876741	43.607	90.376	420990000	325440000	95548000	15313000	7306900	8006500	Median	Median	5	5	5	3.5	3.5	3.5	194.1	0	6.581	7166.78	6.36675	292.982	0.251851	3729.88	4169
Q9P2E9;A0A087WVV2;F8W7S5;A0A087WU26;V9GY78;A2A2S5	Q9P2E9;A0A087WVV2;F8W7S5	Ribosome-binding protein 1	RRBP1	590	1.11922	0.162488					1.0126	0.80837	0.0180644	-0.306912	0.987448	0.0140841	17.31	23.621	1354000000	798910000	555040000	1806400000	1017400000	789050000	Leave out requantified	Leave out requantified	36	36	35	34.3	34.3	33.7	152.45	0	223.68	25884	22.9946	38811	33.3624	32347.5	5518
Q13868;A3KFL2;A3KFL5;A3KFL1	Q13868;A3KFL2;A3KFL5;A3KFL1	Exosome complex component RRP4	EXOSC2	591	1.1191	0.162336					1.1512	0.91921	0.203138	-0.121534	0.143694	0.370367	10.253	34.039	1603600000	860950000	742630000	1861500000	993280000	868240000	Leave out requantified	Leave out requantified	12	12	12	38.2	38.2	38.2	32.789	0	60.967	143845	127.788	187668	161.322	165757	3374
Q9UK59	Q9UK59	Lariat debranching enzyme	DBR1	592	1.11902	0.162234					1.1303	0.90265	0.176706	-0.147761	0.366547	0.681631	41.952	5.7023	385480000	204820000	180660000	142760000	75462000	67302000	Leave out requantified	Leave out requantified	5	5	5	11.6	11.6	11.6	61.554	0	13.177	19544.1	17.3624	8134.85	6.99282	13839.5	5636
Q9NS18	Q9NS18	Glutaredoxin-2, mitochondrial	GLRX2	593	1.11897	0.162171					1.0765	0.85976	0.106348	-0.217994	0.631181	0.567042	15.267	5.3631	157420000	83577000	73838000	39096000	22959000	16136000	Median	Plateau	2	2	2	21.3	21.3	21.3	18.051	0	12.426	26224.3	23.2969	7319.9	6.29228	16772.1	5318
P26885;F5H0N4	P26885	Peptidyl-prolyl cis-trans isomerase FKBP2	FKBP2	594	1.11891	0.162093					1.0307	0.82327	0.0436245	-0.280562	0.773846	0.0282274	6.0856	10.564	1640600000	920570000	720030000	2665200000	1487800000	1177400000	Leave out requantified	Leave out requantified	12	12	12	64.1	64.1	64.1	15.649	0	112.72	273305	242.796	499002	428.949	386154	2440
F5H619;Q86XA9;H7C5W6;H0YIW3;F8VQQ6	F5H619;Q86XA9;H7C5W6	HEAT repeat-containing protein 5A	HEATR5A	595	1.1189	0.162075					1.0641	0.84997	0.0896337	-0.234516	0.687149	0.246795	28.302	17.387	176570000	87517000	89055000	369170000	188940000	180230000	Leave out requantified	Leave out requantified	7	7	7	4.6	4.6	4.6	222.7	0	29.376	2101.04	1.8665	4937.09	4.24398	3519.06	1048
Q99543;H7C3L7;F2Z3N9;C9IZ83;F2Z3H0	Q99543	DnaJ homolog subfamily C member 2;DnaJ homolog subfamily C member 2, N-terminally processed	DNAJC2	596	1.11875	0.161883					1.11	0.88687	0.15056	-0.173205	0.451006	0.301717	24.912	52.528	412590000	207490000	205110000	506450000	186190000	320260000	Leave out requantified	Leave out requantified	14	14	14	27.4	27.4	27.4	71.996	0	56.571	15520.3	13.7878	21411.4	18.4055	18465.9	4788
A0A096LP25;Q6ZSR9;A0A096LNZ0	A0A096LP25;Q6ZSR9;A0A096LNZ0	Uncharacterized protein FLJ45252	AAK1	597	1.11872	0.161847					1.1644	0.93038	0.219587	-0.104108	0.451342	0.733294	20.326	33.097	50542000	29142000	21400000	72220000	40484000	31737000	Median	Median	4	4	4	14.1	14.1	14.1	54.448	0	27.848	4209.85	3.73991	6760.83	5.8117	5485.34	142
Q96HC4;H0Y8Y3;A0A0A0MSP3;A0A0D9SFR4;H0YBI4;H0Y929;D6RAA1;A0A0D9SFW3;D6RGG6	Q96HC4;H0Y8Y3	PDZ and LIM domain protein 5	PDLIM5	598	1.11868	0.161793					1.0773	0.86085	0.10742	-0.216166	0.375333	0.0990791	25.835	21.807	4846700000	2621700000	2224900000	4842300000	2802900000	2039400000	Leave out requantified	Leave out requantified	27	27	27	53.7	53.7	53.7	63.944	0	256.51	230687	204.935	259034	222.669	244860	4649
Q96D46;C9JA08;C9J0B9;C9IZW9;C9K0C2;C9IY70	Q96D46;C9JA08	60S ribosomal export protein NMD3	NMD3	599	1.1183	0.161306					1.1855	0.94795	0.245496	-0.0771171	0.0760407	0.746795	18.53	23.379	1490700000	755340000	735350000	975700000	501840000	473860000	Leave out requantified	Leave out requantified	14	14	14	44.3	44.3	44.3	57.603	0	172.48	65597.5	58.2748	48254.9	41.4805	56926.2	4578
O43663;G3V3N7;H0YL53;H3BSJ8;H0YNE4;H0YM42;H0YLA0	O43663	Protein regulator of cytokinesis 1	PRC1	600	1.11829	0.161297					1.0826	0.86568	0.1145	-0.208094	0.583732	0.197525	16.122	12.785	380950000	200370000	180580000	576900000	327110000	249790000	Leave out requantified	Leave out requantified	10	10	10	15.8	15.8	15.8	71.606	0	17.68	13882.3	12.3326	23627.7	20.3107	18755	1686
A0A087WZM8;Q8TBM7	A0A087WZM8;Q8TBM7	Transmembrane protein 254	TMEM254	601	1.11811	0.161068					1.2152	0.97202	0.281194	-0.0409421	0.325314	0.974476	28.771	4.1628	31835000	18025000	13810000	18440000	10790000	7649600	Median	Median	1	1	1	10.9	10.9	10.9	11.139	0	6.4953	10606.7	9.42266	6905	5.93562	8755.84	102
Q9C0J8;C9J8B4;B9A053	Q9C0J8	pre-mRNA 3 end processing protein WDR33	WDR33	602	1.11794	0.160842					0.96215	0.76985	-0.0556663	-0.377351	0.731059	0.046744	13.534	8.8575	184120000	101130000	82993000	253330000	144250000	109080000	Leave out requantified	Leave out requantified	12	12	12	12.4	12.4	12.4	145.89	0	23.376	4051.05	3.59883	6264.43	5.38498	5157.74	5025
P48506;B4E2I4;A0A2R8YEL6;E1CEI4;A0A0C4DGB2;A0A2R8Y648;D6RGF8	P48506;B4E2I4;A0A2R8YEL6;E1CEI4;A0A0C4DGB2	Glutamate--cysteine ligase catalytic subunit	GCLC	603	1.11784	0.160719					0.9569	0.76578	-0.0635599	-0.384998	0.562248	0.00940256	29.2	18.892	1207000000	638200000	568800000	982700000	569880000	412810000	Leave out requantified	Leave out requantified	18	18	18	39.4	39.4	39.4	72.765	0	82.922	46916.8	41.6795	42930.9	36.904	44923.9	2712
P40692;H0Y818;F2Z298;E9PF25;H0Y5L7;C9JZ54;H0Y793;E7EUC9	P40692;H0Y818	DNA mismatch repair protein Mlh1	MLH1	604	1.11781	0.160673					1.0827	0.86651	0.114634	-0.206712	0.58321	0.470697	18.443	16.305	320820000	155870000	164950000	200370000	127880000	72488000	Leave out requantified	Leave out requantified	8	8	8	15.7	15.7	15.7	84.6	0	70.77	7634.98	6.78269	5359.29	4.60691	6497.14	2616
P21980;A2A299;A2A2A0	P21980	Protein-glutamine gamma-glutamyltransferase 2	TGM2	605	1.11776	0.160605					1.1807	0.94503	0.239642	-0.081568	0.272724	0.951434	24.912	12.56	229370000	113720000	115650000	146250000	75746000	70502000	Leave out requantified	Leave out requantified	10	10	10	18.3	18.3	18.3	77.328	0	57.243	7866.84	6.98866	5637.52	4.84608	6752.18	2374
Q4G0I0	Q4G0I0	Protein CCSMST1	CCSMST1	606	1.11763	0.160438					0.89145	0.71368	-0.165774	-0.486651	0.545837	0.137664	82.09	8.5138	25783000	15051000	10732000	26882000	17438000	9444100	Median	Median	2	2	2	17.4	17.4	17.4	15.004	0	5.8509	3006.6	2.67098	3523.16	3.02855	3264.88	3632
Q13308;C9JQR6;Q86X91;F8WDG7;H0Y8F1	Q13308	Inactive tyrosine-protein kinase 7	PTK7	607	1.1173	0.16002					1.1929	0.95557	0.254473	-0.0655665	0.376881	0.95622	9.5711	13.587	17809000	9623100	8185700	35668000	16262000	19407000	Median	Leave out requantified	5	5	5	5.8	5.8	5.8	118.39	0.00038911	4.3368	377.589	0.335439	849.937	0.730617	613.763	3312
Q96HY7;C9JWN1	Q96HY7;C9JWN1	Probable 2-oxoglutarate dehydrogenase E1 component DHKTD1, mitochondrial	DHTKD1	608	1.11719	0.159881					1.3139	1.0527	0.393855	0.0740944	0.160033	0.559319	14.44	17.947	64975000	32976000	31998000	84318000	41982000	42336000	Median	Median	2	2	2	1.8	1.8	1.8	103.08	0.0011188	3.2091	3524.12	3.13072	5139.88	4.4183	4332	4662
P42695;G3V1A9;E9PKK4;E9PQA3;E9PLE0	P42695;G3V1A9	Condensin-2 complex subunit D3	NCAPD3	609	1.11715	0.159817					1.2173	0.97539	0.283685	-0.0359489	0.0727813	0.99705	35.969	18.546	594300000	209920000	384390000	318890000	159620000	159280000	Leave out requantified	Leave out requantified	13	13	13	12.2	12.2	12.2	168.89	0	54.695	11746.2	10.4349	7083.69	6.08923	9414.93	2650
Q68CP9;F8WCU9;F8W108;F8VWP4;A0A087WY37	Q68CP9;F8WCU9;F8W108;F8VWP4	AT-rich interactive domain-containing protein 2	ARID2	610	1.11687	0.159468					1.0654	0.85409	0.0913952	-0.22754	0.681163	0.263733	13.198	8.616	175670000	98862000	76810000	290360000	160460000	129900000	Leave out requantified	Leave out requantified	9	9	9	7.7	7.7	7.7	197.39	0	17.136	4056.48	3.60365	7535.57	6.47767	5796.02	3812
Q68E01;A0A096LNW8	Q68E01	Integrator complex subunit 3	INTS3	611	1.11679	0.159359					1.1837	0.94907	0.243303	-0.0754136	0.129196	0.756344	21.392	31.703	491640000	264080000	227570000	1080200000	564830000	515420000	Leave out requantified	Leave out requantified	17	17	17	26.5	26.5	26.5	118.07	0	105.38	10817.2	9.60966	26711.5	22.9616	18764.4	3820
E7EST9;B5MEG5;E7ESU0	E7EST9;B5MEG5;E7ESU0	Ubiquitin carboxyl-terminal hydrolase	USP19	612	1.11663	0.159153					1.114	0.89344	0.155749	-0.162557	0.478548	0.625322	33.715	11.651	196480000	128090000	68390000	209050000	115070000	93979000	Leave out requantified	Leave out requantified	11	11	0	12.6	12.6	0	145.56	0	47.573	3524.91	3.13142	4215.1	3.62335	3870	613
Q16678;A0A087WUQ7;A0A087WW26	Q16678	Cytochrome P450 1B1	CYP1B1	613	1.11662	0.159139			+		0.83198	0.66727	-0.265379	-0.583657	0.0430673	5.27634e-05	24.351	17.069	626550000	348700000	277850000	554810000	363530000	191280000	Leave out requantified	Leave out requantified	14	14	14	34.4	34.4	34.4	60.845	0	75.879	24354.4	21.6357	24237.8	20.8351	24296.1	3579
Q13547;Q5TEE2;E7ESJ6	Q13547;Q5TEE2	Histone deacetylase 1	HDAC1	614	1.1166	0.159109					1.175	0.94242	0.232661	-0.0855579	0.0609264	0.586153	22.76	10.916	4868400000	2534000000	2334400000	3878600000	2175400000	1703200000	Leave out requantified	Leave out requantified	14	14	7	34.4	34.4	22	55.102	0	107.59	333949	296.67	299018	257.039	316483	3346
P03928	P03928	ATP synthase protein 8	MT-ATP8	615	1.11659	0.159094					1.4253	1.1432	0.511266	0.193078	0.0800627	0.157483	18.689	13.167	124190000	66875000	57313000	196290000	89285000	107010000	Median	Median	4	4	4	55.9	55.9	55.9	7.9916	0	6.6464	48273.4	42.8847	85752.7	73.7141	67013	2051
Q9Y2L1;G3V1J5;F2Z2C0	Q9Y2L1;G3V1J5;F2Z2C0	Exosome complex exonuclease RRP44	DIS3	616	1.11658	0.15908					1.1235	0.90115	0.168	-0.150161	0.172507	0.0854389	31.138	16.922	3776300000	2060300000	1716000000	5525700000	2999400000	2526300000	Leave out requantified	Leave out requantified	33	33	33	50.6	50.6	50.6	109	0	323.31	102410	90.9776	168418	144.775	135414	5751
C9K0J5;Q70E73;C9J164	C9K0J5;Q70E73	Ras-associated and pleckstrin homology domains-containing protein 1	RAPH1	617	1.11657	0.159072					1.1281	0.90485	0.173895	-0.144249	0.428011	0.5265	20.341	13.154	229220000	135560000	93662000	368130000	191170000	176960000	Leave out requantified	Leave out requantified	9	9	9	12.1	12.1	12.1	141.18	0	52.764	5091.38	4.52303	9189.94	7.89979	7140.66	729
Q5JW54;Q9H410;Q5JW57;Q5JW53	Q5JW54;Q9H410;Q5JW57;Q5JW53	Kinetochore-associated protein DSN1 homolog	DSN1	618	1.11657	0.159068					1.1018	0.88376	0.139862	-0.178273	0.488506	0.460609	13.937	30.21	336490000	163220000	173260000	65915000	34592000	31323000	Leave out requantified	Median	5	5	5	32	32	32	32.219	0	20.483	24524.2	21.7866	5399.27	4.64128	14961.7	3702
A0A0C4DFX7;Q9H967	A0A0C4DFX7;Q9H967	WD repeat-containing protein 76	WDR76	619	1.11612	0.158486					1.1623	0.93304	0.216982	-0.0999892	0.457216	0.86362	0.086339	13.341	12080000	7168700	4911400	8169000	5319900	2849100	Median	Median	2	2	2	3.4	3.4	3.4	62.553	0.0011272	3.3751	469.557	0.41714	356.877	0.306776	413.217	236
Q8NDX6	Q8NDX6	Zinc finger protein 740	ZNF740	620	1.11598	0.158309					0.97706	0.78453	-0.0334809	-0.350099	0.865253	0.307286	7.7137	32.264	36548000	18632000	17916000	51477000	25612000	25865000	Median	Median	2	2	2	12.4	12.4	12.4	21.857	0	14.527	3278.41	2.91244	5189.68	4.46111	4234.04	4287
A0A0A0MQV6;A0A087WUF6;P09038	A0A0A0MQV6;A0A087WUF6;P09038	Fibroblast growth factor;Fibroblast growth factor 2	FGF2	621	1.11596	0.158289					1.063	0.85356	0.0881416	-0.228436	0.793659	0.314212	5.3091	4.8638	59937000	31523000	28414000	82797000	50395000	32402000	Leave out requantified	Leave out requantified	4	4	4	13.5	13.5	13.5	30.752	0	11.536	6989.36	6.20914	10851.4	9.32799	8920.38	44
Q9BUV8	Q9BUV8	Uncharacterized protein C20orf24	C20orf24	622	1.11595	0.158278					1.1091	0.89059	0.149389	-0.167167	0.455027	0.44332	12.202	9.8731	381410000	213330000	168080000	330030000	176290000	153740000	Leave out requantified	Leave out requantified	3	3	3	11.7	11.7	11.7	15.487	0	18.278	111192	98.7799	108134	92.9537	109663	4926
Q9NQS7	Q9NQS7	Inner centromere protein	INCENP	623	1.11592	0.15824					1.1463	0.92051	0.196985	-0.119495	0.503721	0.6722	44.441	43.26	49255000	21593000	27662000	64044000	38951000	25093000	Leave out requantified	Median	7	7	7	8.5	8.5	8.5	105.43	0	12.475	1400.91	1.24452	2047.22	1.75982	1724.07	5272
Q9P275;A0A075B784;E9PEW0;K7ELR5;K7EMM6;Q8IXW9;K7EIH0;K7EQS0;K7EPT1;K7EJI3;K7ERC1;K7EKN3;K7EKL7;K7ELT3	Q9P275;A0A075B784	Ubiquitin carboxyl-terminal hydrolase 36;Ubiquitin carboxyl-terminal hydrolase	USP36	624	1.11568	0.157918					1.099	0.88292	0.136191	-0.179645	0.536478	0.401385	15.165	17.923	145440000	89161000	56281000	279920000	142510000	137410000	Leave out requantified	Leave out requantified	15	15	15	15.6	15.6	15.6	122.91	0	34.905	2780.33	2.46996	6014.16	5.16984	4397.25	5512
P35625	P35625	Metalloproteinase inhibitor 3	TIMP3	625	1.11562	0.157846					0.98456	0.79106	-0.022449	-0.338141	0.893819	0.326922	5.3148	4.4042	34231000	16872000	17359000	34200000	19681000	14519000	Median	Median	1	1	1	5.7	5.7	5.7	24.145	0.0081043	2.2087	3628.85	3.22377	4074.78	3.50273	3851.82	2568
Q8N6R0	Q8N6R0	Methyltransferase-like protein 13	METTL13	626	1.11533	0.157471					1.0816	0.86948	0.113167	-0.201775	0.608921	0.486872	8.1916	26.472	148940000	79686000	69251000	203180000	128710000	74470000	Leave out requantified	Leave out requantified	10	10	10	20.7	20.7	20.7	78.767	0	43.926	4342.04	3.85734	6657.2	5.72261	5499.62	4226
Q8N3C0;E5RFZ0	Q8N3C0	Activating signal cointegrator 1 complex subunit 3	ASCC3	627	1.11528	0.157405					1.0287	0.82703	0.0408223	-0.273988	0.859604	0.16524	22.82	41.354	233040000	147270000	85767000	294330000	176180000	118150000	Leave out requantified	Leave out requantified	18	18	18	10.9	10.9	10.9	251.46	0	33.608	2264.6	2.0118	3214.58	2.76329	2739.59	4194
P15559;B4DLR8;H3BRK3	P15559;B4DLR8;H3BRK3	NAD(P)H dehydrogenase [quinone] 1	NQO1	628	1.11524	0.157351					1.2598	1.0129	0.333195	0.0184917	0.00120837	0.614247	7.813	3.9926	7008300000	3358600000	3649800000	3203500000	1680500000	1523000000	Leave out requantified	Leave out requantified	13	13	3	44.2	44.2	6.9	30.867	0	124.64	742955	660.019	381683	328.099	562319	2282
Q9BRX2	Q9BRX2	Protein pelota homolog	PELO	629	1.11519	0.157289					1.1551	0.9288	0.208018	-0.10656	0.134105	0.588955	11.174	14.756	2452300000	1294400000	1157900000	1239600000	719900000	519680000	Leave out requantified	Leave out requantified	18	18	18	56.9	56.9	56.9	43.359	0	130.73	136175	120.974	77363	66.5022	106769	4869
Q8WWH5	Q8WWH5	Probable tRNA pseudouridine synthase 1	TRUB1	630	1.11509	0.157158					1.1081	0.89117	0.148088	-0.166227	0.500825	0.500726	24.514	42.229	157480000	78674000	78807000	130420000	90183000	40237000	Leave out requantified	Leave out requantified	6	6	6	19.5	19.5	19.5	37.252	0	13.163	8744.78	7.7686	8139.46	6.99678	8442.12	4416
Q9Y6X9;H7C1V1;H7C3M1	Q9Y6X9	MORC family CW-type zinc finger protein 2	MORC2	631	1.11502	0.157065					1.0956	0.88123	0.131721	-0.182409	0.429037	0.271218	21.221	25.236	1375300000	678980000	696320000	541020000	247230000	293790000	Leave out requantified	Leave out requantified	14	14	13	16.3	16.3	15.3	117.82	0	31.851	30841.6	27.3987	13635.8	11.7215	22238.7	5917
P78549;H3BRL9;H3BPD5;H3BUV2	P78549;H3BRL9;H3BPD5	Endonuclease III-like protein 1	NTHL1	632	1.11498	0.157019					1.2811	1.0305	0.357383	0.0433445	0.100675	0.542449	11.94	17.373	178080000	84856000	93224000	238550000	135430000	103120000	Leave out requantified	Leave out requantified	6	6	6	31.4	31.4	31.4	34.389	0	36.145	17305.2	15.3734	26053.7	22.3961	21679.4	3100
O94913;E9PQ01;E9PKN0;E9PQF9	O94913;E9PQ01;E9PKN0	Pre-mRNA cleavage complex 2 protein Pcf11	PCF11	633	1.11494	0.15697					1.2023	0.96718	0.265797	-0.0481437	0.354441	0.996215	25.233	16.779	37401000	20825000	16576000	57772000	34905000	22866000	Plateau	Leave out requantified	9	9	9	8.3	8.3	8.3	173.05	0	12.224	765.158	0.679743	1328.35	1.14187	1046.76	1905
P10316;A0A140T9I0;A0A140T9X5;A0A140T913;P01892;A0A140T955;A0A140T933;A0A1W2PPQ2;A0A1W2PRT9	P10316;A0A140T9I0;A0A140T9X5;A0A140T913;P01892;A0A140T955;A0A140T933;A0A1W2PPQ2;A0A1W2PRT9	HLA class I histocompatibility antigen, A-69 alpha chain;HLA class I histocompatibility antigen, A-2 alpha chain	HLA-A	634	1.11468	0.156634					1.1191	0.90067	0.162339	-0.150929	0.596327	0.730306	16.985	20.577	102280000	57475000	44803000	44989000	23446000	21543000	Leave out requantified	Median	16	2	0	51.2	5.5	0	40.976	0.00019897	4.9746	5679.55	5.04554	2807.75	2.41357	4243.65	2185
O00268;A0A0G2JRY5;V9GY14;V9GY03;J3KTH2;Q92750	O00268;A0A0G2JRY5	Transcription initiation factor TFIID subunit 4	TAF4	635	1.11466	0.156601					1.1271	0.90715	0.172616	-0.140587	0.431469	0.540495	58.352	40.192	177750000	103770000	73979000	280410000	158860000	121550000	Leave out requantified	Leave out requantified	8	8	8	12.3	12.3	12.3	110.11	0	59.38	6477.42	5.75435	11484.6	9.87227	8980.99	1499
Q86W42	Q86W42	THO complex subunit 6 homolog	THOC6	636	1.11465	0.156585					1.1803	0.94999	0.239154	-0.0740158	0.136534	0.764208	8.4924	13.231	768690000	399810000	368870000	1045400000	570590000	474810000	Leave out requantified	Leave out requantified	9	9	9	37	37	37	37.535	0	72.108	49799.1	44.24	76116.8	65.431	62958	4073
Q9Y4E8;F8W0H4;H0YI26;H0YI31	Q9Y4E8	Ubiquitin carboxyl-terminal hydrolase 15	USP15	637	1.11444	0.156321					1.1691	0.94132	0.225398	-0.0872428	0.302586	0.927608	10.323	14.707	188110000	97300000	90809000	189350000	100780000	88572000	Leave out requantified	Leave out requantified	9	9	7	11.9	11.9	10	112.42	0	22.509	4301.15	3.82101	4865.93	4.18281	4583.54	5832
A0A3B3IRR6;A0A3B3IT54;A0A3B3ITA3;Q9H7E9	A0A3B3IRR6;A0A3B3IT54;A0A3B3ITA3;Q9H7E9	UPF0488 protein C8orf33	C8orf33	638	1.11414	0.155934					1.0594	0.85345	0.0832474	-0.228621	0.655124	0.150099	8.2027	9.4232	886640000	510560000	376070000	647860000	361930000	285930000	Leave out requantified	Leave out requantified	5	5	5	34.5	34.5	34.5	24.465	0	113.29	103393	91.851	84908.6	72.9885	94150.7	443
O15357;A0A0A0MTP6;F5GY16;H7BXR2;H0YFZ4;Q92835;F5H588;D6RJB9;A0A0A0MSJ4;H0Y5Q9;Q7Z7G1	O15357;A0A0A0MTP6	Phosphatidylinositol 3,4,5-trisphosphate 5-phosphatase 2	INPPL1	639	1.11407	0.155837					1.2284	0.98973	0.29678	-0.0148931	0.0173314	0.936134	25.547	16.882	3059600000	1662700000	1396900000	4702100000	2453000000	2249000000	Leave out requantified	Leave out requantified	42	42	42	45	45	45	138.6	0	300.1	56186.7	49.9146	97048.5	83.4241	76617.6	1623
A0A0R4J2F6;Q12894;H7C444;H7C2Z4	A0A0R4J2F6;Q12894;H7C444	Interferon-related developmental regulator 2	IFRD2	640	1.11406	0.155827					1.0913	0.87928	0.126048	-0.185605	0.475729	0.382226	5.8804	5.9303	453510000	226900000	226610000	406560000	206360000	200210000	Leave out requantified	Leave out requantified	5	5	5	17	17	17	48.047	0	20.143	33052.9	29.3632	33302.4	28.6271	33177.6	302
Q96SZ5	Q96SZ5	2-aminoethanethiol dioxygenase	ADO	641	1.11402	0.155779					1.1003	0.88659	0.137897	-0.173661	0.495574	0.421191	11.275	11.166	291180000	166320000	124860000	245360000	149750000	95611000	Leave out requantified	Leave out requantified	10	10	10	40.7	40.7	40.7	29.751	0	43.473	26119.3	23.2036	24736.1	21.2635	25427.7	4766
M0QXY9;Q13487	M0QXY9;Q13487	snRNA-activating protein complex subunit 2	SNAPC2	642	1.11389	0.155605					0.93478	0.7534	-0.0973012	-0.408512	0.633341	0.222748	11.934	21.514	85459000	51080000	34379000	59159000	34671000	24488000	Median	Leave out requantified	3	3	3	21.1	21.1	21.1	29.449	0	12.825	7665.79	6.81006	5964.15	5.12685	6814.97	1452
P52732	P52732	Kinesin-like protein KIF11	KIF11	643	1.11367	0.155317					1.0624	0.8566	0.0873271	-0.223306	0.634343	0.0873142	22.301	12.344	1049900000	525210000	524670000	2540000000	1403200000	1136800000	Leave out requantified	Leave out requantified	21	21	21	23.3	23.3	23.3	119.16	0	142.49	18550.1	16.4794	50438.3	43.3574	34494.2	2835
P08240	P08240	Signal recognition particle receptor subunit alpha	SRPR	644	1.11357	0.155197					1.1104	0.89545	0.151079	-0.159315	0.218407	0.24265	22.255	25.66	2999900000	1532800000	1467200000	2841400000	1424700000	1416700000	Leave out requantified	Leave out requantified	23	23	23	48	48	48	69.81	0	129.74	99949.7	88.7923	106398	91.4614	103174	2130
Q8NHZ8	Q8NHZ8	Anaphase-promoting complex subunit CDC26	CDC26	645	1.11343	0.155016					1.0099	0.81461	0.0142124	-0.295819	0.990819	0.233417	6.2954	12.885	132920000	73291000	59631000	210460000	121250000	89209000	Leave out requantified	Leave out requantified	3	3	3	43.5	43.5	43.5	9.7769	0	14.219	38750.1	34.4244	68957.3	59.2766	53853.7	4317
Q5VTR2;C9J0A5;C9JXC9;C9JWJ4	Q5VTR2	E3 ubiquitin-protein ligase BRE1A	RNF20	646	1.11332	0.154873					1.0629	0.85753	0.0880059	-0.221741	0.539071	0.0897921	16.012	23.276	1741500000	912520000	829010000	2971600000	1624500000	1347100000	Leave out requantified	Leave out requantified	34	34	30	33.8	33.8	32.1	113.66	0	323.31	38316.9	34.0396	73482.7	63.1667	55899.8	3787
S4R3Q9;J3KNA0;Q15070;E7EVY0;C9JC63	S4R3Q9;J3KNA0;Q15070;E7EVY0;C9JC63	Mitochondrial inner membrane protein OXA1L	OXA1L	647	1.11307	0.154539					1.059	0.85478	0.0827026	-0.226375	0.65792	0.266639	9.5286	13.734	1167100000	611530000	555540000	348630000	189210000	159410000	Leave out requantified	Leave out requantified	7	7	7	17.2	17.2	17.2	48.519	0	23.546	90731.8	80.6034	30461	26.1847	60596.4	1332
O95295	O95295	SNARE-associated protein Snapin	SNAPIN	648	1.11301	0.154463					1.0687	0.8627	0.0958569	-0.213069	0.612751	0.185131	6.7592	13.706	543310000	301520000	241790000	491100000	265960000	225140000	Leave out requantified	Leave out requantified	8	8	8	59.6	59.6	59.6	14.874	0	93.75	70396	62.5377	71515.2	61.4753	70955.6	1939
Q9P0J1	Q9P0J1	[Pyruvate dehydrogenase [acetyl-transferring]]-phosphatase 1, mitochondrial	PDP1	649	1.113	0.154454					1.2493	1.0085	0.32112	0.0122111	0.257246	0.815662	42.157	14.962	33533000	15793000	17740000	57103000	29865000	27238000	Median	Median	3	3	3	12.7	12.7	12.7	61.053	0.0041397	2.517	1221.98	1.08557	2338.73	2.0104	1780.36	5491
Q9NW13;C9JAA9;C9JE21;H7C5G8	Q9NW13	RNA-binding protein 28	RBM28	650	1.11297	0.154414					1.0867	0.87729	0.119954	-0.188874	0.32445	0.156059	23.386	14.871	2703100000	1367400000	1335700000	2543200000	1351000000	1192200000	Leave out requantified	Leave out requantified	31	31	31	40.6	40.6	40.6	85.737	0	148.03	85192.8	75.6827	90084.4	77.4377	87638.6	5389
Q8N5L8	Q8N5L8	Ribonuclease P protein subunit p25-like protein	RPP25L	651	1.11266	0.154008					1.1933	0.96389	0.254957	-0.0530596	0.393276	0.946246	3.6093	14.467	111470000	59777000	51693000	122990000	66907000	56080000	Median	Leave out requantified	5	5	5	32.5	32.5	32.5	17.631	0	15.162	14443	12.8307	17910.1	15.3957	16176.6	4215
E9PPX6	E9PPX6		ATPAF1	652	1.11263	0.153975					1.1131	0.89915	0.154583	-0.153366	0.269349	0.374941	4.223	25.396	2109300000	1066700000	1042600000	623000000	359200000	263800000	Median	Median	2	1	1	28.9	28.9	28.9	5.1488	0.0050233	2.4579	1.22985e+06	1092.56	408252	350.939	819050	987
Q49AR2;E5RFG1;B4DR92;E5RHP8	Q49AR2	UPF0489 protein C5orf22	C5orf22	653	1.11261	0.153947					1.1419	0.92245	0.191436	-0.116457	0.323627	0.806431	21.551	28.076	343310000	180930000	162380000	226300000	128490000	97809000	Leave out requantified	Leave out requantified	4	4	4	14.3	14.3	14.3	49.967	0	44.788	23549.4	20.9206	17446.4	14.9972	20497.9	3630
Q15072	Q15072	Zinc finger protein OZF	ZNF146	654	1.11254	0.153863					1.1878	0.95964	0.248292	-0.0594348	0.389491	0.972814	20.654	3.1196	56826000	33623000	23203000	34871000	19369000	15503000	Median	Leave out requantified	3	3	3	14.7	14.7	14.7	33.307	0	8.5694	3897.99	3.46286	2688.35	2.31094	3293.17	3483
Q6RFH5;E9PS41;H0YFP2;F5GYL6;F5H0Q8	Q6RFH5;E9PS41	WD repeat-containing protein 74	WDR74	655	1.11231	0.153557					1.1299	0.91325	0.176195	-0.130918	0.15306	0.471356	10.606	14.037	2658200000	1417900000	1240400000	981530000	548670000	432860000	Leave out requantified	Leave out requantified	19	19	19	60.5	60.5	60.5	42.441	0	147.64	151209	134.329	62751	53.9415	106980	3911
Q14008;E9PQH5;H0YDX5	Q14008	Cytoskeleton-associated protein 5	CKAP5	656	1.11226	0.153489					1.08	0.873	0.111031	-0.195946	0.36019	0.139333	18.07	22.288	4074700000	2291900000	1782900000	4389900000	2317200000	2072700000	Leave out requantified	Leave out requantified	48	48	48	29.3	29.3	29.3	225.49	0	164.87	44826.3	39.8223	54277.5	46.6576	49551.9	3383
Q9UJ83;C9J306;C9JJM7;B3KPX4	Q9UJ83;C9J306	2-hydroxyacyl-CoA lyase 1	HACL1	657	1.11225	0.153483					0.98111	0.79307	-0.0275132	-0.33448	0.865467	0.162824	75.866	55.102	91937000	58760000	33176000	142810000	81733000	61075000	Median	Median	4	4	4	9.9	9.9	9.9	63.728	0	5.9943	4764.86	4.23296	8318.54	7.15072	6541.7	5617
Q86UE8;J3KRK0;J3QLK5;J3QS44;B3KRP1;J3QQN4;J3QR10;J3QS73;J3KST4;F8W7X8;J3KT82	Q86UE8;J3KRK0;J3QLK5;J3QS44	Serine/threonine-protein kinase tousled-like 2	TLK2	658	1.11223	0.15345					1.1388	0.92058	0.187514	-0.119385	0.536733	0.624986	8.1978	1.8782	116340000	66378000	49962000	281240000	160310000	120940000	Leave out requantified	Leave out requantified	7	7	3	10.2	10.2	4.4	87.66	0	12.982	4845.22	4.30435	13164.1	11.316	9004.64	4059
P61224;E7ESV4;F5H7Y6;F5GX62;A6NIZ1;F5H823;B7ZB78;F5GZG1;F5H6R7;F5H004;F5H4H0;F5GYH7;F5H077;F5GWU8;F5H491;F5H0B7;F5H500;F5GYB5;F8WBC0	P61224;E7ESV4;F5H7Y6;F5GX62;A6NIZ1;F5H823;B7ZB78;F5GZG1	Ras-related protein Rap-1b;Ras-related protein Rap-1b-like protein	RAP1B	659	1.11203	0.153202					1.0711	0.86615	0.0990932	-0.207311	0.645509	0.317311	10.142	18.495	305510000	151990000	153530000	364720000	216330000	148390000	Leave out requantified	Median	14	4	4	53.3	25.5	25.5	20.825	0	46.626	41913	37.2343	56235.6	48.3408	49074.3	2967
P22059;H0YCV6;H7C1R2;H7C368	P22059	Oxysterol-binding protein 1	OSBP	660	1.11189	0.153015					1.136	0.91887	0.183963	-0.122067	0.18652	0.393504	18.972	12.426	2483300000	1425200000	1058100000	2452500000	1272500000	1180000000	Leave out requantified	Leave out requantified	22	22	21	40.9	40.9	38.9	89.42	0	219.36	70629.8	62.7454	78396.4	67.3905	74513.1	2376
O60684;Q5TFJ7;S4R3E5	O60684;Q5TFJ7	Importin subunit alpha-7	KPNA6	661	1.11182	0.152917					1.0196	0.82483	0.0280033	-0.277831	0.863204	0.0270709	24.376	24.084	2316900000	1351600000	965290000	1712000000	1023300000	688750000	Leave out requantified	Leave out requantified	17	17	8	36.9	36.9	21.6	60.029	0	265.54	146042	129.739	121284	104.257	133663	1758
Q02543;M0R1A7;M0R117;M0R3D6;M0R0P7	Q02543;M0R1A7;M0R117;M0R3D6;M0R0P7	60S ribosomal protein L18a	RPL18A	662	1.11179	0.152889					1.2592	1.0187	0.332507	0.0267293	0.000757941	0.825957	24.383	11.541	18252000000	9899900000	8352300000	13810000000	7234400000	6575200000	Leave out requantified	Leave out requantified	21	21	21	66.5	66.5	66.5	20.762	0	213.22	2.6605e+06	2363.51	2.26243e+06	1944.81	2.46146e+06	3164
Q9H7L9	Q9H7L9	Sin3 histone deacetylase corepressor complex component SDS3	SUDS3	663	1.11178	0.152868					1.071	0.86647	0.0989585	-0.206778	0.758105	0.59311	25.965	2.8677	88168000	51574000	36594000	44089000	25753000	18337000	Median	Leave out requantified	4	4	4	14.6	14.6	14.6	38.136	0	13.993	7908.8	7.02594	4444.86	3.82085	6176.83	5161
O94927;U3KQG4	O94927	HAUS augmin-like complex subunit 5	HAUS5	664	1.11163	0.152671					1.1437	0.92554	0.193709	-0.111633	0.317311	0.703177	22.029	20.806	372270000	195190000	177080000	94256000	55743000	38513000	Leave out requantified	Leave out requantified	10	10	10	18.8	18.8	18.8	71.682	0	29.725	12768	11.3427	3633.3	3.12323	8200.63	1908
O60832;C9IYT0;H7C0M1;H7C2Q9;H7C2Q2;H7BZF2	O60832;C9IYT0	H/ACA ribonucleoprotein complex subunit 4	DKC1	665	1.11155	0.152574					1.0525	0.85185	0.0738202	-0.231329	0.434723	0.00149335	19.887	13.937	12841000000	7381400000	5460000000	13850000000	7550900000	6298800000	Leave out requantified	Leave out requantified	29	29	29	48.1	48.1	48.1	57.673	0	256.68	623922	554.273	756326	650.148	690124	1773
F8VU90;Q9NYL4;E9PAR0;H0YHM7	F8VU90;Q9NYL4	Peptidyl-prolyl cis-trans isomerase;Peptidyl-prolyl cis-trans isomerase FKBP11	FKBP11	666	1.11136	0.15232					1.0442	0.84543	0.0623981	-0.242243	0.765233	0.0559867	5.3364	27.684	1220100000	665590000	554510000	1976800000	1100700000	876120000	Leave out requantified	Leave out requantified	8	8	8	46.7	46.7	46.7	19.814	0	153.58	158087	140.44	287866	247.454	222977	1077
C9J8E1;Q16644;C9JPW3	C9J8E1;Q16644	MAP kinase-activated protein kinase 3	MAPKAPK3	667	1.11116	0.152062					1.1094	0.89854	0.14978	-0.154345	0.453684	0.656331	4.036	34.329	372130000	176630000	195500000	166080000	93067000	73010000	Leave out requantified	Leave out requantified	6	6	4	27.1	27.1	21.1	37.389	0	19.463	26299.9	23.364	13191.8	11.3398	19745.8	672
P62873;F6UT28;B1AKQ8;F6X3N5;B3KVK2;F5H8J8;F5H100;F5H0S8;E9PCP0;P16520	P62873;F6UT28;B1AKQ8;F6X3N5	Guanine nucleotide-binding protein G(I)/G(S)/G(T) subunit beta-1	GNB1	668	1.11086	0.151678					1.2561	1.0179	0.328951	0.0255958	0.00138999	0.673427	31.586	17.158	9334300000	5238300000	4096100000	4969800000	2743800000	2226000000	Leave out requantified	Leave out requantified	15	15	9	43.2	43.2	25	37.377	0	323.31	1.20943e+06	1074.42	723714	622.114	966574	3036
J3KMX2;B9EGA3;Q92925;J3QWB6;J3QQL7	J3KMX2;B9EGA3;Q92925;J3QWB6	SWI/SNF-related matrix-associated actin-dependent regulator of chromatin subfamily D member 2	SMARCD2	669	1.11061	0.151355					1.1559	0.93712	0.209017	-0.0936943	0.132204	0.656091	13.834	24.584	1451200000	644150000	807070000	1244400000	689140000	555310000	Leave out requantified	Leave out requantified	14	14	12	40.8	40.8	34	52.238	0	143.91	55484.3	49.2906	53472.6	45.9657	54478.4	644
O76094;R4GNC1	O76094	Signal recognition particle subunit SRP72	SRP72	670	1.11061	0.151355					1.0682	0.86602	0.0951818	-0.207528	0.429509	0.114967	13.902	15.979	3670500000	2096900000	1573700000	2883100000	1487300000	1395700000	Leave out requantified	Leave out requantified	32	32	17	52.3	52.3	25.5	74.605	0	253.74	129704	115.225	114503	98.4281	122104	1886
O43924;B8ZZK5;C9IZ52	O43924;B8ZZK5;C9IZ52	Retinal rod rhodopsin-sensitive cGMP 3,5-cyclic phosphodiesterase subunit delta	PDE6D	671	1.11054	0.15126					1.0854	0.88008	0.118227	-0.184293	0.708342	0.441255	68.128	69.646	68037000	39320000	28717000	81665000	48098000	33567000	Median	Median	3	3	3	28.7	28.7	28.7	17.42	0	8.0218	19834.8	17.6206	26757.6	23.0011	23296.2	1716
P49662;E9PMT1;P51878;H7C0P5;A0A384DVP2;Q6UXS9	P49662	Caspase-4;Caspase-4 subunit 1;Caspase-4 subunit 2	CASP4	672	1.11046	0.151156					0.97245	0.78861	-0.040304	-0.342616	0.748148	0.150271	8.8766	20.343	400820000	234200000	166620000	227210000	133500000	93712000	Leave out requantified	Leave out requantified	11	11	11	26.8	26.8	26.8	43.262	0	29.136	21245.6	18.874	13535.5	11.6353	17390.6	2749
O95140;Q5JXC5	O95140	Mitofusin-2	MFN2	673	1.11026	0.150899					0.93357	0.75735	-0.0991699	-0.400968	0.548258	0.0807202	14.877	5.5856	159550000	91176000	68378000	197810000	121120000	76689000	Leave out requantified	Leave out requantified	8	8	8	13.7	13.7	13.7	86.401	0	39.786	4537.91	4.03134	6323.17	5.43548	5430.54	1917
O43583;F8VVL1	O43583;F8VVL1	Density-regulated protein	DENR	674	1.11021	0.150832					1.1117	0.90194	0.152768	-0.148897	0.370028	0.393618	16.455	9.2047	694570000	369230000	325350000	871330000	471410000	399920000	Leave out requantified	Leave out requantified	7	7	7	39.4	39.4	39.4	22.092	0	58.093	95288.3	84.6513	134349	115.488	114819	1678
O15031;E2PU09;A6QRG9;A0A087WU36;A6QRH1;H0YAM9;F5H3A2;B4DHQ7;O60486;Q9Y4D7	O15031	Plexin-B2	PLXNB2	675	1.11018	0.150787					1.1578	0.9394	0.211386	-0.0901885	0.174941	0.674908	14.194	13.109	1194800000	653830000	540990000	999880000	577310000	422580000	Leave out requantified	Leave out requantified	24	24	24	17.8	17.8	17.8	205.12	0	137.69	15480.9	13.7527	14560.5	12.5164	15020.7	1585
Q16181;E7ES33;E7EPK1;G3V1Q4;A0A0U1RRM2;Q5JXL7;A0A0U1RRE1;A0A0U1RRH9;A0A0U1RRD1;Q6ZU15	Q16181;E7ES33;E7EPK1;G3V1Q4	Septin-7	2007-09-01	676	1.11013	0.150727					1.1072	0.89842	0.146916	-0.154538	0.140696	0.0765038	14.076	15.803	8409000000	4438200000	3970800000	6645500000	3556500000	3088900000	Leave out requantified	Leave out requantified	25	25	25	46.9	46.9	46.9	50.679	0	253.85	445722	395.966	395891	340.313	420807	3555
E9PI08;Q9Y256;E9PKA7;E9PPV9	E9PI08;Q9Y256;E9PKA7	CAAX prenyl protease 2	RCE1	677	1.10999	0.15055					1.2757	1.0354	0.351289	0.0501882	0.212853	0.706296	4.5448	1.2904	19113000	9321900	9791100	11860000	6970000	4890100	Median	Leave out requantified	3	3	3	11.7	11.7	11.7	33.429	0	8.3582	2786	2.475	1942.97	1.6702	2364.49	942
A0A0U1RQP1;Q05193;A0A0D9SFE4;A0A0D9SFB1;A0A1B0GU67;A0A1B0GUX5;H7C5U0	A0A0U1RQP1;Q05193;A0A0D9SFE4;A0A0D9SFB1;A0A1B0GU67;A0A1B0GUX5	Dynamin-1	DNM1	678	1.10981	0.150318					1.1123	0.90307	0.153546	-0.14709	0.211218	0.28689	22.909	22.637	3780600000	2012600000	1768000000	3054100000	1646800000	1407300000	Leave out requantified	Leave out requantified	37	29	25	50.1	42.6	39.6	96.396	0	323.31	94809.2	84.2256	86079.8	73.9952	90444.5	305
K7ERP4;A0A0A0MTT1;K7EKX7;R4GNE4;K7ENB4;A0A087X2I2;A0A087WT12;K7EJ20;P36969	K7ERP4;A0A0A0MTT1;K7EKX7;R4GNE4;K7ENB4;A0A087X2I2;A0A087WT12;K7EJ20;P36969	Glutathione peroxidase;Phospholipid hydroperoxide glutathione peroxidase, mitochondrial	GPX4	679	1.10971	0.150177			+		0.55239	0.44857	-0.856241	-1.15659	0.00409414	0.000170514	30.454	61.275	54899000	30991000	23908000	62933000	36731000	26201000	Median	Median	2	2	2	19.4	19.4	19.4	17.629	0.0003904	4.3968	5334.9	4.73936	6873.34	5.90841	6104.12	24
Q96BP3;F5H7P7;D6R9Q1;D6RB19;D6RHV0;D6RA12;D6RDA4;H0Y8N5;D6RD43	Q96BP3;F5H7P7	Peptidylprolyl isomerase domain and WD repeat-containing protein 1	PPWD1	680	1.10956	0.14999					1.1734	0.95311	0.230695	-0.0692854	0.0958873	0.648176	15.771	14.018	1637700000	840220000	797480000	1475900000	804810000	671070000	Leave out requantified	Leave out requantified	22	22	22	37.5	37.5	37.5	73.574	0	146.91	57871.3	51.4111	58615.7	50.3868	58243.5	4552
Q8IXI2;H7BXZ6;J3KSR5;K7EIQ7	Q8IXI2;H7BXZ6	Mitochondrial Rho GTPase 1;Mitochondrial Rho GTPase	RHOT1	681	1.1095	0.149906					0.99157	0.80551	-0.0122135	-0.312026	0.920447	0.372572	16.89	37.609	55113000	28158000	26955000	20062000	11608000	8453200	Median	Median	4	3	3	9.7	7.9	7.9	70.783	0.0016651	3.0451	2178.59	1.93539	891.298	0.766171	1534.94	4144
P35658;A0A0A0MSW3;H0Y837;H0YF36;B7ZAV2;E9PKD2;H0YDS4	P35658;A0A0A0MSW3	Nuclear pore complex protein Nup214	NUP214	682	1.10924	0.149572					1.141	0.92733	0.190299	-0.108845	0.123557	0.216823	31.103	25.77	3042800000	1644600000	1398200000	5154800000	2638500000	2516300000	Leave out requantified	Leave out requantified	41	41	41	29.3	29.3	29.3	213.62	0	271.5	57695.4	51.2548	109852	94.43	83773.6	2570
P10109	P10109	Adrenodoxin, mitochondrial	FDX1	683	1.10922	0.149546					0.92306	0.75023	-0.115504	-0.414595	0.464324	0.068997	8.0894	15.358	317480000	187200000	130280000	235130000	132100000	103030000	Leave out requantified	Leave out requantified	4	4	4	21.7	21.7	21.7	19.393	0	11.828	28478.4	25.2994	23704.8	20.3769	26091.6	2180
G3V4A5;A0A087WYL7;O75586	G3V4A5;A0A087WYL7;O75586	Mediator of RNA polymerase II transcription subunit 6	MED6	684	1.10905	0.149321					1.0632	0.8644	0.088413	-0.210229	0.78633	0.363381	8.8822	18.803	129270000	66524000	62749000	75947000	41539000	34407000	Leave out requantified	Median	5	5	5	23.3	23.3	23.3	28.723	0	8.1479	11595.7	10.3013	7656.64	6.58174	9626.17	92
Q99942;A0A140TA09	Q99942;A0A140TA09	E3 ubiquitin-protein ligase RNF5	RNF5	685	1.10898	0.149237					1.0433	0.84832	0.0611541	-0.23732	0.788566	0.132846	25.846	18.885	749300000	428810000	320490000	617010000	361720000	255300000	Leave out requantified	Leave out requantified	6	6	6	23.9	23.9	23.9	19.881	0	69.922	174755	155.247	161731	139.026	168243	4819
A0A0A6YYI3;A0A0B4J1V8;Q9NQ55;A8MV53;C9J3W3;C9JHF7;H7C446	A0A0A6YYI3;A0A0B4J1V8;Q9NQ55;A8MV53;C9J3W3	Suppressor of SWI4 1 homolog	PPAN-P2RY11;PPAN	686	1.10889	0.149121					1.1984	0.97459	0.26111	-0.0371327	0.166153	0.972245	20.921	19.79	394200000	232380000	161820000	560660000	292890000	267770000	Leave out requantified	Leave out requantified	7	7	7	19.6	19.6	19.6	58.199	0	21.634	21889.7	19.4462	34990.6	30.0783	28440.1	216
O75319;H7C0E6	O75319	RNA/RNP complex-1-interacting phosphatase	DUSP11	687	1.10881	0.149008					1.1503	0.93562	0.20201	-0.0960054	0.503833	0.766189	17.603	12.641	114400000	55486000	58911000	95762000	57488000	38273000	Leave out requantified	Leave out requantified	5	5	5	19.6	19.6	19.6	43.71	0	21.304	5800.17	5.1527	5456.78	4.69071	5628.47	1804
E7EVA0;B5MEG9;H0Y2V1;F8W9U4;H7C456;A0A0J9YVV8;A0A0J9YW37	E7EVA0	Microtubule-associated protein	MAP4	688	1.10855	0.148678					1.0559	0.85923	0.0784732	-0.218884	0.246914	0.00256582	19.596	21.546	35450000000	20798000000	14652000000	42888000000	22743000000	20145000000	Leave out requantified	Leave out requantified	93	93	33	49.4	49.4	18.3	245.44	0	323.31	333378	296.163	453299	389.662	393339	897
Q6P1K8;Q13888;D6RID8;R4GMS9;D6RJD3;D6RIT7;D6RGC9;D6RAW1	Q6P1K8;Q13888;D6RID8;R4GMS9;D6RJD3	General transcription factor IIH subunit 2-like protein;General transcription factor IIH subunit 2	GTF2H2C;GTF2H2	689	1.10842	0.14851					1.2705	1.0341	0.345396	0.0483757	0.11271	0.524682	8.9938	26.839	220110000	107290000	112820000	189280000	99493000	89791000	Leave out requantified	Leave out requantified	5	5	5	13.4	13.4	13.4	44.452	0	8.1203	15098.5	13.413	14592.4	12.5438	14845.4	3377
E9PFR3;Q14738;H0Y8C4;H7C5Q9;H0YJ35;H0YJ49	E9PFR3;Q14738;H0Y8C4	Serine/threonine-protein phosphatase 2A 56 kDa regulatory subunit delta isoform	PPP2R5D	690	1.10841	0.148496					1.0102	0.82225	0.0146409	-0.282351	0.941103	0.0659377	18.323	16.01	2086400000	1022300000	1064000000	1178900000	668010000	510930000	Leave out requantified	Leave out requantified	24	24	20	42.4	42.4	36.2	69.116	0	114.03	90110.7	80.0517	57224.8	49.1911	73667.7	925
Q9BXK1;A0A087WWX5	Q9BXK1	Krueppel-like factor 16	KLF16	691	1.10821	0.14823					1.1826	0.96293	0.241962	-0.0544972	0.418957	0.94012	21.728	48.124	91644000	47567000	44077000	71241000	39559000	31681000	Leave out requantified	Median	3	3	3	21.4	21.4	21.4	25.43	0	21.474	11874.2	10.5487	10374.3	8.91787	11124.2	4975
Q9H0C8;F8SNU7;F8SNU6;H7C2I8;E9PC05	Q9H0C8;F8SNU7	Integrin-linked kinase-associated serine/threonine phosphatase 2C	ILKAP;ILKAP3	692	1.10801	0.147974					1.1557	0.94136	0.208767	-0.0871815	0.277505	0.927865	7.6319	16.841	403100000	210180000	192910000	214650000	117940000	96715000	Leave out requantified	Leave out requantified	6	6	6	16.3	16.3	16.3	42.906	0	14.448	25408.8	22.5724	15206.5	13.0717	20307.7	5053
Q7Z4H8	Q7Z4H8	KDEL motif-containing protein 2	KDELC2	693	1.10798	0.147933					1.1863	0.96634	0.246469	-0.0493972	0.393259	1	55.849	42.258	34405000	16829000	17576000	61138000	29339000	31799000	Median	Median	3	3	3	7.7	7.7	7.7	58.572	0	17.453	1383.46	1.22902	2763.02	2.37513	2073.24	4014
Q9BQP7;Q5QPE7;Q5QPE8	Q9BQP7;Q5QPE7;Q5QPE8	Mitochondrial genome maintenance exonuclease 1	MGME1	694	1.10771	0.147577					1.0664	0.8691	0.0927487	-0.202406	0.676576	0.484789	16.772	17.742	238080000	123760000	114320000	228530000	130840000	97697000	Leave out requantified	Leave out requantified	8	8	8	37.8	37.8	37.8	39.42	0	21.196	16331.1	14.5081	17618.3	15.1449	16974.7	4847
O75152;E9PQ61;E9PBY7;A0A1W2PPR9;A0A1B0GTU1	O75152;E9PQ61;E9PBY7	Zinc finger CCCH domain-containing protein 11A	ZC3H11A	695	1.10766	0.147509					0.97649	0.7959	-0.0343228	-0.329341	0.705752	0.00819882	18.101	15.367	1180400000	582360000	598060000	2012900000	1108800000	904050000	Leave out requantified	Leave out requantified	23	23	23	37.9	37.9	37.9	89.13	0	298.67	43015.2	38.2134	82440.9	70.8673	62728.1	1793
A0A0G2JIS2;Q96KQ7;A0A0G2JRR0;A0A0G2JRN8;A2ABF8;A0A0G2JIR1;A2ABF9;A0A0G2JK64	A0A0G2JIS2;Q96KQ7;A0A0G2JRR0;A0A0G2JRN8;A2ABF8;A0A0G2JIR1;A2ABF9;A0A0G2JK64	Histone-lysine N-methyltransferase EHMT2	EHMT2	696	1.10759	0.147422					1.306	1.0646	0.385155	0.0903115	0.169933	0.597039	13.475	11.827	21725000	8830400	12895000	35968000	15925000	20043000	Median	Median	3	3	3	3.7	3.7	3.7	129.03	0	6.1603	469.147	0.416776	872.958	0.750405	671.052	280
Q13428;H0Y8Y7;A0A2R8Y857;H0YA99;A0A2R8Y4M7	Q13428;H0Y8Y7	Treacle protein	TCOF1	697	1.10749	0.147292					1.0884	0.88738	0.122209	-0.172376	0.215242	0.047623	15.129	35.511	8710000000	5002000000	3708000000	10399000000	5500500000	4898900000	Leave out requantified	Leave out requantified	35	35	5	29.1	29.1	4.5	152.1	0	237.6	155067	137.757	208076	178.864	181571	3327
Q6SJ93	Q6SJ93	Protein FAM111B	FAM111B	698	1.10744	0.147224					1.0335	0.8427	0.0475384	-0.246909	0.912645	0.502485	8.2637	37.924	57317000	30046000	27271000	27216000	12767000	14449000	Median	Median	3	3	3	4.6	4.6	4.6	84.673	0.00038388	3.9352	1630.21	1.44823	869.984	0.747849	1250.09	3914
Q3B726	Q3B726	DNA-directed RNA polymerase I subunit RPA43	TWISTNB	699	1.10739	0.147159					0.99072	0.80789	-0.0134507	-0.307769	0.917223	0.38037	65.458	3.0544	34363000	21545000	12818000	19262000	10366000	8895900	Median	Median	2	2	2	9.2	9.2	9.2	37.432	0	7.0788	2671.42	2.37321	1682.99	1.44672	2177.2	3616
Q96JH7	Q96JH7	Deubiquitinating protein VCIP135	VCPIP1	700	1.10712	0.146807					1.1138	0.9087	0.15549	-0.138124	0.613045	0.601061	37.255	28.24	76342000	37200000	39141000	83603000	41753000	41849000	Median	Median	5	5	5	7.2	7.2	7.2	134.32	0	13.15	1290.2	1.14618	1587.97	1.36504	1439.09	4684
Q5VV42	Q5VV42	Threonylcarbamoyladenosine tRNA methylthiotransferase	CDKAL1	701	1.10708	0.146763					1.0399	0.84846	0.0564448	-0.237081	0.886279	0.523982	10.31	11.502	63853000	36399000	27454000	46019000	29188000	16831000	Median	Median	2	2	2	4.3	4.3	4.3	65.111	0	5.7465	2326.88	2.06713	1884.77	1.62017	2105.82	3790
P13797;A0A0A0MSQ0;U3KQI3;H7C4N2;P13796;Q5TBN3;F2Z2Z9	P13797;A0A0A0MSQ0	Plastin-3	PLS3	702	1.10699	0.146638					1.0295	0.84012	0.0419438	-0.251333	0.631705	0.0036436	15.668	20.046	7908300000	4006500000	3901800000	5438200000	3203100000	2235100000	Leave out requantified	Leave out requantified	35	35	32	68.1	68.1	62.5	70.81	0	319.48	252658	224.454	195269	167.856	223963	2249
Q8IWZ8;V9GZ08;B4DVK3	Q8IWZ8	SURP and G-patch domain-containing protein 1	SUGP1	703	1.10695	0.146589					1.1036	0.90065	0.142217	-0.150962	0.480108	0.50134	12.225	5.5125	338730000	169750000	168980000	332330000	174660000	157680000	Leave out requantified	Leave out requantified	10	10	10	23.3	23.3	23.3	72.47	0	99.303	11969.7	10.6335	13198.6	11.3456	12584.1	4138
Q9BSF4;K7ENF5	Q9BSF4	Uncharacterized protein C19orf52	C19orf52	704	1.10676	0.146345					1.0972	0.89573	0.133827	-0.158864	0.543715	0.63919	9.418	6.3244	176800000	99468000	77336000	190250000	105060000	85198000	Leave out requantified	Leave out requantified	7	7	7	35.8	35.8	35.8	29.233	0	20.847	15859.2	14.0888	19180.2	16.4875	17519.7	4878
Q12802;H0YMW2;A0A087WTD7;A8MYJ1;A0A087WY36;H0YLH1	Q12802;H0YMW2	A-kinase anchor protein 13	AKAP13	705	1.10658	0.146103					1.1506	0.93964	0.202386	-0.08982	0.355263	0.916808	38.096	9.1526	177770000	105380000	72387000	138580000	69800000	68781000	Leave out requantified	Leave out requantified	15	15	15	7.9	7.9	7.9	307.55	0	24.013	2170.69	1.92838	1901.81	1.63482	2036.25	3251
Q9H5Q4	Q9H5Q4	Dimethyladenosine transferase 2, mitochondrial	TFB2M	706	1.10647	0.145968					1.0818	0.88362	0.113434	-0.178502	0.530865	0.283829	13.305	14.094	648070000	329300000	318780000	1130400000	596580000	533770000	Leave out requantified	Leave out requantified	10	10	10	26	26	26	45.348	0	36.049	29066.4	25.8217	56980.9	48.9815	43023.7	5138
Q9NRV9;A0A3B3IRV5;F5GWX2;H0YG71	Q9NRV9;A0A3B3IRV5;F5GWX2	Heme-binding protein 1	HEBP1	707	1.10624	0.145664					1.1423	0.93343	0.191942	-0.0993863	0.223059	0.626002	8.2427	23.536	1346700000	699290000	647390000	1214200000	658470000	555700000	Leave out requantified	Leave out requantified	11	11	11	69.8	69.8	69.8	21.097	0	54.446	130868	116.259	132611	113.994	131739	5308
A0A0G2JK44;P25440;H0Y6K2;A0A140T9E9;A0A140T9V2;U3KQA6;A0A0G2JHL0;A0A0G2JHN8;A0A140T9I1;A0A140T9F7;E9PIQ3;H0Y799;A0A140T9X8;E9PKQ9	A0A0G2JK44;P25440;H0Y6K2;A0A140T9E9;A0A140T9V2;U3KQA6;A0A0G2JHL0;A0A0G2JHN8;A0A140T9I1;A0A140T9F7	Bromodomain-containing protein 2	BRD2	708	1.10623	0.145651					1.1827	0.96646	0.242084	-0.0492181	0.131319	0.907027	11.516	16.146	450570000	207830000	242740000	761110000	411780000	349320000	Leave out requantified	Leave out requantified	15	14	14	27.2	25.6	25.6	92.065	0	108.34	19106.1	16.9733	36273.2	31.1809	27689.6	284
P52895;B4DK69;S4R3P0	P52895;B4DK69	Aldo-keto reductase family 1 member C2	AKR1C2	709	1.10616	0.145557			+		0.86122	0.70385	-0.215546	-0.50666	0.105226	1.73265e-11	18.662	10.41	18430000000	10404000000	8025900000	19267000000	12130000000	7136400000	Leave out requantified	Leave out requantified	32	5	5	90.4	25.7	25.7	36.735	0	131.29	1.26421e+06	1123.09	1.48537e+06	1276.85	1.37479e+06	2844
Q05048;A0A0A0MSZ9;A3KFI9	Q05048;A0A0A0MSZ9	Cleavage stimulation factor subunit 1	CSTF1	710	1.10606	0.145424					1.2915	1.0557	0.369048	0.0781999	0.00727254	0.317311	20.155	15.066	2294400000	1198200000	1096200000	1650700000	903550000	747150000	Leave out requantified	Leave out requantified	13	13	13	40.1	40.1	40.1	48.357	0	185.04	172616	153.347	139575	119.98	156095	3191
F8WE42;F5H101;Q76FK4;F5GWN9;A0A0A0MSJ1;F5H8B8;F5GXV1;F5H532;F5H797;F5H0I5;F5H692	F8WE42;F5H101;Q76FK4;F5GWN9	Nucleolar protein 8	NOL8	711	1.10605	0.145416					1.0235	0.83664	0.0335111	-0.257321	0.937018	0.32294	42.533	9.3684	103350000	64373000	38982000	176750000	115860000	60893000	Median	Leave out requantified	10	10	10	15.4	15.4	15.4	108.45	0	43.268	2252.68	2.00121	4329.89	3.72202	3291.28	1032
Q9UHA3;H3BMQ2	Q9UHA3;H3BMQ2	Probable ribosome biogenesis protein RLP24	RSL24D1	712	1.10601	0.145363					1.0457	0.85485	0.064469	-0.226257	0.793012	0.409659	12.46	28.314	346900000	199550000	147350000	155770000	87683000	68087000	Leave out requantified	Leave out requantified	5	5	5	24.5	24.5	24.5	19.621	0	20.2	134842	119.79	68050.8	58.4973	101446	5582
Q9NZ32;V9GYX7;G3V2Q5;G3V5Y4;F6S9Y6;G3V524;H0YJD9;H0YJE8;G3V4K6	Q9NZ32;V9GYX7;G3V2Q5;G3V5Y4;F6S9Y6	Actin-related protein 10	ACTR10	713	1.10598	0.14532					1.0873	0.88891	0.12075	-0.169891	0.498496	0.433958	21.715	19.747	639520000	346160000	293370000	268120000	139020000	129100000	Leave out requantified	Leave out requantified	13	13	13	41.5	41.5	41.5	46.306	0	61.491	67796	60.2279	31945.3	27.4606	49870.7	5455
Q92536;H3BSB6;H3BPV6;H3BUR2;H3BUA4;H3BNF5;E7EPZ8	Q92536	Y+L amino acid transporter 2	SLC7A6	714	1.10572	0.144992					1.1568	0.94616	0.210139	-0.0798439	0.336903	0.958683	25.348	14.955	177360000	94461000	82903000	143190000	85220000	57969000	Leave out requantified	Median	3	2	2	8.7	7.4	7.4	56.827	0	57.946	18802.1	16.7032	17060.5	14.6654	17931.3	4443
C9IYN3;D6W592;Q8WVV9;B7WPG3;H7BXH8;H7C464;C9JJZ7	C9IYN3;D6W592;Q8WVV9;B7WPG3;H7BXH8	Heterogeneous nuclear ribonucleoprotein L-like	HNRNPLL;HNRPLL	715	1.10565	0.144893					1.1058	0.90457	0.14509	-0.144696	0.398795	0.524806	11.938	7.605	465300000	240210000	225090000	252060000	151570000	100500000	Leave out requantified	Leave out requantified	8	7	7	22.7	21.4	21.4	59.663	0	37.824	18710.2	16.6216	11391.4	9.79218	15050.8	649
O95478;A0A0A0MQZ6;H0YAI9	O95478;A0A0A0MQZ6	Ribosome biogenesis protein NSA2 homolog	NSA2	716	1.10549	0.144685					1.0154	0.83086	0.0220482	-0.267323	1	0.177367	21.652	15.612	639330000	315190000	324150000	319770000	180370000	139400000	Leave out requantified	Leave out requantified	12	12	12	36.5	36.5	36.5	30.065	0	22.445	82837.2	73.59	46565.7	40.0284	64701.4	1964
Q9BYG3;C9J808;C9J6C5;H7BZL0	Q9BYG3;C9J808	MKI67 FHA domain-interacting nucleolar phosphoprotein	NIFK	717	1.10546	0.144645					1.1112	0.9093	0.152119	-0.137172	0.277298	0.326563	23.989	29.843	1443900000	723470000	720400000	2466400000	1289800000	1176600000	Leave out requantified	Leave out requantified	20	20	20	67.2	67.2	67.2	34.222	0	281.74	140313	124.65	269372	231.556	204843	4994
Q9H2C0;A0A3B3ITY2;A0A0S2Z5G5	Q9H2C0;A0A3B3ITY2;A0A0S2Z5G5	Gigaxonin	GAN	718	1.10543	0.144606					1.1183	0.91516	0.161307	-0.127904	0.598832	0.760029	4.3279	51.025	123710000	64473000	59240000	156450000	87954000	68498000	Median	Median	3	3	3	7.9	7.9	7.9	67.638	0	36.154	48086.8	42.7189	68347.9	58.7527	58217.4	5083
Q8TAF3;F8W9K4;F8W7Q3;C9JC24;F8W7Y5;F8W6P2	Q8TAF3	WD repeat-containing protein 48	WDR48	719	1.10519	0.144295					1.0122	0.82869	0.0174944	-0.271096	0.995654	0.170424	19.139	14.079	343510000	166790000	176730000	285950000	160250000	125700000	Leave out requantified	Leave out requantified	11	11	11	20.7	20.7	20.7	76.21	0	37.083	11781.6	10.4664	11022.5	9.47512	11402.1	4326
P63272;D3DTZ5;J3QSB9;J3KSQ6	P63272;D3DTZ5;J3QSB9	Transcription elongation factor SPT4	SUPT4H1	720	1.10504	0.144096					1.1433	0.93628	0.193204	-0.0949881	0.219673	0.6492	6.2894	3.2138	1264200000	678180000	586040000	926790000	499400000	427390000	Leave out requantified	Leave out requantified	4	4	4	28.2	28.2	28.2	13.193	0	38.679	491402	436.547	404884	348.043	448143	3066
Q9UKV8	Q9UKV8	Protein argonaute-2	AGO2	721	1.10487	0.143877					1.0904	0.89323	0.124857	-0.162896	0.480794	0.338491	15.363	13.729	485040000	266330000	218710000	558580000	319720000	238860000	Leave out requantified	Leave out requantified	13	13	7	20.3	20.3	11.2	97.207	0	54.932	11090.5	9.85244	14354.4	12.3392	12722.5	5653
Q86U90	Q86U90	YrdC domain-containing protein, mitochondrial	YRDC	722	1.10474	0.143703					1.0473	0.85813	0.0666748	-0.220732	0.783323	0.426418	9.2878	21.206	258790000	135670000	123120000	193060000	108730000	84334000	Leave out requantified	Leave out requantified	8	8	8	33.7	33.7	33.7	29.328	0	52.213	23213.8	20.6225	19463.4	16.731	21338.6	4056
P27635;X1WI28;F8W7C6;A0A087WV22;H7C123;H7C2C5;Q96L21;A6QRI9;B8A6G2;H7C2U2	P27635;X1WI28;F8W7C6;A0A087WV22	60S ribosomal protein L10	RPL10	723	1.10463	0.143563					1.156	0.94738	0.209141	-0.0779849	0.0217585	0.230806	24.748	11.49	44058000000	23501000000	20556000000	37049000000	20181000000	16868000000	Leave out requantified	Leave out requantified	25	25	25	75.7	75.7	75.7	24.604	0	323.31	6.42211e+06	5705.21	6.06956e+06	5217.47	6.24583e+06	2447
Q5T653;C9IY40;C9JZW2;C9JZG7	Q5T653;C9IY40	39S ribosomal protein L2, mitochondrial	MRPL2	724	1.10448	0.143366					1.069	0.87632	0.0962619	-0.19047	0.657151	0.367011	34.541	34.662	405600000	216550000	189050000	245110000	153950000	91153000	Median	Median	5	5	5	25.6	25.6	25.6	33.3	0	54.443	42998	38.1981	29203.8	25.1039	36100.9	3750
E9PGM1;E7EX73;E7EUU4;C9K073;C9J2Z7;H7C0V6;H7C044;F8WCF2;C9J987;C9JWH7;C9J556;REV__F5H7J8;C9JHW9;C9JSU8;C9JWW9;REV__Q8NEG2;REV__C9JQZ6;REV__J3KQX6	E9PGM1;E7EX73;E7EUU4		EIF4G1	725	1.10443	0.143302					1.1004	0.90214	0.138028	-0.148577	0.164816	0.0349692	29.834	13.542	11737000000	6954700000	4782200000	13786000000	7409900000	6376500000	Leave out requantified	Leave out requantified	65	65	2	45.8	45.8	2	166.75	0	323.31	207375	184.225	273757	235.325	240566	932
P43897;C9JT21;C9JG32;F8VPA7;F8VS27;F8WCK2	P43897	Elongation factor Ts, mitochondrial	TSFM	726	1.10442	0.143294					1.2239	1.0034	0.291486	0.00489684	0.0646464	0.709163	19.171	11.48	583580000	295110000	288470000	987820000	602610000	385200000	Leave out requantified	Leave out requantified	15	15	15	56.3	56.3	56.3	35.39	0	121.73	37806.9	33.5865	71924.4	61.8271	54865.6	2669
Q8WUM0	Q8WUM0	Nuclear pore complex protein Nup133	NUP133	727	1.1044	0.143264					1.0416	0.85398	0.0588014	-0.227726	0.6898	0.0736101	17.205	13.879	1609800000	869290000	740540000	2235000000	1204700000	1030300000	Leave out requantified	Leave out requantified	25	25	25	29	29	29	128.98	0	139.52	32933.6	29.2573	51389.4	44.175	42161.5	4387
Q6P2Q9;I3L0J9;I3L3Z8;I3L1T8	Q6P2Q9	Pre-mRNA-processing-splicing factor 8	PRPF8	728	1.10425	0.143064					1.0985	0.90088	0.135535	-0.150593	0.0980755	0.0327839	18.593	12.973	21401000000	11902000000	9499000000	29051000000	15511000000	13539000000	Leave out requantified	Leave out requantified	116	116	116	55.2	55.2	55.2	273.6	0	323.31	196505	174.569	299798	257.71	248151	3876
Q5VSL9;Q9ULQ0	Q5VSL9	Striatin-interacting protein 1	STRIP1	729	1.10422	0.143032					1.101	0.90297	0.138814	-0.14725	0.654589	0.683612	15.012	12.524	119240000	66112000	53133000	178010000	99843000	78163000	Leave out requantified	Leave out requantified	5	5	5	7.4	7.4	7.4	95.575	0	6.822	3476.2	3.08815	5832.51	5.01369	4654.35	3781
F8WCX2;Q8N1G0;H0Y5I5	F8WCX2;Q8N1G0	Zinc finger protein 687	ZNF687	730	1.10417	0.142966					1.0227	0.83883	0.032383	-0.25355	0.940157	0.33278	31.627	29.766	110190000	60997000	49195000	166510000	90280000	76226000	Leave out requantified	Leave out requantified	5	5	5	9.9	9.9	9.9	80.819	0	18.822	2988.25	2.65467	5075.08	4.3626	4031.66	1113
I3L448;Q5TC12;A8MRA7;H0YDD6;H0YEW4;H0YD21	I3L448;Q5TC12;A8MRA7;H0YDD6;H0YEW4	ATP synthase mitochondrial F1 complex assembly factor 1	ATPAF1	731	1.10407	0.142837					1.0163	0.83373	0.0233263	-0.262348	0.965391	0.469679	9.3694	12.319	75790000	43868000	31921000	58003000	30801000	27201000	Leave out requantified	Leave out requantified	4	4	3	11.7	11.7	11.7	38.861	0	10.355	7365.01	6.54285	6334.9	5.44556	6849.96	1318
P61956;Q6EEV6	P61956	Small ubiquitin-related modifier 2	SUMO2	732	1.10393	0.142654					1.1548	0.94759	0.207643	-0.0776651	0.0405432	0.384824	30.739	11.284	13959000000	7530600000	6428300000	12525000000	6407800000	6117200000	Leave out requantified	Leave out requantified	4	4	3	33.7	33.7	21.1	10.871	0	47.323	8.13892e+06	7230.37	8.20764e+06	7055.39	8.17328e+06	2981
O75348;F2Z307;O95670	O75348	V-type proton ATPase subunit G 1	ATP6V1G1	733	1.10386	0.142553					1.1416	0.93689	0.191057	-0.0940484	0.246457	0.654202	5.6022	14.917	746630000	384290000	362340000	1267700000	693480000	574230000	Leave out requantified	Leave out requantified	5	5	5	42.4	42.4	42.4	13.757	0	104.73	124380	110.495	237350	204.029	180865	1808
A0A0G2JLV0;A0A087WYD6;X5CMH5;Q03519;A0A140T9S0;E7ENX8;Q9NUT2	A0A0G2JLV0;A0A087WYD6;X5CMH5;Q03519;A0A140T9S0;E7ENX8	Antigen peptide transporter 2	TAP2	734	1.10377	0.142439					1.1614	0.95329	0.215865	-0.0690129	0.183809	0.995652	13.61	11.66	522490000	263720000	258760000	188550000	98139000	90406000	Leave out requantified	Leave out requantified	9	8	8	14.4	13.2	13.2	77.64	0	13.577	19654.4	17.4603	7971.42	6.85233	13812.9	88
B4E1Q4;O14730;J3QLP4	B4E1Q4;O14730	Serine/threonine-protein kinase RIO3	RIOK3	735	1.10374	0.142395					1.0407	0.85427	0.0575542	-0.227236	0.870418	0.317311	8.7567	24.447	121960000	60586000	61374000	75100000	42488000	32612000	Leave out requantified	Median	3	3	3	6.4	6.4	6.4	57.474	0.00019778	4.8328	5577.25	4.95466	3859.85	3.31798	4718.55	597
A0A0A0MRJ0;Q5VT25;H0Y7V8;A0A0A0MRJ1;H0Y5V1;H0Y6V3;H0Y6R0	A0A0A0MRJ0;Q5VT25;H0Y7V8;A0A0A0MRJ1;H0Y5V1;H0Y6V3;H0Y6R0	Non-specific serine/threonine protein kinase;Serine/threonine-protein kinase MRCK alpha	CDC42BPA	736	1.10354	0.142145					1.0929	0.89743	0.128161	-0.156129	0.561245	0.649544	24.917	26.398	173410000	105000000	68410000	177180000	112780000	64397000	Leave out requantified	Leave out requantified	9	9	7	8.4	8.4	7.2	193.63	0	27.845	3815.41	3.38949	4381.37	3.76628	4098.39	159
Q96K58;C9JCJ0	Q96K58	Zinc finger protein 668	ZNF668	737	1.10339	0.141937					1.1402	0.93654	0.189287	-0.0945875	0.532653	0.878061	20.876	10.325	71922000	35895000	36027000	13725000	7770000	5955000	Leave out requantified	Median	7	7	7	17.8	17.8	17.8	67.889	0	23.544	2892.05	2.56921	620.276	0.533197	1756.17	4690
Q9BQC3;H0YCR5;E9PLL2;E9PMH7;E9PJH6	Q9BQC3;H0YCR5	Diphthamide biosynthesis protein 2	DPH2	738	1.10323	0.141735					1.1697	0.96104	0.226139	-0.0573316	0.143947	0.859728	17.196	13.866	976440000	552250000	424190000	959010000	565010000	394000000	Leave out requantified	Leave out requantified	9	9	9	31.9	31.9	31.9	52.082	0	153.68	65065.4	57.8022	71821.7	61.7388	68443.6	4841
J3QRG6;P42771;K7ES20;K7ENC6;P42772	J3QRG6;P42771;K7ES20;K7ENC6	Cyclin-dependent kinase inhibitor 2A	CDKN2A	739	1.10322	0.141716					1.0756	0.88375	0.105142	-0.17829	0.281174	0.183878	10.015	5.3825	5921300000	3253200000	2668200000	4843500000	2766600000	2076900000	Leave out requantified	Leave out requantified	9	9	9	81.9	81.9	81.9	14.968	0	250.15	986420	876.305	906843	779.533	946631	1383
B7Z2R7;Q5T8D3;X6RDD7;Q5T8E0;A0A087X0B8	B7Z2R7;Q5T8D3;X6RDD7;Q5T8E0	Acyl-CoA-binding domain-containing protein 5	ACBD5	740	1.10314	0.141621					1.0666	0.87647	0.0930192	-0.190223	0.605826	0.246726	19.867	10.093	855240000	450980000	404260000	1249300000	521600000	727680000	Leave out requantified	Leave out requantified	9	9	9	21.6	21.6	21.6	58.792	0	153.39	47491	42.1896	77968.3	67.0225	62729.7	616
Q9H1Y0;A0A1B0GV54;A0A1B0GUS1;L7UQJ2;A0A2R8Y718	Q9H1Y0;A0A1B0GV54;A0A1B0GUS1	Autophagy protein 5	ATG5	741	1.10306	0.141509					0.99001	0.81366	-0.014485	-0.297502	0.919739	0.399589	4.5623	24.725	187170000	106070000	81106000	50638000	25972000	24667000	Median	Median	3	3	3	15.3	15.3	15.3	32.447	0	9.8189	21826.2	19.3898	6636.63	5.70493	14231.4	5076
Q9Y232;C9JQG7	Q9Y232;C9JQG7	Chromodomain Y-like protein	CDYL	742	1.10299	0.141426					0.87668	0.7206	-0.189878	-0.472729	0.37611	0.0335666	22.09	28.003	124750000	66247000	58507000	185040000	98318000	86721000	Median	Leave out requantified	7	7	7	14.9	14.9	14.9	66.481	0	12.318	8557.25	7.602	14265.5	12.2628	11411.4	5725
Q96RS6;E5RGX7	Q96RS6	NudC domain-containing protein 1	NUDCD1	743	1.10297	0.141394					1.0586	0.87017	0.0821576	-0.200631	0.71634	0.336472	15.569	15.895	326710000	176730000	149980000	281900000	159010000	122890000	Leave out requantified	Leave out requantified	8	8	8	15.6	15.6	15.6	66.755	0	10.987	12699.4	11.2818	12315.3	10.5864	12507.4	4747
O14976;A0A087X1U9;D6RF16;D6RC24;D6RAQ7;D6RE78;D6RAW3;H0Y8H5	O14976	Cyclin-G-associated kinase	GAK	744	1.10282	0.141195					1.1508	0.94622	0.202637	-0.0797524	0.215565	0.7321	17.278	18.027	505810000	284840000	220970000	1142300000	518130000	624140000	Leave out requantified	Leave out requantified	13	13	13	16.5	16.5	16.5	143.19	0	100.19	9997.19	8.8812	25374.6	21.8123	17685.9	1580
Q9P0K7;D6RB27;D6R9G4;D6RBY4;D6REL2;D6R9G6;D6RF74;D6RE17	Q9P0K7	Ankycorbin	RAI14	745	1.10261	0.140923					1.1372	0.93539	0.185486	-0.0963601	0.262376	0.641926	92.611	11.539	500540000	282030000	218510000	867230000	453610000	413630000	Leave out requantified	Leave out requantified	25	25	25	32.7	32.7	32.7	110.04	0	56.471	9893.03	8.78867	19264.3	16.5598	14578.7	5493
Q16531;F5GY55;F5H2L3;F5GWI0;F5GZY8;F5GYG8;F5H198	Q16531;F5GY55	DNA damage-binding protein 1	DDB1	746	1.10253	0.14082					1.092	0.89834	0.126973	-0.154667	0.114158	0.0287239	12.21	11.518	22014000000	11394000000	10621000000	30100000000	16961000000	13139000000	Leave out requantified	Leave out requantified	57	57	57	48.1	48.1	48.1	126.97	0	323.31	484357	430.288	744323	639.829	614340	3566
O60502;H7C3X0	O60502	Protein O-GlcNAcase	MGEA5	747	1.10214	0.140312					1.0992	0.9049	0.136454	-0.14417	0.331528	0.277394	23.834	12.756	1432400000	744700000	687710000	2027300000	1132500000	894810000	Leave out requantified	Leave out requantified	23	23	23	28.4	28.4	28.4	102.91	0	87.052	36311.9	32.2584	57760.5	49.6516	47036.2	1740
Q9BW91;D6RAW2;H7C386;D6R8Z6	Q9BW91;D6RAW2;H7C386	ADP-ribose pyrophosphatase, mitochondrial	NUDT9	748	1.10206	0.140202					1.0659	0.87762	0.0920721	-0.188332	0.631088	0.25275	13.018	19.592	635430000	316640000	318790000	558160000	311400000	246760000	Leave out requantified	Leave out requantified	9	9	9	29.7	29.7	29.7	39.125	0	27.495	52927.6	47.0193	52251.8	44.9163	52589.7	4958
Q9Y4B5;J3QL92	Q9Y4B5	Microtubule cross-linking factor 1	MTCL1	749	1.102	0.140121					1.1393	0.93816	0.188148	-0.0920941	0.535274	0.661471	6.7807	2.5429	122350000	71358000	50988000	486070000	241850000	244210000	Leave out requantified	Leave out requantified	8	8	8	5.4	5.4	5.4	209.52	0	16.403	1297.04	1.15225	5791.31	4.97828	3544.18	5827
P02792	P02792	Ferritin light chain	FTL	750	1.10165	0.139669					1.1419	0.94089	0.191436	-0.087902	0.121386	0.572584	17.342	11.344	3467400000	1865800000	1601600000	4862900000	2652100000	2210800000	Leave out requantified	Leave out requantified	12	12	12	56	56	56	20.019	0	128.29	505425	449.004	796666	684.824	651045	2045
A2RUC4;A8KAJ9	A2RUC4	tRNA wybutosine-synthesizing protein 5	TYW5	751	1.10164	0.139659					1.3027	1.0734	0.381505	0.102188	0.17422	0.566236	15.879	0.44315	14746000	5911700	8834400	19654000	9673000	9981200	Median	Median	3	3	3	9.8	9.8	9.8	36.547	0.0016611	3.0169	905.031	0.804002	1355.71	1.16539	1130.37	487
A0A0M3HER2	A0A0M3HER2			752	1.10125	0.139143					1.0012	0.82556	0.0017302	-0.276555	0.967679	0.206207	9.7074	14.023	73459000	41138000	32321000	101410000	58851000	42554000	Median	Median	5	1	1	55.4	12	12	18.807	0	22.1	14277	12.6832	22151.4	19.0416	18214.2	299
Q9Y3D3;A6ND22	Q9Y3D3;A6ND22	28S ribosomal protein S16, mitochondrial	MRPS16	753	1.10113	0.138983					1.1138	0.91861	0.15549	-0.122476	0.360143	0.508803	15.87	12.141	592680000	380110000	212570000	713030000	390520000	322510000	Leave out requantified	Leave out requantified	6	6	6	58.4	58.4	58.4	15.345	0	27.866	81310	72.2334	109941	94.5066	95625.5	5800
Q8WUW1	Q8WUW1	Protein BRICK1	BRK1	754	1.10108	0.138921					1.163	0.95927	0.217851	-0.0599912	0.179357	0.839574	14.946	15.462	586330000	313940000	272390000	454810000	259140000	195660000	Leave out requantified	Leave out requantified	5	5	5	85.3	85.3	85.3	8.7448	0	10.686	113955	101.234	99345.8	85.3989	106650	4392
Q6UW63	Q6UW63	KDEL motif-containing protein 1	KDELC1	755	1.10099	0.1388					1.1249	0.928	0.169797	-0.107803	0.387846	0.718449	27.629	11.911	253820000	131470000	122350000	75511000	41476000	34034000	Leave out requantified	Leave out requantified	6	6	6	13.9	13.9	13.9	58.042	0	9.492	8969.22	7.96798	2998.93	2.57792	5984.08	3921
Q13043;F5H5B4;A0A087WVN8	Q13043;F5H5B4	Serine/threonine-protein kinase 4;Serine/threonine-protein kinase 4 37kDa subunit;Serine/threonine-protein kinase 4 18kDa subunit	STK4	756	1.10091	0.138694					1.2263	1.0118	0.294312	0.0169241	0.177091	0.690351	10.379	71.198	136260000	73409000	62851000	600380000	117250000	483130000	Leave out requantified	Leave out requantified	5	5	5	13.8	13.8	13.8	55.63	0	8.7234	6111.36	5.42915	30263.8	26.0151	18187.6	3278
A0A2R8Y7R9;Q13136;E9PJZ7;H0YDW2;E9PPF6;A0A1B0GVT3;G3V200;O75334;R4GNF1;R4GN36;H0YHK3;B1APN9;O75335;O75145;E9PID5;F8VWR9;A0A3B3ITS2;H0YIJ4;H0YHJ4;H0YD72;M0QZB5	A0A2R8Y7R9;Q13136;E9PJZ7	Liprin-alpha-1	PPFIA1	757	1.10061	0.138305					1.089	0.899	0.123004	-0.153607	0.577439	0.373991	32.17	19.94	162440000	94766000	67673000	511270000	291730000	219540000	Leave out requantified	Leave out requantified	18	18	12	20.3	20.3	15.2	138.52	0	57.168	3210.58	2.85218	11357.1	9.76274	7283.86	408
V9GYQ8;Q9NX04;V9GYI2;V9GY35;V9GYN4;V9GYT8;A0A087WUX7	V9GYQ8;Q9NX04;V9GYI2;V9GY35;V9GYN4;V9GYT8	Uncharacterized protein C1orf109	C1orf109	758	1.10041	0.138044					1.1066	0.91386	0.146134	-0.129955	0.632324	0.784464	32.054	5.5565	49950000	29927000	20024000	48435000	27322000	21113000	Leave out requantified	Leave out requantified	7	7	7	51.8	51.8	51.8	21.952	0	8.0109	9707.94	8.62424	10579.8	9.09456	10143.9	5408
Q9NZM1;H0YD14	Q9NZM1;H0YD14	Myoferlin	MYOF	759	1.10032	0.137928					1.1425	0.94366	0.192194	-0.0836609	0.057184	0.347516	18.652	18.846	9898400000	5512000000	4386400000	12493000000	6530700000	5962200000	Leave out requantified	Leave out requantified	83	83	82	46.7	46.7	46.7	234.71	0	323.31	116593	103.578	165387	142.169	140990	5473
O94776	O94776	Metastasis-associated protein MTA2	MTA2	760	1.10025	0.137835					1.0496	0.86704	0.0698396	-0.20583	0.457211	0.118314	12.563	13.714	6108000000	3072000000	3036000000	3685200000	2020900000	1664300000	Leave out requantified	Leave out requantified	32	32	27	49.6	49.6	44	75.022	0	323.31	158281	140.612	107330	92.2618	132805	1892
A9X3U0;Q96GF1	A9X3U0;Q96GF1	E3 ubiquitin-protein ligase RNF185	RNF185	761	1.10023	0.13781					1.1006	0.9092	0.13829	-0.13733	0.655914	0.604021	49.824	25.092	130340000	71198000	59145000	70118000	41642000	28475000	Median	Median	3	3	3	16.6	16.6	16.6	16.786	0	8.462	27634.9	24.55	16708.5	14.3628	22171.7	540
A0A1W2PPC6;Q9H3H5;A0A1W2PQH0	A0A1W2PPC6;Q9H3H5;A0A1W2PQH0	UDP-N-acetylglucosamine--dolichyl-phosphate N-acetylglucosaminephosphotransferase	DPAGT1	762	1.10005	0.137564					1.4088	1.1642	0.494467	0.219339	0.0907307	0.309197	22.32	15.75	91605000	44848000	46757000	25031000	13615000	11415000	Leave out requantified	Median	2	2	2	5	5	5	42.587	0.00978	2.0557	11869.1	10.5442	3645.07	3.13335	7757.11	354
A6NNY8;Q9UPT9	A6NNY8;Q9UPT9	Ubiquitin carboxyl-terminal hydrolase 27;Ubiquitin carboxyl-terminal hydrolase 22	USP27X;USP22	763	1.09986	0.137318					1.2859	1.063	0.362778	0.0881416	0.197492	0.602749	16.591	7.2491	22278000	10871000	11407000	18030000	10143000	7886900	Median	Median	2	2	2	3	3	3	49.63	0.0021786	2.6819	1105.48	0.982075	1005.54	0.864373	1055.51	518
Q9BPX3;D6RA93;H0Y9Z8	Q9BPX3	Condensin complex subunit 3	NCAPG	764	1.09976	0.137195					0.99082	0.81921	-0.0133051	-0.287695	0.940282	0.000855215	15.625	29.987	4746600000	2761800000	1984800000	5435500000	3029300000	2406200000	Leave out requantified	Leave out requantified	35	35	35	42.4	42.4	42.4	114.33	0	323.31	117768	104.622	151570	130.291	134669	4827
P30508;A0A1W2PRZ0;A0A140T937;A0A140T912;A0A140T930;A0A1W2PR11;A0A140T962;A0A140T9J9;A0A140T9B3;P30510;Q29963;Q29960;A0A1W2PRX1;Q29865;P30504;A0A1W2PP77;A2AEA2;P30505;P10321;A0A140T942;O19617;A0A0G2JIF0;A0A140T921;A0A0G2JH50;A0A140T9H5;A2BF26;A0A140T9U8;Q9TNN7;A0A1W2PRU9;P30499;A0A1W2PS56;Q95604;P01893;A0A0G2JPT2	P30508;A0A1W2PRZ0;A0A140T937;A0A140T912;A0A140T930;A0A1W2PR11;A0A140T962;A0A140T9J9;A0A140T9B3;P30510;Q29963;Q29960;A0A1W2PRX1;Q29865;P30504;A0A1W2PP77;A2AEA2;P30505;P10321;A0A140T942;O19617;A0A0G2JIF0;A0A140T921;A0A0G2JH50;A0A140T9H5;A2BF26;A0A140T9U8;Q9TNN7;A0A1W2PRU9;P30499	HLA class I histocompatibility antigen, Cw-12 alpha chain;HLA class I histocompatibility antigen, Cw-14 alpha chain;HLA class I histocompatibility antigen, Cw-6 alpha chain;HLA class I histocompatibility antigen, Cw-16 alpha chain;HLA class I histocompatibility antigen, Cw-18 alpha chain;HLA class I histocompatibility antigen, Cw-4 alpha chain;HLA class I histocompatibility antigen, Cw-8 alpha ch…	HLA-C	765	1.09976	0.137184					1.1379	0.94083	0.186374	-0.087994	0.238438	0.686793	17.185	14.63	975780000	502560000	473220000	742350000	389300000	353050000	Leave out requantified	Leave out requantified	14	8	0	49.2	32.2	0	40.885	0	86.136	66933.8	59.462	57230.9	49.1964	62082.4	2499
Q7LBC6;H0Y9V5	Q7LBC6	Lysine-specific demethylase 3B	KDM3B	766	1.09974	0.137162					0.93629	0.77416	-0.0949726	-0.369296	0.535504	0.0134774	33.678	38.76	321730000	179160000	142570000	493390000	243300000	250100000	Leave out requantified	Leave out requantified	22	22	21	22.4	22.4	21.7	191.58	0	62.462	4689.69	4.16618	8082.97	6.94822	6386.33	3986
Q7Z7F0	Q7Z7F0	UPF0469 protein KIAA0907	KIAA0907	767	1.09934	0.136643					1.0546	0.87261	0.0766959	-0.196591	0.818022	0.617253	22.983	2.0466	128890000	69603000	59285000	59309000	32155000	27154000	Median	Median	5	5	5	15	15	15	64.845	0	75.307	6262.54	5.56345	3238.77	2.78409	4750.66	4032
Q9NW08;F8VRU2	Q9NW08;F8VRU2	DNA-directed RNA polymerase III subunit RPC2	POLR3B	768	1.09925	0.136515					1.5555	1.2873	0.637378	0.364348	0.0205714	0.0196076	16.096	31.784	60365000	32132000	28233000	136820000	69453000	67372000	Median	Median	2	2	2	2.6	2.6	2.6	127.78	0	11.565	2234.69	1.98523	5692.59	4.89342	3963.64	5388
H0Y465;P21359;A0A1W2PS74	H0Y465;P21359;A0A1W2PS74	Neurofibromin;Neurofibromin truncated	NF1	769	1.09923	0.136489					1.1246	0.93073	0.169412	-0.103565	0.571719	0.854084	21.411	3.2649	5844900	3357800	2487100	8783800	4436100	4347700	Median	Median	2	2	2	1.4	1.4	1.4	281.21	0.00057023	3.6745	57.7614	0.0513135	97.5599	0.0838637	77.6606	1172
O60563;A0A1W2PQ16	O60563	Cyclin-T1	CCNT1	770	1.09889	0.136051					1.1109	0.91995	0.151729	-0.120373	0.622314	0.668774	19.021	11.443	98721000	49344000	49377000	71530000	33074000	38456000	Leave out requantified	Median	6	6	6	14	14	14	80.684	0	38.19	4427.71	3.93344	3605.67	3.09948	4016.69	1748
Q9H2D1;E5RGK5;E5RFL3;E5RGT9;A0A3B3IRK5	Q9H2D1;E5RGK5;E5RFL3;E5RGT9;A0A3B3IRK5	Mitochondrial folate transporter/carrier	SLC25A32	771	1.09885	0.135998					1.0407	0.86188	0.0575542	-0.214441	0.799267	0.351598	17.879	14.452	188710000	95271000	93434000	96127000	50664000	45464000	Leave out requantified	Leave out requantified	4	4	4	16.5	16.5	16.5	35.407	0	9.1098	44011.6	39.0986	25196.8	21.6595	34604.2	5084
O00479	O00479	High mobility group nucleosome-binding domain-containing protein 4	HMGN4	772	1.09877	0.135892					1.2271	1.0164	0.295253	0.0234683	0.300119	0.744544	25.515	10.806	11506000	5810300	5696200	86702000	43385000	43318000	Median	Leave out requantified	3	3	3	37.8	37.8	37.8	9.5388	0	32.705	4472.45	3.97319	37877.3	32.5598	21174.9	1521
Q9GZL7	Q9GZL7	Ribosome biogenesis protein WDR12	WDR12	773	1.09865	0.135729					1.2506	1.0361	0.32262	0.0511633	0.00170815	0.358172	19.725	14.47	5573600000	2655300000	2918300000	3358800000	1715800000	1643100000	Leave out requantified	Leave out requantified	17	17	17	47.8	47.8	47.8	47.707	0	256.31	295431	262.452	200093	172.003	247762	5026
Q99470;K7ELI9	Q99470	Stromal cell-derived factor 2	SDF2	774	1.09856	0.13561					1.223	1.0134	0.290424	0.0192037	0.308621	0.761046	33.785	14.578	68431000	36587000	31844000	70868000	37228000	33640000	Median	Median	3	3	3	29.4	29.4	29.4	23.026	0	12.078	9974.83	8.86134	11610	9.98007	10792.4	4780
Q9UET6;B7Z4K4	Q9UET6;B7Z4K4	Putative tRNA (cytidine(32)/guanosine(34)-2-O)-methyltransferase	FTSJ1	775	1.09837	0.135369					1.068	0.88526	0.0949116	-0.175827	0.669272	0.468609	8.952	19.409	152450000	77714000	74736000	85556000	31446000	54110000	Leave out requantified	Median	3	3	3	13.7	13.7	13.7	36.079	0	14.712	16161.3	14.3572	10193.6	8.76256	13177.5	5560
P49792;O14715;J3KQ37;Q99666;F8W705;C9J1W9;C9JF75;C9J6W1;H7BZ48;F8WBP7;H0YBN8	P49792	E3 SUMO-protein ligase RanBP2	RANBP2	776	1.0983	0.135273					1.1208	0.92915	0.164529	-0.106017	0.181281	0.473069	29.693	21.879	3064100000	1734700000	1329500000	3756900000	1902700000	1854200000	Leave out requantified	Leave out requantified	63	63	40	27.1	27.1	18.6	358.2	0	312.91	19005.9	16.8842	26190.4	22.5136	22598.1	2764
Q9BU61	Q9BU61	NADH dehydrogenase [ubiquinone] 1 alpha subcomplex assembly factor 3	NDUFAF3	777	1.09814	0.135061					1.1809	0.97926	0.239887	-0.0302361	0.206392	0.986126	19.698	13.418	414510000	227990000	186520000	700790000	412000000	288790000	Leave out requantified	Leave out requantified	7	7	7	52.2	52.2	52.2	20.35	0	185.05	53707.5	47.7122	102051	87.7241	77879.1	4910
O95376;C9JZ71	O95376	E3 ubiquitin-protein ligase ARIH2	ARIH2	778	1.09802	0.134907					1.169	0.9696	0.225275	-0.0445384	0.163424	0.928997	16.588	10.456	637760000	317520000	320250000	430680000	272290000	158390000	Leave out requantified	Leave out requantified	9	9	9	24.7	24.7	24.7	57.818	0	68.906	29748.2	26.4274	22578	19.4083	26163.1	1951
Q9BYC9;I3L2X1	Q9BYC9	39S ribosomal protein L20, mitochondrial	MRPL20	779	1.09802	0.134901					1.2523	1.0387	0.32458	0.054779	0.136273	0.502509	17.78	14.891	170310000	77835000	92473000	232000000	116770000	115230000	Leave out requantified	Leave out requantified	5	5	5	46.3	46.3	46.3	17.442	0	8.9114	24825.2	22.054	38007.5	32.6717	31416.3	4990
Q96SI1;K7EN63;V9GYY8;K7EIF1;K7EPF0;K7EQS3;K7EM48	Q96SI1;K7EN63;V9GYY8	BTB/POZ domain-containing protein KCTD15	KCTD15	780	1.09801	0.134887					1.0727	0.88975	0.101247	-0.168528	0.756122	0.685868	18.042	25.534	20867000	11811000	9055600	56050000	31229000	24821000	Leave out requantified	Leave out requantified	4	4	3	19.1	19.1	16.6	31.942	0	12.589	2212.13	1.96519	6678.11	5.74059	4445.12	4759
P78536;A6H8L4;E7EUI5;A0A3B3ISQ1	P78536	Disintegrin and metalloproteinase domain-containing protein 17	ADAM17	781	1.09788	0.134719					1.0188	0.84524	0.0268709	-0.242567	0.97415	0.279214	46.9	13.24	36348000	18767000	17581000	109750000	59347000	50400000	Median	Leave out requantified	6	6	6	9.1	9.1	9.1	93.02	0.00039093	4.4301	963.32	0.855784	3269.06	2.81012	2116.19	3099
Q9HAN9;B1AN62	Q9HAN9;B1AN62	Nicotinamide/nicotinic acid mononucleotide adenylyltransferase 1	NMNAT1	782	1.09785	0.134677					1.2125	1.006	0.277985	0.00863031	0.331253	0.8262	16.946	13.013	40456000	19822000	20634000	32202000	16541000	15662000	Plateau	Median	4	4	4	15.1	15.1	15.1	31.932	0.00094251	3.471	3774.12	3.35281	3376.32	2.90233	3575.22	5200
Q9NTM9;Q5TCZ7;A0A0B4J226	Q9NTM9;Q5TCZ7;A0A0B4J226	Copper homeostasis protein cutC homolog	CUTC	783	1.09776	0.134557					1.0919	0.90609	0.126841	-0.142274	0.536331	0.534027	13.633	18.575	360140000	194380000	165760000	365510000	206620000	158890000	Leave out requantified	Leave out requantified	8	8	8	37	37	37	29.341	0	47.406	38178.7	33.9168	43548.9	37.4352	40863.8	5334
Q9NWK9	Q9NWK9	Box C/D snoRNA protein 1	ZNHIT6	784	1.09769	0.134469					1.0541	0.87483	0.0760117	-0.192925	0.734084	0.516604	21.069	24.219	156090000	88709000	67383000	149190000	85763000	63426000	Leave out requantified	Leave out requantified	5	5	5	11.7	11.7	11.7	53.918	0	9.4084	5353.51	4.7559	5750.84	4.9435	5552.18	5394
Q6P1L8	Q6P1L8	39S ribosomal protein L14, mitochondrial	MRPL14	785	1.09764	0.13441					1.0834	0.89922	0.115566	-0.153254	0.579563	0.660499	18.776	9.7599	271640000	170780000	100860000	212410000	124500000	87914000	Leave out requantified	Leave out requantified	6	6	6	44.1	44.1	44.1	15.947	0	27.339	39595.6	35.1755	34798.1	29.9129	37196.8	3868
P07738	P07738	Bisphosphoglycerate mutase	BPGM	786	1.09757	0.134311					1.1972	0.99381	0.259664	-0.00895804	0.384214	0.87838	4.0983	7.2684	84184000	45426000	38758000	11807000	5741800	6065200	Plateau	Median	2	2	2	10	10	10	30.005	0	7.4041	7012.04	6.22928	1105.31	0.950134	4058.67	2116
B0QYQ2;J3KR25;Q96RU7;A0A087WTX3	B0QYQ2;J3KR25;Q96RU7;A0A087WTX3	Tribbles homolog 3	TRIB3	787	1.09755	0.13429					1.1345	0.94179	0.182057	-0.0865227	0.406333	0.765906	8.993	15.2	222050000	128250000	93797000	316490000	182430000	134060000	Median	Median	2	2	2	8.9	8.9	8.9	29.929	0.0036062	2.5473	17262.4	15.3354	27652.8	23.7707	22457.6	544
I3L2B0;I3L4B5;I3L318	I3L2B0		CLUH	788	1.09747	0.134182					0.93903	0.77964	-0.0907568	-0.35912	0.550772	0.059752	31.612	5.752	314470000	192340000	122130000	403520000	238960000	164560000	Median	Leave out requantified	40	2	2	41.8	1.4	1.4	138.23	0	10.095	5729.83	5.09021	8263.34	7.10327	6996.59	1311
D6RHD3;Q9BS16;D6RC76;D6RAX0;D6RJF0	D6RHD3;Q9BS16;D6RC76;D6RAX0;D6RJF0	Centromere protein K	CENPK	789	1.09742	0.134118					1.0816	0.89809	0.113167	-0.155068	0.72247	0.719767	6.4364	2.9446	51628000	24765000	26863000	15670000	8379600	7290200	Leave out requantified	Median	5	5	5	25.5	25.5	25.5	28.245	0	17.4	6020.44	5.34837	2053.71	1.7654	4037.07	831
H7C1N3;O15155;A0A3B3IU16;C9JTT8;Q68DU7	H7C1N3;O15155;A0A3B3IU16;C9JTT8;Q68DU7	BET1 homolog	BET1;DKFZp781C0425	790	1.09725	0.133897					1.2266	1.0188	0.294665	0.0268709	0.176568	0.602642	24.956	5.1418	243700000	121720000	121980000	151270000	72509000	78765000	Leave out requantified	Leave out requantified	3	3	3	24.8	24.8	24.8	14.872	0	37.132	94727.7	84.1532	66084.9	56.8074	80406.3	1282
O15213;H0Y6G3	O15213	WD repeat-containing protein 46	WDR46	791	1.09707	0.133656					1.1566	0.96098	0.20989	-0.0574217	0.178343	0.859205	15.974	18.083	1207100000	583120000	623990000	1170000000	597770000	572230000	Leave out requantified	Leave out requantified	16	16	10	35.1	35.1	19	68.07	0	108.53	56304.9	50.0195	61336.2	52.7253	58820.5	1608
P16220;C9JBT4;C9J896;E9PAR2;C9J4L5;H7C3I0;E7EWP8;G5E998;H7C1R5	P16220;C9JBT4;C9J896	Cyclic AMP-responsive element-binding protein 1	CREB1	792	1.09696	0.133513					0.97047	0.80649	-0.0432445	-0.310271	0.811293	0.148573	12.101	24.215	100530000	57054000	43472000	101000000	62922000	38079000	Leave out requantified	Median	5	3	3	17.6	12.9	12.9	36.688	0	20.618	58614.9	52.0718	66185.4	56.8938	62400.2	2290
Q92621;U3KPX2;U3KQ47;U3KQ97	Q92621	Nuclear pore complex protein Nup205	NUP205	793	1.09691	0.133451					1.1623	0.96599	0.216982	-0.0499198	0.0800478	0.80806	22.777	36.819	3580300000	2054600000	1525600000	3723800000	2050100000	1673700000	Leave out requantified	Leave out requantified	54	54	54	33.6	33.6	33.6	227.92	0	323.31	42602.6	37.8469	49800.2	42.8089	46201.4	4458
J3QT28;O43684;J3QSX4	J3QT28;O43684	Mitotic checkpoint protein BUB3	BUB3	794	1.09688	0.133407					1.223	1.0165	0.290424	0.0236102	0.00462655	0.694459	32.811	15.507	11612000000	6208800000	5403700000	11111000000	5955200000	5155300000	Leave out requantified	Leave out requantified	24	24	24	64	64	64	31.703	0	323.31	933860	829.613	1.00428e+06	863.294	969071	1388
P31350	P31350	Ribonucleoside-diphosphate reductase subunit M2	RRM2	795	1.09677	0.133264					1.0946	0.90996	0.130404	-0.136125	0.187883	0.330949	11.2	12.071	5900800000	3061000000	2839800000	3406900000	1908800000	1498100000	Leave out requantified	Leave out requantified	24	24	2	63	63	4.9	44.877	0	239.53	299175	265.778	194134	166.88	246655	2513
Q8IWL3;B0QYH2	Q8IWL3;B0QYH2	Iron-sulfur cluster co-chaperone protein HscB, mitochondrial	HSCB	796	1.09666	0.133111					1.1129	0.92537	0.154324	-0.111898	0.482651	0.825116	3.8963	13.476	152930000	81679000	71250000	225180000	134620000	90560000	Leave out requantified	Leave out requantified	4	4	4	19.6	19.6	19.6	27.422	0	12.257	14266.8	12.6742	23609.7	20.2952	18938.2	4128
C9JA69;Q8WY36;C9J8D0;H7C1Q0;C9JYU6;C9JZA0	C9JA69;Q8WY36;C9J8D0	HMG box transcription factor BBX	BBX	797	1.09655	0.132974					0.9598	0.79822	-0.0591943	-0.325142	0.799412	0.349172	12.645	7.0463	21698000	15176000	6522400	11925000	5333500	6591500	Median	Median	4	4	4	6.8	6.8	6.8	99.328	0.0011293	3.4399	617.133	0.548242	381.193	0.327679	499.163	677
Q14152	Q14152	Eukaryotic translation initiation factor 3 subunit A	EIF3A	798	1.09637	0.132737					1.0866	0.90397	0.119821	-0.145653	0.129125	0.0383579	21.853	14.919	24545000000	13330000000	11214000000	28393000000	15400000000	12993000000	Leave out requantified	Leave out requantified	91	91	91	58.5	58.5	58.5	166.57	0	323.31	493489	438.401	641585	551.514	567537	3397
Q92667;I3L0W0;I3L2A2;I3L2N7;I3L364;I3L0K6;I3L3K1;I3NI36;I3L0V5;I3L3V6	Q92667	A-kinase anchor protein 1, mitochondrial	AKAP1	799	1.09633	0.132681					1.0494	0.87309	0.0695647	-0.195798	0.770681	0.230328	18.202	12.732	350720000	215140000	135580000	1071900000	594020000	477900000	Leave out requantified	Leave out requantified	17	17	17	29.2	29.2	29.2	97.34	0	138.3	10224.5	9.08316	35120.9	30.1903	22672.7	4461
Q16513;B1AL79;H0Y5V5	Q16513;B1AL79	Serine/threonine-protein kinase N2	PKN2	800	1.09628	0.132621					1.1435	0.95146	0.193456	-0.0717851	0.219001	0.633131	31.999	20.302	909850000	476850000	433000000	1476800000	839480000	637340000	Leave out requantified	Leave out requantified	26	26	26	39.1	39.1	39.1	112.03	0	227.13	23065.1	20.4903	42076	36.1691	32570.5	3563
Q6BCY4;E9PIV9;E9PMI2;E9PQW2;E9PRM4	Q6BCY4;E9PIV9;E9PMI2;E9PQW2;E9PRM4	NADH-cytochrome b5 reductase 2	CYB5R2	801	1.09623	0.132546					1.2207	1.0158	0.287709	0.0226164	0.313473	0.785236	34.774	34.704	14435000	6734000	7700900	8195900	4947900	3248000	Median	Median	4	4	4	23.6	23.6	23.6	31.458	0	5.2365	1530.27	1.35944	976.506	0.839416	1253.39	3829
P49916;K7ERZ5;K7EQB6;K7ENR9	P49916;K7ERZ5	DNA ligase 3	LIG3	802	1.09622	0.132541					1.1278	0.9385	0.173511	-0.0915713	0.376303	0.664253	22.561	27.274	366540000	178100000	188440000	425230000	218710000	206520000	Leave out requantified	Leave out requantified	18	18	18	18.5	18.5	18.5	112.91	0	47.327	9605.15	8.53292	12523.8	10.7656	11064.5	2772
Q9NVU7;E7EW05;F8W8T7;D6RC74	Q9NVU7;E7EW05	Protein SDA1 homolog	SDAD1	803	1.09617	0.132475					1.0789	0.89789	0.109561	-0.155389	0.54842	0.367007	14.827	22.287	503920000	279220000	224710000	726030000	390280000	335760000	Leave out requantified	Leave out requantified	13	13	13	19.8	19.8	19.8	79.87	0	64.328	17032.8	15.1314	27580.8	23.7088	22306.8	5382
G3V167;Q9UGN5;H0YH02	G3V167;Q9UGN5;H0YH02	Poly [ADP-ribose] polymerase 2	PARP2	804	1.09608	0.132357					1.1661	0.97062	0.221692	-0.0430215	0.460928	0.989088	23.961	33.755	88747000	45284000	43463000	66812000	34100000	32713000	Linear	Leave out requantified	4	4	4	8.1	8.1	8.1	60.214	0.00038979	4.3552	3696.05	3.28346	3127.28	2.68825	3411.67	1126
P25963;G3V2A2;G3V3I4;G3V286	P25963;G3V2A2;G3V3I4	NF-kappa-B inhibitor alpha	NFKBIA	805	1.09564	0.131767			+		1.9604	1.6331	0.971148	0.707613	0.000781953	2.94037e-05	98.433	27.287	100750000	47435000	53317000	145760000	74910000	70848000	Median	Median	3	3	3	10.4	10.4	10.4	35.609	0	17.5	16783.8	14.9102	27290.5	23.4592	22037.1	2425
Q15003;E9PHA2;C9J470;C9JZP1;H7C415	Q15003;E9PHA2;C9J470	Condensin complex subunit 2	NCAPH	806	1.09558	0.13169					1.1182	0.93161	0.161178	-0.102202	0.19006	0.493203	17.442	20.776	2736400000	1479700000	1256700000	4566700000	2466200000	2100500000	Leave out requantified	Leave out requantified	27	27	27	41.6	41.6	41.6	82.562	0	290.76	88638	78.7433	166253	142.914	127446	3458
Q14997;F8WBH5	Q14997	Proteasome activator complex subunit 4	PSME4	807	1.09556	0.131667					1.0992	0.91581	0.136454	-0.12688	0.500798	0.488308	26.11	22.287	356980000	203890000	153090000	476280000	259720000	216560000	Leave out requantified	Leave out requantified	20	20	20	15	15	15	211.33	0	80.373	4428.52	3.93416	6640.57	5.70831	5534.54	3454
Q9H788;H0YAT1	Q9H788;H0YAT1	SH2 domain-containing protein 4A	SH2D4A	808	1.09553	0.131631					1.0367	0.86378	0.0519985	-0.211264	0.848345	0.18956	25.184	12.679	335440000	169910000	165530000	464670000	259680000	204990000	Leave out requantified	Leave out requantified	11	11	11	31.9	31.9	31.9	52.726	0	87.246	25236.3	22.4192	39290.2	33.7743	32263.2	5154
O00625	O00625	Pirin	PIR	809	1.09553	0.131623					1.0617	0.88462	0.0863762	-0.17687	0.471155	0.0420053	19.848	18.104	4159900000	2191600000	1968200000	8840800000	5075900000	3764900000	Leave out requantified	Leave out requantified	16	16	16	56.2	56.2	56.2	32.113	0	283.11	323396	287.295	772451	664.009	547924	1532
Q7Z2Z2	Q7Z2Z2	Elongation factor Tu GTP-binding domain-containing protein 1	EFTUD1	810	1.09543	0.131501					1.0953	0.91277	0.131326	-0.131677	0.551419	0.575302	29.188	29.48	164290000	81375000	82914000	283300000	145220000	138080000	Leave out requantified	Leave out requantified	13	13	13	15.1	15.1	15.1	125.43	0	85.049	3991.28	3.54574	7735.28	6.64934	5863.28	3998
Q96AQ6	Q96AQ6	Pre-B-cell leukemia transcription factor-interacting protein 1	PBXIP1	811	1.09542	0.131484					1.1249	0.93746	0.169797	-0.093171	0.570741	0.881854	26.563	34.134	58073000	29475000	28598000	32294000	17267000	15027000	Plateau	Median	4	4	4	6.7	6.7	6.7	80.642	0	7.2409	2257.33	2.00535	1410.82	1.21276	1834.08	4538
A0A3B3ISQ4;Q9H6S3;A0A087WX39;E9PN68;E9PLN2;E9PNT0;E9PLH1;H0YD62;H0YF37	A0A3B3ISQ4;Q9H6S3	Epidermal growth factor receptor kinase substrate 8-like protein 2	EPS8L2	812	1.09526	0.131279					1.0521	0.87704	0.0732718	-0.189285	0.725385	0.24986	10.995	11.71	541000000	310150000	230850000	529200000	331140000	198050000	Leave out requantified	Leave out requantified	14	14	14	27.8	27.8	27.8	88.063	0	48.934	15971.4	14.1885	17558.7	15.0937	16765.1	451
C9J5X1;P08069;H0YMJ5;H3BSZ8;H0YNR0;P06213	C9J5X1;P08069	Tyrosine-protein kinase receptor;Insulin-like growth factor 1 receptor;Insulin-like growth factor 1 receptor alpha chain;Insulin-like growth factor 1 receptor beta chain	IGF1R	813	1.09496	0.130876					1.0967	0.91473	0.133169	-0.128582	0.668909	0.637079	9.3005	11.274	128110000	69264000	58842000	124800000	78466000	46336000	Leave out requantified	Leave out requantified	10	10	10	8.6	8.6	8.6	154.79	0	23.259	2229.72	1.98082	2441.24	2.09852	2335.48	666
P45973;F8VNY3	P45973	Chromobox protein homolog 5	CBX5	814	1.09493	0.130838					1.1715	0.97717	0.228357	-0.0333185	0.139676	0.999312	17.379	9.4558	1332300000	612120000	720140000	862410000	452390000	410010000	Leave out requantified	Leave out requantified	11	10	10	60.7	54.5	54.5	22.225	0	61.067	155362	138.019	113028	97.1599	134195	2671
Q96SI9;H0YC91;Q5JPA5	Q96SI9	Spermatid perinuclear RNA-binding protein	STRBP	815	1.09492	0.13082					1.1383	0.9495	0.186881	-0.0747601	0.237007	0.615422	13.032	16.557	1058400000	538350000	520040000	1333900000	713270000	620600000	Leave out requantified	Leave out requantified	22	18	18	35.4	29.9	29.9	73.652	0	71.094	30855.5	27.4111	43705.3	37.5696	37280.4	4760
O00622	O00622	Protein CYR61	CYR61	816	1.09488	0.13077					1.2545	1.0465	0.327112	0.0655723	0.0293905	0.387276	20.605	29.371	1244100000	586620000	657450000	1362500000	716680000	645870000	Leave out requantified	Leave out requantified	11	11	11	33.6	33.6	33.6	42.026	0	33.33	55798.8	49.5699	68680.6	59.0387	62239.7	1531
O14617;A0A2R8Y611;A0A2R8Y4J3;A0A087WYN6;K7ELX8;K7ERW8	O14617;A0A2R8Y611	AP-3 complex subunit delta-1	AP3D1	817	1.09485	0.130733					1.0479	0.8742	0.067501	-0.193965	0.737739	0.132312	12.376	17.203	1364100000	768080000	596040000	1661800000	838520000	823240000	Leave out requantified	Leave out requantified	18	18	18	22.1	22.1	22.1	130.16	0	82.63	34960.5	31.0578	47867.2	41.1472	41413.8	1548
P50238;K4DIB9;H3BRQ4	P50238	Cysteine-rich protein 1	CRIP1	818	1.09469	0.130525					1.04	0.86786	0.0565835	-0.204466	0.796924	0.206395	4.9627	6.2886	1258100000	692870000	565210000	902830000	502800000	400040000	Leave out requantified	Leave out requantified	5	5	5	67.5	67.5	67.5	8.5328	0	29.09	366773	325.83	295813	254.284	331293	2777
Q92890;C9JNP9;C9IZG3;C9J6N9	Q92890	Ubiquitin fusion degradation protein 1 homolog	UFD1L	819	1.09468	0.130505					1.1048	0.92196	0.143785	-0.117224	0.305347	0.416616	14.781	9.8789	2568400000	1347300000	1221100000	2655000000	1493400000	1161600000	Leave out requantified	Leave out requantified	13	13	13	43.6	43.6	43.6	34.5	0	103.29	213933	190.051	248546	213.653	231240	4480
Q9H583;Q5T3Q7;Q6P664	Q9H583;Q5T3Q7	HEAT repeat-containing protein 1;HEAT repeat-containing protein 1, N-terminally processed	HEATR1	820	1.09452	0.130296					1.1095	0.92615	0.14991	-0.110682	0.133213	0.208905	18.378	18.524	7838400000	4125900000	3712500000	8523600000	4366000000	4157600000	Leave out requantified	Leave out requantified	64	64	64	36.1	36.1	36.1	242.37	0	323.31	81977.6	72.8264	100189	86.1235	91083.2	5136
Q9UK45;A0A087X2I5;K7ENY5;K7EML7	Q9UK45;A0A087X2I5	U6 snRNA-associated Sm-like protein LSm7	LSM7	821	1.09449	0.130258					1.1834	0.98789	0.242938	-0.0175777	0.12983	0.904759	24.471	60.787	763650000	414600000	349050000	615470000	356940000	258530000	Leave out requantified	Leave out requantified	8	8	8	79.6	79.6	79.6	11.602	0	18.913	197890	175.8	179252	154.088	188571	5634
Q16594;D6RGK3;D6RIV9;D6RIE8;D6RIY1;D6RHW1	Q16594;D6RGK3;D6RIV9;D6RIE8	Transcription initiation factor TFIID subunit 9	TAF9	822	1.0944	0.13014					1.0342	0.86348	0.0485152	-0.211765	0.895374	0.30494	19.721	17.852	115950000	62865000	53089000	337950000	130430000	207520000	Leave out requantified	Leave out requantified	7	7	4	44.3	44.3	28	28.974	0	20.75	9657.96	8.57984	31637	27.1956	20647.5	3575
Q9H8Y5;B8ZZS4;C9JQZ3;C9JS61;C9K022;F8WD44	Q9H8Y5;B8ZZS4	Ankyrin repeat and zinc finger domain-containing protein 1	ANKZF1	823	1.09425	0.129938					1.0674	0.89145	0.0941009	-0.165774	0.600473	0.328202	7.1939	13.308	1098300000	603900000	494450000	1304900000	689870000	615020000	Leave out requantified	Leave out requantified	19	19	19	38.3	38.3	38.3	80.926	0	98.921	42691.6	37.9259	57006.8	49.0038	49849.2	5176
Q5T280;R4GNG4	Q5T280	Putative methyltransferase C9orf114	C9orf114	824	1.0942	0.129881					1.0566	0.8825	0.0794293	-0.180332	0.674818	0.277801	26.709	25.49	1041200000	587410000	453800000	1088900000	593500000	495360000	Leave out requantified	Leave out requantified	8	8	8	27.7	27.7	27.7	42.008	0	158.51	60708.1	53.9313	71355.7	61.3383	66031.9	3741
Q9GZP4;X6R8S9;X6RHB9	Q9GZP4;X6R8S9	PITH domain-containing protein 1	PITHD1	825	1.09412	0.129775					1.191	0.9949	0.252173	-0.00737657	0.182312	0.845112	12.4	33.186	316450000	152220000	164240000	256110000	132100000	124010000	Leave out requantified	Leave out requantified	9	9	9	55	55	55	24.178	0	63.734	30751.5	27.3187	27971.5	24.0447	29361.5	5028
O15439;A0A2R8YDC1;A0A2R8Y6V8	O15439	Multidrug resistance-associated protein 4	ABCC4	826	1.09412	0.129774					1.0153	0.84813	0.0219061	-0.237643	0.99114	0.1314	91.983	15.661	811790000	381530000	430260000	764430000	419090000	345340000	Leave out requantified	Leave out requantified	15	14	14	14.6	14.1	14.1	149.52	0	48.041	13333	11.8446	14110.8	12.1298	13721.9	1633
Q99797	Q99797	Mitochondrial intermediate peptidase	MIPEP	827	1.094	0.129606					0.97266	0.8127	-0.0399925	-0.299205	0.676878	0.0503654	46.998	46.146	1114700000	850320000	264430000	692750000	501610000	191140000	Leave out requantified	Leave out requantified	17	17	17	29.6	29.6	29.6	80.64	0	27.755	28258.1	25.1036	19737.4	16.9665	23997.7	4814
O43237;J3KRI4;J3KRZ2;H3BUM4;B4E2E0	O43237;J3KRI4	Cytoplasmic dynein 1 light intermediate chain 2	DYNC1LI2	828	1.09395	0.129547					1.0766	0.89962	0.106482	-0.152612	0.54078	0.377924	8.995	8.2334	1190800000	618150000	572620000	423960000	232470000	191490000	Leave out requantified	Leave out requantified	9	9	9	28	28	28	54.099	0	59.963	75060.2	66.6812	30034.7	25.8182	52547.5	1649
Q9BSE5	Q9BSE5	Agmatinase, mitochondrial	AGMAT	829	1.09387	0.129447					1.0258	0.85729	0.0367495	-0.222145	0.91701	0.422095	20.499	15.197	254560000	132740000	121820000	207790000	94313000	113480000	Leave out requantified	Median	4	4	4	16.2	16.2	16.2	37.66	0	99.135	18552.9	16.4819	17020.6	14.6311	17786.8	4877
A0A0A0MS59;A0A0C4DFX4;Q6ZRS2;A0A087X0E3	A0A0A0MS59;A0A0C4DFX4;Q6ZRS2;A0A087X0E3	Helicase SRCAP	SRCAP	830	1.09387	0.129443					1.003	0.83824	0.00432161	-0.254565	0.963641	0.251661	15.844	9.8822	54406000	33196000	21210000	76005000	35939000	40065000	Median	Leave out requantified	9	8	8	3.8	3.5	3.5	315.61	0	11.451	654.06	0.581047	1026.93	0.882762	840.496	175
P52292;J3QLL0;J3KS65;J3QL07	P52292;J3QLL0;J3KS65	Importin subunit alpha-1	KPNA2	831	1.09357	0.129044					1.0131	0.84715	0.0187766	-0.239311	0.794879	0.0056685	13.158	16.536	11375000000	6236700000	5138600000	10612000000	6194600000	4417100000	Leave out requantified	Leave out requantified	24	24	24	55.2	55.2	55.2	57.861	0	323.31	1.65807e+06	1472.98	1.73851e+06	1494.45	1.69829e+06	2826
Q04828;H0Y804;A6NHU4;P17516	Q04828;H0Y804	Aldo-keto reductase family 1 member C1	AKR1C1	832	1.09356	0.12903			+		0.90513	0.75688	-0.143803	-0.401864	0.369323	7.64243e-08	21.771	8.3816	154220000000	87902000000	66320000000	164460000000	103100000000	61357000000	Leave out requantified	Leave out requantified	32	32	1	82.4	82.4	5.3	36.788	0	323.31	1.08993e+07	9682.63	1.30631e+07	11229.2	1.19812e+07	3187
A0A0C4DGQ8;Q6IAN0;J3KRS1;J3QKT1;J3QLK1;J3QLJ8	A0A0C4DGQ8;Q6IAN0;J3KRS1	Dehydrogenase/reductase SDR family member 7B	DHRS7B	833	1.09343	0.12886					1.203	1.0062	0.266637	0.00891709	0.221817	0.757094	28.049	23.603	174010000	83435000	90578000	281310000	144650000	136660000	Leave out requantified	Leave out requantified	9	9	9	33.9	33.9	33.9	33.524	0	35.72	13527.8	12.0176	24579	21.1284	19053.4	257
P78316;E9PFK5	P78316;E9PFK5	Nucleolar protein 14	NOP14	834	1.0934	0.128825					0.96912	0.81062	-0.0452528	-0.302902	0.635716	0.0465192	14.317	24.779	446510000	258570000	187950000	830280000	416760000	413520000	Leave out requantified	Leave out requantified	12	12	12	15.6	15.6	15.6	97.667	0	35.303	14072.5	12.5016	29409.9	25.2811	21741.2	3083
Q96KR1;H0Y8W1;Q9UPR6	Q96KR1	Zinc finger RNA-binding protein	ZFR	835	1.09325	0.12863					1.0361	0.86688	0.0511633	-0.206096	0.657799	0.117784	26.919	14.593	3301700000	1831800000	1469900000	4242300000	2329300000	1913000000	Leave out requantified	Leave out requantified	33	33	33	40.3	40.3	40.3	117.01	0	323.31	83699.4	74.356	120869	103.9	102284	4699
Q14137;A0A075B729	Q14137	Ribosome biogenesis protein BOP1	BOP1	836	1.09324	0.128607					1.1103	0.92899	0.15095	-0.106265	0.21879	0.471774	18.337	12.601	3281400000	1861700000	1419800000	4527300000	2600000000	1927300000	Leave out requantified	Leave out requantified	24	24	24	38.1	38.1	38.1	83.629	0	323.31	112544	99.9808	174514	150.015	143529	3393
P15924	P15924	Desmoplakin	DSP	837	1.09299	0.128282					1.1017	0.92221	0.139731	-0.116833	0.419652	0.537742	43.031	35.084	548280000	331860000	216420000	1057200000	529600000	527610000	Leave out requantified	Leave out requantified	50	50	50	19.4	19.4	19.4	331.77	0	84.773	3922.45	3.48459	8500.42	7.30707	6211.43	2284
Q6I9Y2;H7C5E3;A0A024R341;F8WF22	Q6I9Y2	THO complex subunit 7 homolog	THOC7	838	1.09258	0.127745					1.0543	0.88319	0.0762854	-0.179204	0.709939	0.402825	19.731	20.606	437770000	233920000	203850000	285360000	161070000	124290000	Leave out requantified	Leave out requantified	6	6	6	21.6	21.6	21.6	23.743	0	21.434	39268.6	34.885	28768.7	24.7299	34018.7	3840
P61586;C9JNR4;C9JX21;C9JRM1	P61586;C9JNR4;C9JX21	Transforming protein RhoA	RHOA	839	1.09252	0.127657					1.1094	0.92946	0.14978	-0.105535	0.0753758	0.23163	12.161	5.2353	14278000000	7810600000	6467700000	11848000000	6584200000	5264100000	Leave out requantified	Leave out requantified	14	14	7	58	58	34.7	21.768	0	323.31	2.08123e+06	1848.9	1.941e+06	1668.51	2.01112e+06	2976
Q9BQS8;C9J2W6;H7BZ74	Q9BQS8	FYVE and coiled-coil domain-containing protein 1	FYCO1	840	1.09241	0.127509					1.206	1.0106	0.27023	0.0152121	0.0760108	0.700573	77.055	20.993	1288700000	616350000	672350000	593360000	289130000	304230000	Leave out requantified	Leave out requantified	21	21	21	21.2	21.2	21.2	166.98	0	104.11	17890.2	15.8931	9257.84	7.95816	13574	4848
Q9BQI0;A6PVM9;Q5JUP3	Q9BQI0;A6PVM9	Allograft inflammatory factor 1-like	AIF1L	841	1.09215	0.127177					1.0492	0.87961	0.0692897	-0.185064	0.745965	0.543784	111.23	12.415	481870000	390650000	91221000	166680000	97422000	69262000	Leave out requantified	Leave out requantified	5	5	5	38	38	38	17.068	0	24.967	74922.3	66.5587	29126.8	25.0378	52024.6	4845
Q8N567	Q8N567	Zinc finger CCHC domain-containing protein 9	ZCCHC9	842	1.09201	0.126981					1.2112	1.0157	0.276437	0.0224743	0.352975	0.785649	21.023	5.1549	87978000	44981000	42997000	55410000	27472000	27938000	Linear	Plateau	3	3	3	9.6	9.6	9.6	30.477	0.00019972	5.0867	6034.87	5.3612	4271.79	3.67208	5153.33	4210
Q9NSV4	Q9NSV4	Protein diaphanous homolog 3	DIAPH3	843	1.09195	0.126903					0.81181	0.68085	-0.300786	-0.554591	0.169459	0.01055	39.649	23.371	86469000	52503000	33966000	192700000	119960000	72742000	Leave out requantified	Leave out requantified	10	10	10	10.4	10.4	10.4	136.92	0	21.584	1575.52	1.39964	3946.14	3.39215	2760.83	5330
Q9Y277;E5RJN6;E5RHZ6;E5RFP6;E5RHE1;E5RK27;E5RFL1	Q9Y277;E5RJN6;E5RHZ6	Voltage-dependent anion-selective channel protein 3	VDAC3	844	1.0919	0.12684					1.2422	1.0419	0.312897	0.0592168	0.0121871	0.307202	18.842	6.3037	3981400000	2048700000	1932700000	3854800000	1961300000	1893500000	Leave out requantified	Leave out requantified	13	13	13	52.3	52.3	52.3	30.658	0	115.47	663255	589.216	721730	620.408	692492	5736
Q9H269;Q5JUA9;Q5JUB0	Q9H269	Vacuolar protein sorting-associated protein 16 homolog	VPS16	845	1.09189	0.126825					1.1101	0.93112	0.15069	-0.102961	0.624885	0.862018	27.521	8.2171	115620000	52033000	63591000	191740000	97932000	93811000	Leave out requantified	Leave out requantified	12	12	12	17.8	17.8	17.8	94.693	0	18.284	3457.09	3.07118	6443.46	5.53887	4950.27	5081
Q96EL2;F8VYR5	Q96EL2	28S ribosomal protein S24, mitochondrial	MRPS24	846	1.0917	0.126579					1.0861	0.9113	0.119157	-0.134002	0.589659	0.735647	11.895	11.404	217710000	116360000	101350000	202060000	111350000	90715000	Leave out requantified	Leave out requantified	5	5	5	34.1	34.1	34.1	19.015	0	10.46	25387.6	22.5535	26482	22.7643	25934.8	4600
H0YNH6;Q9Y3B6	H0YNH6;Q9Y3B6	ER membrane protein complex subunit 9	EMC9	847	1.09169	0.126559					1.0386	0.87147	0.0546401	-0.198477	0.891613	0.612751	2.271	8.2739	42720000	24614000	18106000	10326000	5617000	4709100	Median	Median	1	1	1	9.7	9.7	9.7	15.377	0.00057165	3.7515	6227.07	5.53194	1691.66	1.45417	3959.37	1226
Q8N543;A0A0A0MTR2;H3BUA6;H3BR79;H3BR02;H3BP48	Q8N543;A0A0A0MTR2;H3BUA6;H3BR79	Prolyl 3-hydroxylase OGFOD1	OGFOD1	848	1.09164	0.126496					1.0032	0.84184	0.00460925	-0.248382	1	0.112302	17.771	19.036	1493500000	779810000	713680000	1216400000	689690000	526700000	Leave out requantified	Leave out requantified	16	16	16	38.2	38.2	38.2	63.245	0	157.86	105551	93.7687	96619.2	83.055	101085	4208
O15230	O15230	Laminin subunit alpha-5	LAMA5	849	1.09162	0.126477		+			2.0165	1.6922	1.01185	0.7589	0.000462642	0.00222354	106.83	88.349	102850000	45778000	57075000	35025000	8955300	26070000	Median	Median	6	6	6	2.7	2.7	2.7	399.73	0	10.636	666.307	0.591927	255.021	0.219219	460.664	1611
O76031;H0YM48;H0YK07	O76031	ATP-dependent Clp protease ATP-binding subunit clpX-like, mitochondrial	CLPX	850	1.09156	0.126388					1.0746	0.90189	0.1038	-0.148977	0.46506	0.27973	8.4783	14.742	2526200000	1292100000	1234100000	2544900000	1371400000	1173400000	Leave out requantified	Leave out requantified	18	18	18	35.4	35.4	35.4	69.223	0	132.85	75534.6	67.1026	85521.8	73.5156	80528.2	1881
Q9BX95	Q9BX95	Sphingosine-1-phosphate phosphatase 1	SGPP1	851	1.09146	0.126264					1.3271	1.114	0.408277	0.155749	0.164516	0.317311	27.565	18.768	82746000	39941000	42805000	82301000	40356000	41945000	Plateau	Median	2	2	2	5.9	5.9	5.9	49.107	0	5.0963	6030.73	5.35752	6741.49	5.79507	6386.11	4971
Q9BTX1	Q9BTX1	Nucleoporin NDC1	NDC1	852	1.09123	0.125956					1.2171	1.0221	0.283448	0.0315364	0.193774	0.585292	16.721	14.821	222860000	102690000	120180000	219770000	121680000	98091000	Leave out requantified	Leave out requantified	6	6	6	13.6	13.6	13.6	76.304	0	59.973	9995.43	8.87964	11078.1	9.52288	10536.8	4904
P24390;M0R1Y2	P24390;M0R1Y2	ER lumen protein-retaining receptor 1;ER lumen protein-retaining receptor	KDELR1	853	1.09118	0.125894					1.1301	0.94912	0.17645	-0.0753376	0.367321	0.61201	8.4853	20.797	378800000	227650000	151140000	2221500000	1200900000	1020600000	Leave out requantified	Leave out requantified	4	4	3	26.9	26.9	21.7	24.542	0	115.65	49080.6	43.6018	323500	278.085	186290	2405
P60468;S4R3B5	P60468	Protein transport protein Sec61 subunit beta	SEC61B	854	1.09101	0.125658					1.1271	0.94691	0.172616	-0.0787008	0.161339	0.626677	2.2549	6.8333	3523200000	1923400000	1599700000	3546500000	1954400000	1592100000	Leave out requantified	Leave out requantified	3	3	3	37.5	37.5	37.5	9.9743	0	41.546	684745	608.307	774675	665.92	729710	2935
O95630;C9JK83;C9JZ93;C9JEK5;F5H5B9	O95630;C9JK83	STAM-binding protein	STAMBP	855	1.091	0.125656					1.0139	0.85181	0.0199154	-0.231396	0.993517	0.394426	6.5736	2.9441	276550000	143790000	132760000	137660000	74112000	63551000	Leave out requantified	Leave out requantified	6	6	6	18.6	18.6	18.6	48.076	0	12.768	15356.7	13.6424	8591.31	7.38519	11974	1976
Q969X6;H3BSH7;A0A0J9YWM9;A0A0J9YXV4;A0A0J9YWK2;H3BPD7;I3L4T9;H3BRM8;J3KSI1;J3KSE6;J3KTR0;A0A0J9YX18	Q969X6;H3BSH7;A0A0J9YWM9	Cirhin	CIRH1A	856	1.09089	0.125503					1.0392	0.87325	0.0554733	-0.195533	0.707946	0.128954	12.393	15.58	1956100000	1072700000	883390000	1563200000	951860000	611350000	Leave out requantified	Leave out requantified	21	21	21	35.7	35.7	35.7	76.889	0	142.54	69122.6	61.4064	62082.8	53.3672	65602.7	4519
Q9NR19	Q9NR19	Acetyl-coenzyme A synthetase, cytoplasmic	ACSS2	857	1.09081	0.125402					0.95963	0.8065	-0.0594498	-0.310254	0.714336	0.1486	9.0059	14.688	138820000	69166000	69650000	114230000	67277000	46948000	Leave out requantified	Leave out requantified	4	4	2	7.7	7.7	4.6	78.579	0	19.745	5781.45	5.13606	5346.79	4.59616	5564.12	5283
P11387;E5RJ33;H0YBR3;H0YAR3;H0YC03;E5RGE7;E5RGR4;E5RFE3;E5RGR2	P11387	DNA topoisomerase 1	TOP1	858	1.09023	0.124637					1.0939	0.92032	0.129481	-0.119793	0.190829	0.0823021	12.72	24.173	10379000000	5838200000	4540500000	14195000000	7335600000	6859500000	Leave out requantified	Leave out requantified	40	40	36	49.4	49.4	46.1	90.725	0	319.61	318504	282.949	489579	420.848	404041	2212
Q8NE71;H0YGW7;A0A0G2JIC2;F5GYK6	Q8NE71;H0YGW7	ATP-binding cassette sub-family F member 1	ABCF1	859	1.09013	0.124505					1.0855	0.91342	0.11836	-0.13065	0.22904	0.0604485	35.124	17.375	9061500000	5052400000	4009100000	15045000000	7787600000	7257600000	Leave out requantified	Leave out requantified	42	42	29	54	54	38	95.925	0	323.31	335453	298.007	625968	538.09	480711	4290
P11802;F8VYH9;F8VTV8;F8VWX7;F8VZZ0;F8VZ51;F8W1L8;Q96BE9;F8VYY1;F8VXD2;F8VZ13	P11802;F8VYH9;F8VTV8;F8VWX7;F8VZZ0;F8VZ51	Cyclin-dependent kinase 4	CDK4	860	1.09	0.124334					1.0652	0.89655	0.0911243	-0.157544	0.448427	0.230648	14.906	13.804	3345800000	1694700000	1651100000	1525800000	880540000	645270000	Leave out requantified	Leave out requantified	19	18	18	73.3	70.6	70.6	33.729	0	99.201	339270	301.397	173888	149.477	256579	2220
O00442;A6NIC1	O00442	RNA 3-terminal phosphate cyclase	RTCA	861	1.08977	0.124028					1.0904	0.91815	0.124857	-0.123198	0.543817	0.50541	19.315	24.975	397210000	201890000	195320000	526490000	288020000	238460000	Leave out requantified	Leave out requantified	7	7	7	23.5	23.5	23.5	39.336	0	34.827	24378.6	21.6572	36316.8	31.2183	30347.7	1516
O60504;H0YAZ3;H0YB51;E5RIA0;E5RJP2	O60504;H0YAZ3;H0YB51	Vinexin	SORBS3	862	1.08975	0.123993					0.90661	0.76343	-0.141446	-0.389432	0.395444	0.248306	31.377	35.359	136870000	75295000	61577000	60086000	36498000	23588000	Leave out requantified	Median	3	3	3	9.8	9.8	9.8	75.34	0	18.779	10640.4	9.45265	5249.92	4.5129	7945.18	1742
J3KPH8;Q8WUI4;H0YI15;C9J102;C9JNI4;F8VWY3	J3KPH8;Q8WUI4	Histone deacetylase;Histone deacetylase 7	HDAC7	863	1.08957	0.123757					0.9649	0.81278	-0.0515487	-0.299063	0.818863	0.166181	14.299	13.893	26734000	14637000	12097000	103640000	63076000	40559000	Median	Median	4	4	4	6.7	6.7	6.7	108.97	0	44.858	716.667	0.636665	3122.55	2.68418	1919.61	1342
Q9Y6Y0;H0Y5Y2	Q9Y6Y0	Influenza virus NS1A-binding protein	IVNS1ABP	864	1.08957	0.123756					1.1474	0.96651	0.198368	-0.0491434	0.511998	0.962948	15.316	17.018	91191000	45977000	45213000	102870000	56485000	46384000	Leave out requantified	Leave out requantified	3	3	3	5.3	5.3	5.3	71.729	0	8.7014	3430.31	3.04738	4349.08	3.73853	3889.7	5918
Q9NZL9;H7C0X7;E5RJR3	Q9NZL9	Methionine adenosyltransferase 2 subunit beta	MAT2B	865	1.08947	0.123622					1.1279	0.95026	0.173639	-0.0736058	0.158937	0.411421	12.012	10.021	2924600000	1576600000	1348000000	5386000000	2963200000	2422800000	Leave out requantified	Leave out requantified	19	19	19	63.2	63.2	63.2	37.551	0	214.85	179496	159.459	371521	319.364	275509	5472
Q9NZC9;H7BYI2;C9JP32;C9J8F8;C9J6I8;H7C1I3;C9JS37;H7C051	Q9NZC9;H7BYI2	SWI/SNF-related matrix-associated actin-dependent regulator of chromatin subfamily A-like protein 1	SMARCAL1	866	1.08941	0.12355					1.2299	1.0363	0.298541	0.0514417	0.314339	0.514003	70.612	90.222	87968000	47761000	40207000	207550000	65363000	142180000	Median	Median	8	8	8	9.2	9.2	9.2	105.94	0	16.946	2279.58	2.02511	6044.79	5.19617	4162.18	5463
Q06203;D6RCC8;D6RE15	Q06203	Amidophosphoribosyltransferase	PPAT	867	1.0894	0.123536					1.0717	0.90302	0.0999011	-0.14717	0.482787	0.266383	10.945	12.096	2288500000	1217400000	1071200000	2039000000	1119400000	919650000	Leave out requantified	Leave out requantified	14	14	14	29.6	29.6	29.6	57.398	0	154.58	106746	94.8304	106893	91.8863	106820	3200
P58107;A0A075B730	P58107;A0A075B730	Epiplakin	EPPK1	868	1.0893	0.123395					1.04	0.87648	0.0565835	-0.190207	0.536617	0.0285237	20.939	22.783	6743700000	3834200000	2909400000	8809200000	5033900000	3775300000	Leave out requantified	Leave out requantified	77	68	68	51.3	45.3	45.3	555.65	0	323.31	28858.5	25.6371	42368.3	36.4203	35613.4	2927
Q8N5K1;A0A2R8Y540;I3L1N9;D6RCF4	Q8N5K1;A0A2R8Y540;I3L1N9	CDGSH iron-sulfur domain-containing protein 2	CISD2	869	1.08925	0.123332					1.0144	0.85498	0.0206267	-0.226037	0.998388	0.0759264	3.43	12.384	1070900000	587650000	483280000	1393000000	761770000	631200000	Leave out requantified	Leave out requantified	8	8	8	57	57	57	15.278	0	25.56	312199	277.348	456417	392.342	384308	4214
I3L4X2;P33527;A0A0A0MS99	I3L4X2;P33527;A0A0A0MS99	Multidrug resistance-associated protein 1	ABCC1	870	1.08921	0.123276					1.1133	0.93841	0.154842	-0.0917097	0.36248	0.666717	24.396	15.799	730850000	434430000	296410000	1039800000	559660000	480150000	Leave out requantified	Leave out requantified	24	24	23	20.9	20.9	20.4	160.44	0	151.7	12533.2	11.1341	20040.6	17.2272	16286.9	1320
O00214;B1ANM0;Q5T3P9;E9PN19;F6V2D4;E9PJ77;E9PRN3;H7BXD8	O00214;B1ANM0;Q5T3P9;E9PN19;F6V2D4;E9PJ77;E9PRN3;H7BXD8	Galectin-8;Galectin	LGALS8	871	1.08913	0.12318					0.95172	0.80232	-0.0713909	-0.31775	0.768643	0.362241	37.362	35.785	32201000	17900000	14301000	28385000	17111000	11275000	Median	Median	4	4	4	14.2	14.2	14.2	35.808	0	6.8539	3413.65	3.03259	3381.95	2.90716	3397.8	1491
O95183	O95183	Vesicle-associated membrane protein 5	VAMP5	872	1.08905	0.123071					1.1319	0.95436	0.178747	-0.0673945	0.260698	0.797384	9.7107	9.0374	867690000	502630000	365060000	616210000	321680000	294530000	Median	Median	1	1	1	6	6	6	12.805	0.00019849	4.9241	168638	149.813	134601	115.705	151620	1928
O75884	O75884	Putative hydrolase RBBP9	RBBP9	873	1.08859	0.122459					1.1588	0.97787	0.212632	-0.0322854	0.331134	0.96674	118.38	11.004	199240000	55849000	143390000	69614000	35993000	33621000	Median	Leave out requantified	3	3	3	18.8	18.8	18.8	21	0	6.0786	23233.7	20.6402	9123.62	7.84278	16178.7	1863
Q03701;C9J9W7	Q03701	CCAAT/enhancer-binding protein zeta	CEBPZ	874	1.08841	0.122225					1.0191	0.86026	0.0272956	-0.217155	0.960622	0.0891093	24.895	8.2761	1153400000	653610000	499820000	2029400000	1063600000	965820000	Leave out requantified	Leave out requantified	29	29	29	31.9	31.9	31.9	120.97	0	155.84	28020.9	24.8929	55411.2	47.6321	41716	3181
Q13907;C9JKM8;C9JD53;Q9BXS1	Q13907	Isopentenyl-diphosphate Delta-isomerase 1	IDI1	875	1.08841	0.122222					0.98878	0.83467	-0.0162785	-0.260722	0.938256	0.0427374	11.615	14.852	5223500000	3056700000	2166800000	3399000000	1885200000	1513800000	Leave out requantified	Leave out requantified	16	16	16	81.9	81.9	81.9	26.319	0	321.74	553747	491.932	404976	348.122	479362	3380
O75150;H3BP71;A0A087WTK2;H3BQ99;H3BUL6;I3L332;H3BS50	O75150;H3BP71	E3 ubiquitin-protein ligase BRE1B	RNF40	876	1.0884	0.122208					1.0603	0.89506	0.0844725	-0.159944	0.648854	0.222891	15.121	26.368	911000000	494020000	416980000	1578400000	789840000	788570000	Leave out requantified	Leave out requantified	31	27	27	34	32.3	32.3	113.68	0	178.9	21680.3	19.2601	42217.4	36.2906	31948.9	1791
Q9NVP2;K7ES22;K7ELW9;K7EIL9;K7EM93	Q9NVP2;K7ES22;K7ELW9	Histone chaperone ASF1B	ASF1B	877	1.08836	0.122152					1.0101	0.85275	0.0144981	-0.229805	0.967803	0.14686	6.4803	29.275	787120000	436030000	351090000	755020000	445180000	309840000	Leave out requantified	Leave out requantified	6	6	5	42.1	42.1	38.1	22.433	0	136.64	114734	101.927	123691	106.327	119213	5374
P84095	P84095	Rho-related GTP-binding protein RhoG	RHOG	878	1.08833	0.122119					1.1911	1.0056	0.252295	0.00805655	0.0681204	0.686398	14.068	9.7636	1638600000	849880000	788770000	1283400000	684110000	599270000	Leave out requantified	Leave out requantified	10	9	9	51.8	46.1	46.1	21.308	0	192.35	173709	154.318	152911	131.445	163310	3126
E7ET49;Q8NCG7	E7ET49;Q8NCG7	Sn1-specific diacylglycerol lipase beta	DAGLB	879	1.08828	0.122052					1.1536	0.97403	0.206143	-0.0379619	0.284185	0.987713	12.513	18.261	313160000	159370000	153780000	240730000	137400000	103330000	Leave out requantified	Leave out requantified	6	6	6	14.1	14.1	14.1	68.951	0	32.464	12379	10.9972	10695	9.19352	11537	890
D3YTB5;P51617;H7C224;H7C2I6;H7C3C1;H7C1F0;F8WAB6	D3YTB5;P51617;H7C224;H7C2I6	Interleukin-1 receptor-associated kinase 1	IRAK1	880	1.08804	0.121735					1.0219	0.86321	0.031254	-0.212217	0.9433	0.453016	29.755	37.467	123830000	67854000	55980000	185030000	83373000	101660000	Leave out requantified	Leave out requantified	9	9	9	19.8	19.8	19.8	76.059	0	76.431	5662.76	5.03063	9509.83	8.17477	7586.3	800
A0A087WY71;Q96CW1;E9PFW3;C9JJ47;C9JGT8;C9JJD3;C9JTK4;C9JPV8;H7C4C3	A0A087WY71;Q96CW1;E9PFW3;C9JJ47;C9JGT8	AP-2 complex subunit mu	AP2M1	881	1.08792	0.121573					1.2405	1.0481	0.310922	0.0677764	0.0240706	0.37443	22.541	14.013	2282200000	1207900000	1074300000	1589300000	831440000	757820000	Leave out requantified	Leave out requantified	16	16	16	35.7	35.7	35.7	49.526	0	61.433	102358	90.932	80113.1	68.8662	91235.7	85
F8W7U3;Q641Q2;E7ESD2	F8W7U3;Q641Q2;E7ESD2	WASH complex subunit FAM21A	FAM21A	882	1.08777	0.121378					1.0922	0.92305	0.127237	-0.115519	0.470698	0.640986	29.929	19.053	470930000	260340000	210590000	386530000	190620000	195900000	Leave out requantified	Leave out requantified	15	15	1	20.2	20.2	1.9	136.86	0	62.138	8857.42	7.86867	8170.76	7.02368	8514.09	1098
Q32MZ4;C9JTC6	Q32MZ4	Leucine-rich repeat flightless-interacting protein 1	LRRFIP1	883	1.08774	0.121329					1.0169	0.85947	0.0241778	-0.218481	0.978273	0.0870324	4.1314	24.996	952580000	531330000	421250000	1356400000	715520000	640930000	Leave out requantified	Leave out requantified	11	11	11	17.2	17.2	17.2	89.252	0	206.59	32671.2	29.0241	52285.3	44.9451	42478.3	3612
Q6UX04;D6REK3	Q6UX04;D6REK3	Peptidyl-prolyl cis-trans isomerase CWC27 homolog	CWC27	884	1.08762	0.121168					1.053	0.89018	0.0745054	-0.167831	0.700546	0.320543	19.612	11.935	786070000	450070000	336000000	665570000	395920000	269650000	Leave out requantified	Leave out requantified	8	8	8	28	28	28	53.846	0	106.94	50925	45.2403	48461	41.6576	49693	3928
O75376;A0A088AWL3;E7EVU5;E7EW50;J3KS51;E7EVK1	O75376;A0A088AWL3	Nuclear receptor corepressor 1	NCOR1	885	1.08727	0.120714					0.89135	0.754	-0.165936	-0.407364	0.545483	0.0305329	46.824	20.671	45330000	27581000	17749000	289660000	182840000	106820000	Median	Leave out requantified	10	10	9	5.7	5.7	5.1	270.21	0	20.297	416.222	0.369759	2989.2	2.56956	1702.71	1813
Q9H840	Q9H840	Gem-associated protein 7	GEMIN7	886	1.08725	0.120687					1.0871	0.91962	0.120485	-0.12089	0.560503	0.788371	6.3428	23.525	310860000	170950000	139910000	147650000	86056000	61592000	Leave out requantified	Leave out requantified	4	4	4	45	45	45	14.536	0	59.319	60416.6	53.6723	32251.7	27.724	46334.2	5168
Q14181;A0A3B3ITS5;E9PIQ6;H0YDR7;E9PQ99	Q14181;A0A3B3ITS5;E9PIQ6	DNA polymerase alpha subunit B	POLA2	887	1.08711	0.120492					1.1716	0.99137	0.22848	-0.0125045	0.0991855	0.838715	18.62	14.124	1667900000	837410000	830510000	908680000	489160000	419520000	Leave out requantified	Leave out requantified	10	10	10	21.9	21.9	21.9	65.947	0	106.68	88407.7	78.5387	54132.6	46.5331	71270.2	3403
P49006	P49006	MARCKS-related protein	MARCKSL1	888	1.08699	0.120341					0.91725	0.77631	-0.124613	-0.365295	0.452967	0.0550449	27.099	39.618	205410000	101950000	103460000	396810000	233970000	162840000	Median	Median	3	3	3	18.5	18.5	18.5	19.529	0	28.504	39922.1	35.4656	86676.6	74.5083	63299.4	2725
O15027;F1T0I1;A0A3F2YNX0;A0A3F2YNZ0;X6RGP5;A0A0C4DH09;Q8N9G1	O15027;F1T0I1;A0A3F2YNX0;A0A3F2YNZ0;X6RGP5	Protein transport protein Sec16A	SEC16A	889	1.08688	0.120194					1.0725	0.90789	0.100978	-0.139411	0.403306	0.317311	30.747	18.404	3207700000	1919800000	1288000000	4056100000	2163100000	1893000000	Leave out requantified	Leave out requantified	45	45	45	32	32	32	251.89	0	323.31	48578.7	43.1558	69038.1	59.346	58808.4	1584
Q15843;S4R3E9	Q15843;S4R3E9	NEDD8	NEDD8;NEDD8-MDP1	890	1.08656	0.119762					1.109	0.93935	0.149259	-0.0902653	0.359997	0.526883	88.857	83.774	946560000	540770000	405790000	2207700000	1143600000	1064100000	Median	Median	7	2	2	76.5	32.1	32.1	9.0714	0	7.6819	315372	280.167	826690	710.633	571031	3548
Q99633;M0R3G1;Q5T9P7;Q5T9P8	Q99633;M0R3G1;Q5T9P7	Pre-mRNA-splicing factor 18	PRPF18	891	1.08621	0.119306					0.9552	0.80959	-0.0661253	-0.304737	0.685168	0.215469	15.879	68.236	169210000	78043000	91166000	140630000	81703000	58924000	Leave out requantified	Leave out requantified	5	5	5	14.9	14.9	14.9	39.859	0	14.737	13154.6	11.6861	12287.3	10.5623	12721	4801
Q9NWT1	Q9NWT1	p21-activated protein kinase-interacting protein 1	PAK1IP1	892	1.08612	0.119178					1.0809	0.91629	0.112233	-0.126124	0.536277	0.597517	18.544	19.67	641940000	326390000	315550000	291870000	152850000	139020000	Leave out requantified	Leave out requantified	7	7	7	19.1	19.1	19.1	43.963	0	14.449	37428.9	33.2507	19126.3	16.4412	28277.6	5397
O75940	O75940	Survival of motor neuron-related-splicing factor 30	SMNDC1	893	1.08592	0.11892					1.1053	0.93731	0.144438	-0.0934018	0.378244	0.657653	7.466	8.1095	861430000	390470000	470960000	925090000	492100000	432990000	Leave out requantified	Leave out requantified	11	11	11	52.5	52.5	52.5	26.711	0	70.946	111614	99.1549	134714	115.802	123164	1872
Q8WUF5;K7EN03;K7EPP1	Q8WUF5	RelA-associated inhibitor	PPP1R13L	894	1.08589	0.118875					0.98708	0.83711	-0.0187611	-0.256511	0.787096	0.0993575	17.916	21.29	1104100000	533330000	570740000	1236600000	630710000	605870000	Leave out requantified	Leave out requantified	28	28	28	46.4	46.4	46.4	89.09	0	252.51	35764.2	31.7718	45019.2	38.699	40391.7	4383
Q9Y673	Q9Y673	Dolichyl-phosphate beta-glucosyltransferase	ALG5	895	1.08586	0.118838					1.1143	0.94505	0.156138	-0.0815374	0.357817	0.788123	9.9992	18.802	661720000	345650000	316070000	369850000	214550000	155300000	Leave out requantified	Leave out requantified	11	11	11	38	38	38	36.946	0	137.23	55117.4	48.9647	34623.3	29.7626	44870.4	5887
O43159;E9PPY3;E9PPP6	O43159;E9PPY3	Ribosomal RNA-processing protein 8	RRP8	896	1.08582	0.118779					1.1046	0.9369	0.143524	-0.094033	0.404826	0.732803	11.772	9.2937	674780000	349260000	325520000	337310000	171410000	165890000	Leave out requantified	Leave out requantified	8	8	8	22.4	22.4	22.4	50.714	0	96.216	36598.8	32.5132	20561.8	17.6752	28580.3	1646
Q8TCC3;B8ZZV5	Q8TCC3;B8ZZV5	39S ribosomal protein L30, mitochondrial	MRPL30	897	1.08575	0.118689					1.1115	0.94287	0.152508	-0.0848692	0.487906	0.812084	10.184	15.851	152520000	82133000	70384000	76429000	45247000	31182000	Leave out requantified	Leave out requantified	5	5	5	35.4	35.4	35.4	18.546	0	13.181	27362.5	24.308	15410.5	13.247	21386.5	4346
Q9UI30;F5GX77;F5GYQ2	Q9UI30;F5GX77;F5GYQ2	Multifunctional methyltransferase subunit TRM112-like protein	TRMT112	898	1.08531	0.118103					1.063	0.90246	0.0881416	-0.148065	0.359284	0.0900061	3.922	4.982	5796600000	3286300000	2510300000	7038600000	3991000000	3047600000	Leave out requantified	Leave out requantified	8	8	8	83.2	83.2	83.2	14.199	0	185.47	965646	857.851	1.31783e+06	1132.82	1.14174e+06	5605
Q6VY07;E9PNZ9;B4DF77;H0YF56;E9PPK2	Q6VY07;E9PNZ9;B4DF77	Phosphofurin acidic cluster sorting protein 1	PACS1	899	1.08524	0.118014					1.0212	0.86708	0.0302654	-0.205763	0.964027	0.376141	29.924	13.672	26800000	19449000	7350200	84743000	52200000	32543000	Median	Median	3	3	3	4.5	4.5	4.5	104.9	0	5.9948	1358.78	1.2071	4828.88	4.15097	3093.83	3933
P0DPD7;P0DPD8	P0DPD7;P0DPD8			900	1.08514	0.117882					1.2357	1.0494	0.305329	0.0695647	0.161292	0.463311	34.038	9.9681	166620000	90707000	75913000	344850000	184270000	160580000	Leave out requantified	Leave out requantified	7	7	7	42	42	42	28.306	0	20.871	6370.45	5.65931	14818.4	12.7381	10594.4	2179
H3BSM5;P60520;H3BQ50	H3BSM5;P60520;H3BQ50	Gamma-aminobutyric acid receptor-associated protein-like 2	GABARAPL2	901	1.08512	0.117854					1.12	0.95118	0.163499	-0.0722097	0.586851	0.938264	13.674	16.624	19330000	10247000	9082900	24617000	11344000	13273000	Plateau	Leave out requantified	3	3	3	31.8	31.8	31.8	10.401	0.0016707	3.1083	3756.85	3.33747	5377.18	4.62229	4567.01	1253
A3KN83	A3KN83	Protein strawberry notch homolog 1	SBNO1	902	1.0851	0.117824					0.98025	0.83253	-0.0287784	-0.264426	0.861083	0.23048	19.273	6.2452	118990000	67592000	51395000	115020000	68160000	46856000	Leave out requantified	Leave out requantified	7	7	5	7.3	7.3	5.8	154.31	0	21.582	2168.07	1.92605	2355.4	2.02473	2261.73	489
Q8TEQ6	Q8TEQ6	Gem-associated protein 5	GEMIN5	903	1.08505	0.117757					1.0435	0.88633	0.0614306	-0.174084	0.675588	0.195897	27.355	19.974	2165100000	1253200000	911970000	3421400000	1756900000	1664500000	Leave out requantified	Leave out requantified	35	35	35	30.8	30.8	30.8	168.59	0	221.88	31169.9	27.6904	55359.2	47.5874	43264.5	4368
Q9UL25	Q9UL25	Ras-related protein Rab-21	RAB21	904	1.08494	0.117612					1.1755	0.99865	0.233275	-0.00194895	0.0921572	0.759361	24.036	14.179	2184900000	1132300000	1052600000	848720000	449210000	399510000	Leave out requantified	Leave out requantified	9	9	9	51.1	51.1	51.1	24.347	0	201.7	195989	174.11	85564.2	73.552	140776	5661
A0A2U3TZL8;H7BYN4;Q02241;H0YME6;A0A2R8Y531;H0YMJ4	A0A2U3TZL8;H7BYN4;Q02241	Kinesin-like protein;Kinesin-like protein KIF23	KIF23	905	1.08491	0.11757					1.2088	1.027	0.273576	0.0384362	0.0721656	0.484198	25.087	21.677	867090000	432840000	434250000	1010000000	519520000	490440000	Leave out requantified	Leave out requantified	13	13	13	23.7	23.7	23.7	92.682	0	54.893	20635.3	18.3318	27014.4	23.222	23824.9	435
P0DN76;Q01081;A0A1B0GW87;M0QYK5;M0R2N4;K7EJH3;K7EJM7	P0DN76;Q01081	Splicing factor U2AF 35 kDa subunit	U2AF1	906	1.08488	0.117542					1.0571	0.89815	0.0801119	-0.154972	0.400514	0.0756617	13.705	13.441	6616300000	3664600000	2951700000	6733800000	3778900000	2954900000	Leave out requantified	Leave out requantified	12	12	8	49.6	49.6	36.7	27.872	0	198.81	701399	623.102	802303	689.669	751851	2175
J3KN16;Q5VYK3;R4GMY1;F6XAQ5;R4GMY3	J3KN16;Q5VYK3	Proteasome-associated protein ECM29 homolog	KIAA0368;ECM29	907	1.08486	0.117504					1.1401	0.96872	0.18916	-0.0458484	0.0610439	0.620183	17.326	19.393	8355800000	4669900000	3685900000	10156000000	5422700000	4733500000	Leave out requantified	Leave out requantified	73	73	73	48.4	48.4	48.4	223.69	0	323.31	100973	89.701	137932	118.568	119452	1326
P62837;A0A0A0MQU3	P62837;A0A0A0MQU3	Ubiquitin-conjugating enzyme E2 D2	UBE2D2	908	1.0848	0.117428					1.1702	0.9944	0.226755	-0.0081018	0.160379	0.84445	7.0488	10.105	718550000	384980000	333570000	421760000	234960000	186790000	Leave out requantified	Leave out requantified	5	2	2	42.9	6.8	6.8	16.735	0	6.6169	209479	186.094	138190	118.79	173834	3032
Q9NX61;K7EQ34;U3KQT6;K7EPA3;K7EQE7;K7EJK6;V9GYP8;K7EKY7	Q9NX61;K7EQ34;U3KQT6;K7EPA3;K7EQE7	Transmembrane protein 161A	TMEM161A	909	1.08473	0.117329					0.99944	0.84941	-0.000808136	-0.235467	0.958761	0.382609	30.853	10.479	95689000	52132000	43556000	178060000	105840000	72229000	Leave out requantified	Leave out requantified	6	6	6	16.1	16.1	16.1	53.601	0	25.537	6563.81	5.83109	13727.4	11.8002	10145.6	5420
Q15388	Q15388	Mitochondrial import receptor subunit TOM20 homolog	TOMM20	910	1.08472	0.117328					1.1125	0.9455	0.153805	-0.0808506	0.484148	0.95445	31.332	17.242	205820000	110430000	95399000	193820000	115380000	78445000	Leave out requantified	Leave out requantified	4	4	4	35.9	35.9	35.9	16.298	0	25.21	48002.1	42.6436	50804.2	43.6719	49403.1	3506
Q9NYV4;J3QSD7	Q9NYV4;J3QSD7	Cyclin-dependent kinase 12	CDK12	911	1.08426	0.11671					1.2498	1.0631	0.321697	0.0882773	0.276964	0.511737	19.691	12.995	103050000	50648000	52407000	111420000	56051000	55370000	Median	Leave out requantified	6	5	4	6.2	5.6	4.6	164.15	0	37.309	2071.87	1.84059	2517.71	2.16426	2294.79	5451
Q86X55;K7EQA8;K7EK20;K7EPK1;K7EQB9	Q86X55;K7EQA8	Histone-arginine methyltransferase CARM1	CARM1	912	1.08421	0.116638					1.0416	0.88609	0.0588014	-0.174475	0.6898	0.179886	19.123	18.322	1585200000	844920000	740330000	1741500000	918420000	823080000	Leave out requantified	Leave out requantified	13	13	13	31.6	31.6	31.6	65.853	0	95.608	94796.5	84.2143	117047	100.615	105922	4086
P17152	P17152	Transmembrane protein 11, mitochondrial	TMEM11	913	1.08417	0.116593					1.2409	1.0557	0.311387	0.0781999	0.0472369	0.371643	6.7035	20.647	567930000	300400000	267520000	596290000	319640000	276650000	Leave out requantified	Leave out requantified	4	4	4	22.4	22.4	22.4	21.541	0	29.97	82784.2	73.543	97687.3	83.9732	90235.8	2305
Q15642;M0R2H7;M0R070	Q15642;M0R2H7	Cdc42-interacting protein 4	TRIP10	914	1.08408	0.116466					1.0624	0.904	0.0873271	-0.145605	0.542379	0.407239	13.853	25.052	2122600000	1224700000	897890000	1226900000	747640000	479310000	Leave out requantified	Leave out requantified	23	23	0	49.6	49.6	0	68.351	0	248.39	105328	93.57	68424.6	58.8186	86876.2	3529
P55210;Q5SVL2;A0A0A0MRL7	P55210;Q5SVL2;A0A0A0MRL7	Caspase-7;Caspase-7 subunit p20;Caspase-7 subunit p11	CASP7	915	1.0838	0.116096					1.0033	0.85415	0.00475306	-0.227439	0.96477	0.545525	10.34	10.14	57819000	25535000	32284000	61242000	35142000	26099000	Leave out requantified	Leave out requantified	4	4	4	18.5	18.5	18.5	34.276	0	7.9275	3966.11	3.52337	4721.4	4.05858	4343.76	2895
A0A087X211;Q8TCG1;F8WAX6;F8WF26	A0A087X211;Q8TCG1	Protein CIP2A	KIAA1524	916	1.08373	0.116004					1.1318	0.96367	0.178619	-0.0533889	0.36078	0.877597	30.376	17.843	410810000	191560000	219250000	534360000	286710000	247650000	Leave out requantified	Leave out requantified	15	15	15	19.9	19.9	19.9	102.28	0	41.272	8554.52	7.59958	12505.9	10.7503	10530.2	134
J3KPF9;A0A087X011;E9PES4;Q9Y496;C9J9X2;H7C2F6	J3KPF9;A0A087X011;E9PES4;Q9Y496	Kinesin-like protein;Kinesin-like protein KIF3A	KIF3A	917	1.08361	0.115842					1.0211	0.86961	0.0301242	-0.20156	0.964449	0.605424	9.6966	26.235	51359000	22104000	29255000	18931000	10808000	8123000	Median	Median	5	3	3	9.3	5.8	5.8	80.354	0.00019873	4.948	1576.07	1.40013	652.921	0.561259	1114.5	110
A0A2R8Y595;A0A2R8YFL0;P49711;A0A2R8Y6Z6;A0A2R8Y6C1;V9GY73;Q8NI51	A0A2R8Y595;A0A2R8YFL0;P49711	Transcriptional repressor CTCF	CTCF	918	1.08357	0.115795					1.0529	0.89675	0.0743684	-0.157222	0.749802	0.47846	3.8536	10.129	398530000	198380000	200150000	283540000	134010000	149530000	Leave out requantified	Leave out requantified	4	4	4	10.3	10.3	10.3	72.999	0	64.411	19363.9	17.2023	15483.7	13.31	17423.8	394
Q9NQ92;J3QRX9;J3QRX4;J3QRX6;H9KV77	Q9NQ92;J3QRX9;J3QRX4;J3QRX6;H9KV77	Coordinator of PRMT5 and differentiation stimulator	COPRS	919	1.08347	0.115662					0.8773	0.74733	-0.188858	-0.420183	0.496635	0.208075	6.9033	8.293	19622000	11506000	8115800	16848000	9274100	7573700	Median	Median	2	2	2	20.7	20.7	20.7	20.066	0	16.232	5720.39	5.08183	5520.25	4.74528	5620.32	5264
H0Y360;Q01433;H0YCL9;E9PJF6;E9PIJ1;H0YF16	H0Y360;Q01433	AMP deaminase 2	AMPD2	920	1.08341	0.115581					1.1881	1.0122	0.248656	0.0174944	0.104989	0.727146	17.943	11.066	1174600000	597310000	577330000	1734500000	980950000	753590000	Leave out requantified	Leave out requantified	21	21	21	27.3	27.3	27.3	98.401	0	87.715	34676.5	30.8056	57550.3	49.471	46113.4	1169
P0DJ93	P0DJ93	Small integral membrane protein 13	SMIM13	921	1.08339	0.115557					0.95269	0.81167	-0.0699212	-0.301035	0.629223	0.222795	3.0386	5.7804	381110000	225790000	155320000	178100000	104300000	73802000	Leave out requantified	Leave out requantified	2	2	2	13.2	13.2	13.2	10.351	0	10.545	222210	197.404	116709	100.325	169459	2173
P55809;E9PDW2;Q9BYC2	P55809;E9PDW2	Succinyl-CoA:3-ketoacid coenzyme A transferase 1, mitochondrial	OXCT1	922	1.08327	0.115389					1.0802	0.92052	0.111298	-0.119479	0.148901	0.0830177	26.259	27.139	19457000000	10462000000	8995600000	15033000000	7873100000	7159900000	Leave out requantified	Leave out requantified	24	24	24	47.1	47.1	47.1	56.157	0	323.31	1.13446e+06	1007.82	985114	846.816	1.05979e+06	2903
H0YM23;O75179;H0YLQ3;A0A1W2PQ15	H0YM23;O75179;H0YLQ3	Ankyrin repeat domain-containing protein 17	ANKRD17	923	1.08316	0.115247					0.90311	0.76976	-0.147026	-0.377519	0.366053	0.011367	33.143	12.803	290970000	181170000	109800000	437510000	236850000	200660000	Leave out requantified	Leave out requantified	19	19	10	10.1	10.1	5.1	263.25	0	60.49	3945.41	3.50499	6667.46	5.73143	5306.44	1218
Q9UL18;Q5TA58	Q9UL18;Q5TA58	Protein argonaute-1;Protein argonaute	AGO1	924	1.08316	0.11524					1.042	0.88815	0.0593553	-0.171125	0.877689	0.679398	57.791	30.777	63419000	33569000	29849000	47275000	24141000	23134000	Median	Leave out requantified	9	4	3	14.1	7	5.7	97.213	0	12.104	1661.89	1.47637	1392.33	1.19686	1527.11	5660
Q9BTE7;E9PM04;H0YCN4;E9PQV9;E9PLH8;E9PM78;H0YD80;E9PLS2;H0Y9C5;H0Y907;Q92564	Q9BTE7;E9PM04;H0YCN4	DCN1-like protein 5;DCN1-like protein	DCUN1D5	925	1.08314	0.115222					1.058	0.90181	0.0813396	-0.149105	0.571991	0.392767	16.543	9.6299	1727200000	916880000	810350000	1185900000	664070000	521870000	Leave out requantified	Leave out requantified	10	10	10	36.7	36.7	36.7	27.508	0	24.153	183102	162.662	141295	121.459	162198	4896
Q13015	Q13015	Protein AF1q	MLLT11	926	1.08313	0.115202					1.0661	0.90874	0.0923428	-0.138061	0.673402	0.719564	7.7277	3.8383	397260000	186040000	211220000	233960000	130560000	103400000	Leave out requantified	Leave out requantified	4	4	4	91.1	91.1	91.1	10.061	0	100.82	92650.5	82.3079	61325.7	52.7163	76988.1	3274
A0A286YF37;Q9UK22;R4GNH2	A0A286YF37;Q9UK22;R4GNH2	F-box only protein 2	FBXO2	927	1.08292	0.114931					0.79099	0.67449	-0.338269	-0.568131	0.241876	0.0782069	7.6673	63.857	46833000	24186000	22648000	55775000	34789000	20986000	Median	Median	4	4	4	19	19	19	30.299	0	7.1285	4551.07	4.04303	6091.57	5.23639	5321.32	377
P83916;J3KS05;B5MD17;K7ELA4;C9JWS9	P83916;J3KS05;B5MD17;K7ELA4	Chromobox protein homolog 1	CBX1	928	1.08291	0.114918					1.0578	0.90202	0.0810669	-0.148769	0.573358	0.394143	13.924	8.8793	1633400000	858810000	774580000	949050000	488080000	460970000	Leave out requantified	Leave out requantified	10	9	9	64.3	55.7	55.7	21.418	0	61.932	272105	241.73	177690	152.744	224897	3121
Q8TC07;F8WCB5;F8WDJ1;F8WF35;F8VV61;F8WAX5	Q8TC07	TBC1 domain family member 15	TBC1D15	929	1.08278	0.114744					1.1096	0.94642	0.15004	-0.0794475	0.380098	0.729995	36.357	8.9477	688810000	368230000	320590000	655510000	368940000	286580000	Leave out requantified	Leave out requantified	18	18	9	28.4	28.4	14.3	79.49	0	46.563	22312.1	19.8214	23864.2	20.514	23088.1	4343
F5H148;H3BMT1;Q9NYV6;A6NIE6	F5H148;H3BMT1;Q9NYV6	RNA polymerase I-specific transcription initiation factor RRN3	RRN3	930	1.08278	0.114735					1.0395	0.88664	0.0558898	-0.17358	0.887919	0.476024	2.371	8.4739	62302000	30258000	32044000	81916000	38634000	43282000	Leave out requantified	Leave out requantified	4	4	4	7.1	7.1	7.1	70.466	0.00038685	4.1904	1816.29	1.61354	2683.98	2.30718	2250.13	1033
Q96ST3;H3BP90;H3BNZ3;H3BT34;H3BQ76;H3BQ88;H3BNA0;H3BQL7	Q96ST3	Paired amphipathic helix protein Sin3a	SIN3A	931	1.0827	0.114635					0.92416	0.78837	-0.113785	-0.343055	0.33904	0.0221816	47.073	41.711	558370000	303050000	255320000	1044700000	571400000	473270000	Leave out requantified	Leave out requantified	17	17	17	17.8	17.8	17.8	145.17	0	46.372	11423.3	10.1481	24020.8	20.6486	17722	4764
P82912;H0YL99	P82912	28S ribosomal protein S11, mitochondrial	MRPS11	932	1.08269	0.114626					1.0221	0.87193	0.0315364	-0.197716	0.893472	0.500394	14.553	7.0787	154970000	88646000	66325000	197130000	115450000	81675000	Leave out requantified	Leave out requantified	4	4	4	31.4	31.4	31.4	20.616	0	89.869	20079.3	17.8378	28706.5	24.6765	24392.9	3111
P41223;C9JCD9;F8WCN7	P41223;C9JCD9	Protein BUD31 homolog	BUD31	933	1.08263	0.114539					1.0882	0.92843	0.121944	-0.107135	0.470653	0.58603	11.455	25.241	808500000	435400000	373100000	803040000	449230000	353810000	Leave out requantified	Leave out requantified	13	13	13	56.9	56.9	56.9	17	0	74.676	145047	128.856	161918	139.187	153482	2628
M0QXN5;P37198;M0QX10;M0QYY0;M0QX13;M0QZL5;M0R1S1;M0QX64;M0R302	M0QXN5;P37198	Nuclear pore glycoprotein p62	NUP62	934	1.08262	0.114521					1.1887	1.0142	0.249385	0.0203422	0.0714231	0.704341	21.617	5.9084	2163900000	1180700000	983280000	1705700000	959810000	745890000	Leave out requantified	Leave out requantified	9	9	9	31.4	31.4	31.4	45.615	0	195.35	265617	235.966	235315	202.28	250466	1450
Q96HQ2	Q96HQ2	CDKN2AIP N-terminal-like protein	CDKN2AIPNL	935	1.0826	0.114507					1.1186	0.95441	0.161694	-0.0673189	0.315541	0.797812	1.871	5.3498	829540000	465830000	363710000	619800000	349620000	270170000	Leave out requantified	Leave out requantified	2	2	2	24.1	24.1	24.1	13.196	0	127.59	161224	143.226	135385	116.379	148304	4654
Q9NUQ2;E5RH21;H0YC22	Q9NUQ2	1-acyl-sn-glycerol-3-phosphate acyltransferase epsilon	AGPAT5	936	1.08254	0.114427					1.3055	1.114	0.384602	0.155749	0.191137	0.225118	10.749	26.655	116010000	59687000	56324000	140340000	86103000	54233000	Leave out requantified	Plateau	3	3	3	7.7	7.7	7.7	42.072	0	22.303	7120.07	6.32526	9680.52	8.32149	8400.3	5345
Q9Y5Q8;Q5T7U1;H7BY84;Q5T7U4;Q5T7U0;H0Y5D2	Q9Y5Q8;Q5T7U1;H7BY84	General transcription factor 3C polypeptide 5	GTF3C5	937	1.08248	0.114334					1.0883	0.92878	0.122076	-0.106591	0.386957	0.441242	23.485	20.721	1557600000	737720000	819840000	1750300000	775940000	974310000	Leave out requantified	Leave out requantified	17	17	17	38.5	38.5	38.5	59.57	0	97.407	64869.5	57.6281	81926.7	70.4252	73398.1	5866
E9PF19;Q9Y4P3;Q96E41;A0A087WXC6;F8WDI9;F8WCR3	E9PF19;Q9Y4P3;Q96E41	Transducin beta-like protein 2	TBL2	938	1.08244	0.114285					1.1406	0.97348	0.189793	-0.0387768	0.250009	0.968361	20.699	19.515	684900000	362960000	321930000	737840000	380120000	357720000	Leave out requantified	Leave out requantified	13	13	13	38	38	38	45.935	0	53.291	30718.3	27.2892	37192.9	31.9714	33955.6	923
P01111;G3V4K2;G3V5T7	P01111	GTPase NRas	NRAS	939	1.08235	0.114169					1.1388	0.9721	0.187514	-0.0408234	0.177947	0.828296	13.115	9.1883	1823800000	924010000	899790000	2242300000	1198000000	1044300000	Leave out requantified	Leave out requantified	12	12	4	61.9	61.9	26.5	21.229	0	87.08	212677	188.936	293876	252.62	253276	2037
Q01970	Q01970	1-phosphatidylinositol 4,5-bisphosphate phosphodiesterase beta-3	PLCB3	940	1.08235	0.114164					0.9936	0.84816	-0.00926292	-0.237592	0.837978	0.0612044	26.793	21.413	1071800000	567760000	504020000	2198600000	1229500000	969170000	Leave out requantified	Leave out requantified	38	38	38	40.8	40.8	40.8	138.8	0	323.31	23145.3	20.5616	53360.9	45.8697	38253.1	3160
Q9NWH9;H7C3F4;H7BXE3;H0YL55;H0YMW8;H0YNF3;H0YMR6;H0YLE6;H0YLW7;H0YKH2;H0YMM0;H0YKU6	Q9NWH9;H7C3F4	SAFB-like transcription modulator	SLTM	941	1.08226	0.114046					1.0762	0.91882	0.105946	-0.122146	0.543302	0.367622	20.006	31.84	1369200000	734740000	634470000	1854800000	947890000	906940000	Leave out requantified	Leave out requantified	23	23	23	24	24	24	117.15	0	219.01	47661.2	42.3408	72564.3	62.3772	60112.7	5393
Q27J81;A0A0A0MQU1	Q27J81;A0A0A0MQU1	Inverted formin-2	INF2	942	1.08224	0.114024					1.0937	0.93379	0.129217	-0.09883	0.358755	0.511375	16.16	11.867	1804300000	1019800000	784410000	2694000000	1363600000	1330300000	Leave out requantified	Leave out requantified	26	26	26	30.6	30.6	30.6	135.62	0	275.77	47281.5	42.0035	79343	68.2042	63312.2	3603
J3KR72;P49848;C9JFL8;C9JTY6;E5RKA5;F8WEJ7;C9J7C4;C9JIS2;E5RHA1;C9J088	J3KR72;P49848	Transcription initiation factor TFIID subunit 6	TAF6	943	1.08214	0.113885					1.0976	0.9373	0.134352	-0.0934172	0.665897	0.881195	6.1696	95.895	99785000	47947000	51838000	34746000	20682000	14064000	Leave out requantified	Leave out requantified	8	8	8	16.1	16.1	16.1	78.948	0	18.25	2838.08	2.52126	1110.69	0.95476	1974.38	1357
P19387;H3BRR2	P19387	DNA-directed RNA polymerase II subunit RPB3	POLR2C	944	1.0821	0.11384					1.098	0.9377	0.134878	-0.0928017	0.33734	0.513043	36.876	15.98	1612700000	847120000	765560000	1372700000	815270000	557410000	Leave out requantified	Leave out requantified	15	15	15	58.9	58.9	58.9	31.441	0	143.42	134329	119.333	128505	110.464	131417	2340
P78362;H7C5L6;C9J2M4;C9JWF7	P78362;H7C5L6	SRSF protein kinase 2;SRSF protein kinase 2 N-terminal;SRSF protein kinase 2 C-terminal	SRPK2	945	1.08197	0.113662					0.98256	0.83932	-0.0253826	-0.252707	0.87286	0.255798	43.641	49.418	90596000	44736000	45860000	91805000	47471000	44334000	Median	Leave out requantified	6	4	4	10.9	8.4	8.4	77.526	0	12.946	5710.58	5.0731	6503.77	5.59072	6107.18	3092
Q9NR12;D6RH06;D6RF83;H7BYK4;D6RAN1;H0Y8W6	Q9NR12	PDZ and LIM domain protein 7	PDLIM7	946	1.08196	0.113646					1.0716	0.9154	0.0997665	-0.127526	0.304517	0.145867	16.694	14.016	8285200000	2050900000	6234300000	5603100000	2155300000	3447700000	Leave out requantified	Leave out requantified	18	18	18	61.3	61.3	61.3	49.844	0	197.72	357834	317.889	271979	233.797	314907	5282
A6NLH6;Q9P003	A6NLH6;Q9P003	Protein cornichon homolog 4	CNIH4	947	1.08196	0.113646					0.96314	0.82275	-0.0541826	-0.281474	0.591579	0.067729	22.804	31.486	679010000	401440000	277570000	579650000	344880000	234770000	Median	Median	1	1	1	14.6	14.6	14.6	15.771	0	25.425	395903	351.708	379845	326.52	387874	515
Q9Y221;J3QLW7;J3QRD6;J3QRR4	Q9Y221;J3QLW7	60S ribosome subunit biogenesis protein NIP7 homolog	NIP7	948	1.08193	0.113607					1.1941	1.0201	0.255924	0.0287106	0.0641785	0.526231	12.058	13.349	1467200000	761890000	705320000	2797400000	1505300000	1292100000	Leave out requantified	Leave out requantified	13	13	13	84.4	84.4	84.4	20.462	0	140.23	190103	168.882	407364	350.175	298734	5721
Q14980	Q14980	Nuclear mitotic apparatus protein 1	NUMA1	949	1.08188	0.113538					1.0987	0.93869	0.135798	-0.0912793	0.0976124	0.170767	23.423	21.532	44348000000	24440000000	19907000000	56140000000	29135000000	27005000000	Leave out requantified	Leave out requantified	150	150	2	70.5	70.5	0.7	238.26	0	323.31	438263	389.34	623535	535.999	530899	3453
Q7Z6Z7;H0Y659;A0A087X146;A0A087X1S3;A0A1B0GXC7	Q7Z6Z7	E3 ubiquitin-protein ligase HUWE1	HUWE1	950	1.08179	0.113416					1.1389	0.9732	0.187641	-0.0391918	0.0630565	0.676343	19.468	13.718	8978600000	5191600000	3787000000	11656000000	6225700000	5429800000	Leave out requantified	Leave out requantified	87	87	86	29.1	29.1	28.9	481.89	0	323.31	56902.8	50.5507	83023.8	71.3683	69963.3	4028
Q9H6T3	Q9H6T3	RNA polymerase II-associated protein 3	RPAP3	951	1.08175	0.113371					1.0575	0.9037	0.0806577	-0.146084	0.575412	0.270333	20.295	19.917	1589400000	828360000	761050000	1450500000	811950000	638560000	Leave out requantified	Leave out requantified	24	24	24	45.6	45.6	45.6	75.718	0	137.88	52955.1	47.0437	54315.1	46.6899	53635.1	5149
P56199	P56199	Integrin alpha-1	ITGA1	952	1.08166	0.113253					1.2058	1.0306	0.269991	0.0434845	0.0506372	0.454023	12.799	7.8816	1893300000	1074400000	818900000	789430000	422230000	367200000	Leave out requantified	Leave out requantified	16	16	16	17.9	17.9	17.9	130.85	0	84.065	39425.2	35.0242	18475.5	15.8818	28950.4	2909
P63218	P63218	Guanine nucleotide-binding protein G(I)/G(S)/G(O) subunit gamma-5	GNG5	953	1.08163	0.113209					1.0854	0.92775	0.118227	-0.108192	0.487039	0.580671	7.1118	13.939	947150000	519870000	427280000	942070000	524150000	417920000	Leave out requantified	Leave out requantified	6	6	6	79.4	79.4	79.4	7.3184	0	18.842	276122	245.299	308670	265.336	292396	3061
I3L2W9;I3L2N2;O14641;I3L0M7;A0A3B3ITC6;I3L0Z8;Q92997	I3L2W9;I3L2N2;O14641	Segment polarity protein dishevelled homolog DVL-2	DVL2	954	1.08161	0.113178					1.1228	0.95976	0.167101	-0.0592544	0.446559	0.889296	18.48	21.197	222300000	109260000	113030000	407180000	341970000	65208000	Leave out requantified	Leave out requantified	6	6	6	19.3	19.3	19.3	39.917	0	21.732	8640.94	7.67635	17788.4	15.2911	13214.6	1315
Q9HB40;I3L4Z9;I3L4Z3	Q9HB40;I3L4Z9	Retinoid-inducible serine carboxypeptidase	SCPEP1	955	1.08149	0.113026					1.0451	0.89353	0.063641	-0.162412	0.796657	0.625865	3.2066	11.902	265820000	134670000	131150000	230110000	105560000	124550000	Leave out requantified	Leave out requantified	6	6	6	15.5	15.5	15.5	50.83	0	9.6602	26954.6	23.9456	26224.6	22.543	26589.6	5207
F8VRS8;F8W145;F8VUB4;F8VV52;Q9NZN8;F8VQF4;H0YI11;H0YH84;F8VP97	F8VRS8;F8W145;F8VUB4;F8VV52;Q9NZN8;F8VQF4;H0YI11;H0YH84;F8VP97	CCR4-NOT transcription complex subunit 2	CNOT2	956	1.08146	0.112983					0.9767	0.8351	-0.0340126	-0.259979	0.842993	0.239869	14.657	16.375	99653000	52594000	47059000	130860000	71179000	59678000	Median	Median	2	2	2	9.1	9.1	9.1	29.925	0	6.8709	8939.02	7.94115	13192.7	11.3406	11065.9	1074
Q96DI7;Q9NSS8	Q96DI7	U5 small nuclear ribonucleoprotein 40 kDa protein	SNRNP40	957	1.08146	0.112978					1.1136	0.95216	0.155231	-0.0707241	0.120678	0.430948	15.025	17.91	5760700000	3018100000	2742500000	5562600000	3046600000	2516000000	Leave out requantified	Leave out requantified	25	25	25	77.6	77.6	77.6	39.31	0	323.31	419854	372.985	455647	391.68	437750	4586
Q9Y4L5	Q9Y4L5	E3 ubiquitin-protein ligase RNF115	RNF115	958	1.08131	0.112782					1.2526	1.0713	0.324926	0.0993625	0.251316	0.573495	27.515	17.711	57151000	26940000	30211000	60932000	31892000	29039000	Median	Median	1	1	1	5.9	5.9	5.9	33.703	0	50.829	5126.53	4.55425	6142.89	5.28051	5634.71	5836
Q8TED0;H0Y8P4;D6RF65	Q8TED0;H0Y8P4	U3 small nucleolar RNA-associated protein 15 homolog	UTP15	959	1.08127	0.112723					1.1341	0.97003	0.181548	-0.0438987	0.252361	0.938228	18.905	29.58	1125800000	540410000	585440000	797810000	440980000	356830000	Leave out requantified	Leave out requantified	15	15	15	41.1	41.1	41.1	58.414	0	48.446	47738.8	42.4097	38022.2	32.6844	42880.5	4365
P85037;U3KQ26;E9PM37	P85037	Forkhead box protein K1	FOXK1	960	1.08121	0.112649					1.0917	0.93386	0.126576	-0.0987218	0.473489	0.629484	14.224	11.893	489230000	247770000	241460000	820190000	465710000	354470000	Leave out requantified	Leave out requantified	17	17	15	29.6	29.6	26.5	75.456	0	75.634	16779.4	14.9063	31616	27.1775	24197.7	3128
A0A2U3TZH4;A0A087WYF8;Q53GG5;D6RAF1;A0A2R8Y6L7	A0A2U3TZH4;A0A087WYF8;Q53GG5;D6RAF1	PDZ and LIM domain protein 3	PDLIM3	961	1.08117	0.112596					1.0153	0.86857	0.0219061	-0.203286	0.969352	0.383336	36.681	24.457	109960000	68794000	41161000	88234000	49900000	38333000	Leave out requantified	Leave out requantified	4	4	4	31	31	31	21.754	0	24.445	9863.57	8.7625	8895.36	7.64656	9379.46	90
Q15424;K7EII0;K7ES42	Q15424	Scaffold attachment factor B1	SAFB	962	1.08109	0.112493					1.0994	0.94065	0.136716	-0.0882701	0.26377	0.570467	24.884	24.805	2809600000	1561400000	1248300000	3408700000	1781700000	1626900000	Leave out requantified	Leave out requantified	35	21	21	35.3	22	22	102.64	0	275.06	96362.5	85.6056	131396	112.949	113879	3512
Q8ND56;A0A140TA76;A0A0G2JQ95;A0A096LP11;A0A140TA66;K7EMZ9;I3L4Q1	Q8ND56;A0A140TA76	Protein LSM14 homolog A	LSM14A	963	1.08108	0.11247					0.97999	0.83851	-0.0291611	-0.2541	0.718521	0.10394	19.07	22.366	611140000	344790000	266350000	663880000	399730000	264150000	Leave out requantified	Leave out requantified	7	7	7	12.1	12.1	12.1	50.529	0	37.043	43191.6	38.3701	52732.3	45.3293	47961.9	4280
Q9Y6M0;I3L0U2;I3L3C7;Q7RTY9	Q9Y6M0;I3L0U2;I3L3C7;Q7RTY9	Testisin;Putative serine protease 41	PRSS21;PRSS41	964	1.08106	0.112444					1.2734	1.0896	0.348686	0.123799	0.21645	0.265854	10.699	44.128	45335000	23243000	22092000	265390000	149120000	116270000	Median	Median	2	2	2	7.6	7.6	7.6	34.884	0	8.7934	3776.14	3.35461	24844.3	21.3565	14310.2	5908
Q9Y2X9	Q9Y2X9	Zinc finger protein 281	ZNF281	965	1.08105	0.112435					1.1848	1.0138	0.244644	0.0197731	0.397054	0.758836	35.709	29.4	36673000	15666000	21007000	87038000	40596000	46442000	Median	Leave out requantified	4	4	4	9.5	9.5	9.5	96.914	0	18.439	1295.91	1.15125	3456.73	2.97145	2376.32	5770
Q9ULX3;H3BUR4	Q9ULX3;H3BUR4	RNA-binding protein NOB1	NOB1	966	1.08092	0.112261					1.0836	0.92743	0.115832	-0.10869	0.412695	0.578155	11.724	22.112	1566500000	839260000	727240000	1098500000	615680000	482800000	Leave out requantified	Leave out requantified	9	9	9	24.3	24.3	24.3	46.674	0	37.1	130480	115.915	102835	88.3986	116658	5676
Q9Y394;A0A087X0Z7;H0YJ66;H0YJE4;H0YJR8	Q9Y394;A0A087X0Z7;H0YJ66;H0YJE4	Dehydrogenase/reductase SDR family member 7	DHRS7	967	1.08091	0.112245					1.1292	0.96648	0.175301	-0.0491882	0.293283	0.901942	21.877	20.174	523170000	267010000	256160000	661840000	348150000	313690000	Leave out requantified	Leave out requantified	10	10	10	39.5	39.5	39.5	38.298	0	66.895	32977.2	29.296	46887	40.3046	39932.1	5783
Q15814	Q15814	Tubulin-specific chaperone C	TBCC	968	1.0804	0.111568					1.2631	1.0821	0.336969	0.113834	0.12183	0.151645	29.078	17.063	174050000	97312000	76740000	901940000	52012000	849930000	Leave out requantified	Leave out requantified	11	11	11	39	39	39	39.248	0	18.354	9225.59	8.19573	53731.1	46.1879	31478.3	3544
O43422;E9PSI2	O43422	52 kDa repressor of the inhibitor of the protein kinase	PRKRIR	969	1.08027	0.111387					1.0779	0.92367	0.108223	-0.114551	0.736366	0.824932	63.456	32.607	25228000	12463000	12764000	18523000	9274800	9248000	Median	Median	4	4	4	6	6	6	87.703	0	5.5508	735.471	0.65337	606.907	0.521705	671.189	1665
Q9BRD0;H7C462	Q9BRD0	BUD13 homolog	BUD13	970	1.08024	0.111351					0.91023	0.78003	-0.135697	-0.358398	0.613371	0.294128	11.596	7.7038	14704000	7478800	7225300	26991000	15696000	11295000	Median	Median	4	4	4	6.6	6.6	6.6	70.52	0.00094393	3.4972	476.295	0.423126	982.624	0.844676	729.459	4853
Q92615;H0Y4V9;H0Y641;A0A087X183;X6RCG6;V9GYI5;B5MCU2	Q92615;H0Y4V9	La-related protein 4B	LARP4B	971	1.0802	0.1113					1.0151	0.86996	0.0216219	-0.200979	0.997606	0.215796	19.995	16.724	444410000	231230000	213180000	769760000	440850000	328920000	Leave out requantified	Leave out requantified	13	13	13	24.1	24.1	24.1	80.551	0	84.374	18844.9	16.7412	36685.4	31.5352	27765.2	4455
B7Z7F3;Q9H6Z4;K7EIJ4;K7EN31;K7EMH9;K7ENJ2;K7EID7;K7ENB9;K7EPW1;K7ESQ0	B7Z7F3;Q9H6Z4;K7EIJ4	Ran-binding protein 3	RANBP3	972	1.07972	0.110664					1.097	0.94098	0.133564	-0.087764	0.421441	0.688043	8.9406	19.208	1108800000	574860000	533900000	1132400000	602950000	529490000	Leave out requantified	Leave out requantified	9	9	9	25.9	25.9	25.9	52.894	0	40.349	58772.4	52.2116	67460.2	57.9897	63116.3	625
Q15021;E7EN77;F5GZK7;F5H431;REV__Q02790	Q15021;E7EN77	Condensin complex subunit 1	NCAPD2	973	1.07956	0.110443					1.0586	0.90832	0.0821576	-0.138727	0.389749	0.112793	14.444	18.474	6199800000	3348300000	2851500000	8664500000	4783800000	3880800000	Leave out requantified	Leave out requantified	51	51	51	46.5	46.5	46.5	157.18	0	323.31	120495	107.044	189262	162.692	154878	3468
Q9NVS2;Q5QPA5	Q9NVS2;Q5QPA5	28S ribosomal protein S18a, mitochondrial	MRPS18A	974	1.07949	0.110353					1.1019	0.94559	0.139993	-0.0807133	0.418618	0.723027	10.634	15.005	503020000	262560000	240460000	588730000	304830000	283900000	Leave out requantified	Leave out requantified	8	8	8	45.4	45.4	45.4	22.184	0	30.184	41898.6	37.2215	55113.6	47.3763	48506.1	5378
Q9H773;H3BSA6;H3BPN2	Q9H773	dCTP pyrophosphatase 1	DCTPP1	975	1.07949	0.110349					1.0079	0.86493	0.0113525	-0.209345	0.897315	0.111469	23.986	10.064	3909400000	2256000000	1653400000	3597200000	2091900000	1505300000	Leave out requantified	Leave out requantified	14	14	14	64.1	64.1	64.1	18.681	0	305.98	414439	368.175	428591	368.422	421515	5153
O43172	O43172	U4/U6 small nuclear ribonucleoprotein Prp4	PRPF4	976	1.07946	0.110309					1.1509	0.9877	0.202762	-0.0178552	0.101362	0.966084	27.611	9.3664	4517700000	2288800000	2228900000	2935100000	1573800000	1361200000	Leave out requantified	Leave out requantified	22	22	22	48.7	48.7	48.7	58.449	0	166.99	175606	156.003	128225	110.224	151915	1647
Q99613;B5ME19;H3BPE4;H3BPE3;H3BTY8	Q99613;B5ME19	Eukaryotic translation initiation factor 3 subunit C;Eukaryotic translation initiation factor 3 subunit C-like protein	EIF3C;EIF3CL	977	1.07945	0.110303					1.0932	0.93819	0.128557	-0.092048	0.193811	0.167692	11.411	12.063	13939000000	7320700000	6617900000	21749000000	12089000000	9660700000	Leave out requantified	Leave out requantified	43	43	43	43.8	43.8	43.8	105.34	0	323.31	387013	343.81	678673	583.396	532843	4797
Q5VU61	Q5VU61		TPM3	978	1.07934	0.110149					1.204	1.0335	0.267835	0.0475384	0.0314467	0.382757	35.483	13.332	3921000000	2021800000	1899300000	2937400000	1595800000	1341600000	Leave out requantified	Leave out requantified	37	2	0	83	8.5	0	26.056	0	76.469	304823	270.796	256651	220.62	280737	3788
Q9H4A6;D6REM1	Q9H4A6	Golgi phosphoprotein 3	GOLPH3	979	1.07926	0.110042					1.0968	0.94162	0.1333	-0.0867831	0.343224	0.546189	23.401	20.132	1990000000	967830000	1022200000	1810700000	961820000	848920000	Leave out requantified	Leave out requantified	17	17	15	66.1	66.1	60.7	33.81	0	129.1	145036	128.846	148319	127.497	146678	5125
Q9H082;Q14088	Q9H082;Q14088	Ras-related protein Rab-33B;Ras-related protein Rab-33A	RAB33B;RAB33A	980	1.07895	0.109626					0.86134	0.7399	-0.215345	-0.434598	0.443229	0.190935	10.132	20.331	43910000	21939000	21971000	17524000	9635800	7888500	Median	Median	1	1	1	4.8	4.8	4.8	25.717	0.0050116	2.4286	3938.79	3.4991	1766.69	1.51867	2852.74	3387
A0A3B3IU33;Q9Y303;H3BQ15;H3BTZ6;H3BSV9;H3BTE3	A0A3B3IU33;Q9Y303;H3BQ15;H3BTZ6;H3BSV9	Putative N-acetylglucosamine-6-phosphate deacetylase	AMDHD2	981	1.07889	0.109546					1.1102	0.95378	0.15082	-0.0682716	0.624564	0.881656	23.085	46.106	95959000	53500000	42459000	69121000	35666000	33455000	Median	Median	4	4	4	14.5	14.5	14.5	41.333	0	24.343	8607.66	7.64678	6968.47	5.99018	7788.06	465
P28288;A0A3B3ITW3	P28288	ATP-binding cassette sub-family D member 3	ABCD3	982	1.07888	0.109536					1.1445	0.98326	0.194717	-0.0243551	0.11529	0.978732	18.712	16.503	4785400000	2493400000	2292000000	3524000000	2054700000	1469300000	Leave out requantified	Leave out requantified	31	31	31	46.3	46.3	46.3	75.475	0	288.25	139509	123.935	115464	99.2543	127486	2459
O75694;E9PF10;D6RA13	O75694;E9PF10	Nuclear pore complex protein Nup155	NUP155	983	1.07874	0.10935					1.0182	0.87498	0.026021	-0.192678	0.74248	0.0264859	20.081	11.569	6496900000	3547900000	2949000000	8995800000	4901500000	4094300000	Leave out requantified	Leave out requantified	47	47	47	42.5	42.5	42.5	155.2	0	323.31	136507	121.269	212431	182.608	174469	1849
H0YKH1;F8WA05;A0A087X0P4;H0YLF5;A0A0A0MTI0;P40424;H0YLM3;H0YLD4;H0YLT4;H0YLB0;P40425	H0YKH1;F8WA05;A0A087X0P4;H0YLF5;A0A0A0MTI0;P40424;H0YLM3;H0YLD4;H0YLT4;H0YLB0	Pre-B-cell leukemia transcription factor 1	PBX1	984	1.07861	0.109179					0.81121	0.69727	-0.301853	-0.520211	0.29337	0.109934	24.75	37.701	53844000	40230000	13614000	44644000	33484000	11160000	Median	Median	3	3	3	36.5	36.5	36.5	17.635	0	46.125	6609.31	5.87152	6159	5.29435	6384.16	119
Q9Y508;A0A096LNV3;A0A096LP02;A0A096LNT1;A0A096LNN8;A0A096LPF9	Q9Y508;A0A096LNV3;A0A096LP02	E3 ubiquitin-protein ligase RNF114	RNF114	985	1.0785	0.109032					1.0958	0.94208	0.131985	-0.0860785	0.427946	0.693755	12.77	7.4226	993510000	520330000	473170000	629420000	327510000	301910000	Leave out requantified	Leave out requantified	10	10	10	42.1	42.1	42.1	25.694	0	66.515	82753.6	73.5158	58922.8	50.6508	70838.2	5843
P78310	P78310	Coxsackievirus and adenovirus receptor	CXADR	986	1.07849	0.109019					0.94207	0.80993	-0.0860938	-0.304131	0.732035	0.387114	34.806	9.3483	59174000	29292000	29883000	33974000	18085000	15889000	Median	Plateau	4	4	4	15.9	15.9	15.9	40.029	0	8.0064	2875.16	2.55421	1855.27	1.59481	2365.21	3082
Q9NQ88;A0A0U1RQD1	Q9NQ88;A0A0U1RQD1	Fructose-2,6-bisphosphatase TIGAR	TIGAR	987	1.07844	0.108947					1.0948	0.94133	0.130667	-0.0872275	0.522036	0.76278	13.485	6.7765	400380000	215620000	184770000	366130000	203390000	162740000	Leave out requantified	Leave out requantified	8	8	8	43.7	43.7	43.7	30.062	0	34.824	38907.5	34.5643	39987.6	34.3738	39447.5	5263
V9GYT7	V9GYT7		PSIP1	988	1.07835	0.108823					1.0629	0.91406	0.0880059	-0.129639	0.79405	0.785288	13.125	16.99	19320000	10256000	9063200	25310000	14840000	10471000	Median	Median	3	2	2	75.4	53.8	53.8	7.7875	0.00039101	4.4629	5632.35	5.00361	8292.83	7.12862	6962.59	6054
Q9NY93;G3V0G3;H7C3E9;F8WDT8;F8WEI3;H7BZN7	Q9NY93;G3V0G3;H7C3E9;F8WDT8	Probable ATP-dependent RNA helicase DDX56	DDX56	989	1.07822	0.108649					1.0034	0.8631	0.00489684	-0.2124	0.99831	0.105775	23.183	23.75	2529800000	1396700000	1133100000	2819700000	1579900000	1239800000	Leave out requantified	Leave out requantified	20	20	20	44.1	44.1	44.1	61.589	0	197.19	131113	116.477	164245	141.187	147679	5442
M0R300;M0R0P8;Q13459;M0R240;M0R332;M0QXP0	M0R300;M0R0P8;Q13459	Unconventional myosin-IXb	MYO9B	990	1.07813	0.108536					1.0141	0.87244	0.0201999	-0.196872	0.994052	0.347573	20.131	32.018	35026000	19571000	15456000	349480000	152860000	196620000	Leave out requantified	Median	6	6	6	4.7	4.7	4.7	234.07	0	18.991	358.285	0.318289	4017.8	3.45375	2188.04	1464
Q96EL3;B9A051	Q96EL3	39S ribosomal protein L53, mitochondrial	MRPL53	991	1.07803	0.108396					1.0667	0.91787	0.0931545	-0.123638	0.514312	0.360985	7.2866	6.4199	2037100000	1063900000	973170000	1743700000	923160000	820510000	Leave out requantified	Leave out requantified	8	8	8	66.1	66.1	66.1	12.107	0	50.44	296938	263.79	285662	245.559	291300	4601
O75643;B4E0P5	O75643	U5 small nuclear ribonucleoprotein 200 kDa helicase	SNRNP200	992	1.07798	0.108331					1.0678	0.9189	0.0946415	-0.12202	0.194107	0.0773601	28.545	18.57	32543000000	18209000000	14334000000	46292000000	24763000000	21529000000	Leave out requantified	Leave out requantified	111	111	111	53.3	53.3	53.3	244.5	0	323.31	321602	285.701	514156	441.975	417879	1844
E5RJR5;P63208;E7ERH2;F8W8N3;E5RGM3	E5RJR5;P63208;E7ERH2;F8W8N3	S-phase kinase-associated protein 1	SKP1	993	1.07789	0.108213					1.0126	0.87154	0.0180644	-0.198361	0.800085	0.133949	8.9956	7.6854	5480200000	2879200000	2601000000	4637100000	2427200000	2209900000	Leave out requantified	Leave out requantified	17	17	14	76.1	76.1	48.5	18.72	0	183.6	672691	597.598	639725	549.916	656208	861
Q14573;A0A3B3ITM1;A0A3B3ITQ4;Q14571	Q14573	Inositol 1,4,5-trisphosphate receptor type 3	ITPR3	994	1.07789	0.108211					1.1895	1.0238	0.250355	0.0339339	0.402259	0.576467	14.196	6.1175	79890000	45029000	34860000	160160000	80239000	79921000	Leave out requantified	Leave out requantified	7	7	6	3	3	2.7	304.1	0	23.218	690.083	0.613049	1554.86	1.33658	1122.47	3427
Q15654;H7BZE2	Q15654	Thyroid receptor-interacting protein 6	TRIP6	995	1.07789	0.108206					1.0558	0.90873	0.0783366	-0.138076	0.587127	0.439434	21.849	12.499	1797100000	964520000	832600000	1080200000	632640000	447520000	Leave out requantified	Leave out requantified	13	13	13	55.3	55.3	55.3	50.287	0	215.04	99792	88.6522	67414.9	57.9506	83603.4	3534
Q96IY1;Q5SY74	Q96IY1	Kinetochore-associated protein NSL1 homolog	NSL1	996	1.07774	0.10801					0.93677	0.8065	-0.0942332	-0.310254	0.712022	0.375806	27.932	17.043	65984000	39201000	26783000	27342000	14696000	12647000	Median	Leave out requantified	4	4	4	23.5	23.5	23.5	32.162	0	15.716	5496.08	4.88255	2559.61	2.20027	4027.84	4674
Q4VC31;C9JQ41;H7C525;C9JBU9	Q4VC31;C9JQ41;H7C525	Coiled-coil domain-containing protein 58	CCDC58	997	1.07763	0.107857					1.0949	0.94284	0.130799	-0.0849151	0.352686	0.556688	5.4563	12.619	2052600000	1107700000	944880000	1740100000	906370000	833750000	Leave out requantified	Leave out requantified	9	9	9	70.1	70.1	70.1	16.62	0	106.85	341939	303.769	325797	280.059	333868	3641
Q9P0W2;C9J8X5;C9JQA7;C9K049;B5MDG7;F8WES5;K7EJR8	Q9P0W2;C9J8X5;C9JQA7;C9K049;B5MDG7	SWI/SNF-related matrix-associated actin-dependent regulator of chromatin subfamily E member 1-related	HMG20B	998	1.07749	0.107679					1.0373	0.89346	0.0528332	-0.162525	0.8328	0.339868	10.48	7.2828	443530000	196200000	247330000	556290000	267190000	289090000	Leave out requantified	Leave out requantified	9	9	9	38.8	38.8	38.8	35.812	0	26.05	43100.7	38.2894	60756.2	52.2268	51928.5	5504
P52735	P52735	Guanine nucleotide exchange factor VAV2	VAV2	999	1.07748	0.107663					1.0285	0.8859	0.0405418	-0.174784	0.899855	0.296329	20.976	27.106	270980000	144270000	126710000	548050000	329330000	218720000	Leave out requantified	Leave out requantified	14	14	14	20.4	20.4	20.4	101.29	0	54.065	6448.87	5.72898	14658.7	12.6008	10553.8	2836
Q9NSU2;C9J052	Q9NSU2;C9J052	Three-prime repair exonuclease 1	TREX1	1000	1.07742	0.10758					0.97626	0.841	-0.0346627	-0.249822	0.689776	0.212339	10.81	13.786	758500000	429730000	328770000	340440000	192360000	148080000	Leave out requantified	Leave out requantified	8	8	8	33.8	33.8	33.8	33.212	0	38.81	68038.5	60.4434	34321.6	29.5033	51180.1	5329
P63172	P63172	Dynein light chain Tctex-type 1	DYNLT1	1001	1.07741	0.107563					1.2279	1.0578	0.296193	0.0810669	0.0317516	0.359372	4.9411	5.6639	2161000000	1073700000	1087400000	426380000	206830000	219540000	Leave out requantified	Leave out requantified	4	4	4	58.4	58.4	58.4	12.452	0	117.16	419997	373.113	93135.7	80.0606	256566	3059
Q6FI81;H3BV90;H3BT65;H3BUG4;H3BPG7;H3BQ23;H3BTZ8	Q6FI81;H3BV90;H3BT65;H3BUG4;H3BPG7	Anamorsin	CIAPIN1	1002	1.07713	0.107193					1.1232	0.9681	0.167615	-0.046772	0.173465	0.828754	7.0069	11.423	2771200000	1430300000	1340900000	4274500000	2294800000	1979700000	Leave out requantified	Leave out requantified	19	19	19	63.1	63.1	63.1	33.582	0	175.1	201972	179.426	350135	300.981	276054	3836
O15084;B4DIW9;A0A2R8Y7Y4;Q8N8A2;H7C4A0;H7C209	O15084;B4DIW9	Serine/threonine-protein phosphatase 6 regulatory ankyrin repeat subunit A	ANKRD28	1003	1.0771	0.107157					0.96324	0.83027	-0.0540328	-0.268348	0.738319	0.17546	22.627	55.917	194270000	101300000	92968000	305700000	168220000	137480000	Leave out requantified	Leave out requantified	10	10	10	11.2	11.2	11.2	112.96	0	29.105	7191.8	6.38898	12719.1	10.9335	9955.44	1592
A0A2R8Y855;Q969G3;B4DGM3;A0A2R8Y765;A0A2R8Y7U4;A0A2U3TZQ7;A0A2R8Y7I9;A0A2R8Y4T4;J3QKS7;A0A2R8YES3;J3QR61;J3KT85;A0A2R8YD78;K7EMQ8;H7C048;J3QKX6;A0A2R8YEB8;A0A2R8YFC8;A0A2R8YDQ4;J3QL66	A0A2R8Y855;Q969G3;B4DGM3;A0A2R8Y765;A0A2R8Y7U4;A0A2U3TZQ7;A0A2R8Y7I9;A0A2R8Y4T4;J3QKS7;A0A2R8YES3;J3QR61	SWI/SNF-related matrix-associated actin-dependent regulator of chromatin subfamily E member 1	SMARCE1	1004	1.07706	0.107103					1.0058	0.86702	0.00834346	-0.205863	0.978059	0.202713	10.784	17.173	1983100000	1079200000	903860000	1177200000	678900000	498250000	Leave out requantified	Leave out requantified	18	18	18	67.3	67.3	67.3	41.874	0	247.78	121712	108.125	81202.1	69.8024	101457	413
Q53EL6;Q5VZS7	Q53EL6	Programmed cell death protein 4	PDCD4	1005	1.07695	0.106946					1.1275	0.97214	0.173127	-0.040764	0.27799	0.956662	17.107	13.026	1080900000	572540000	508380000	1142000000	654840000	487160000	Leave out requantified	Leave out requantified	11	11	11	30.1	30.1	30.1	51.735	0	55.622	54802.5	48.6849	65074.2	55.9386	59938.4	3646
O15127;H3BV04;H3BN93;H3BUB6;H3BPL9;H3BMN2	O15127;H3BV04;H3BN93;H3BUB6;H3BPL9	Secretory carrier-associated membrane protein 2	SCAMP2	1006	1.07694	0.106937					1.0418	0.89826	0.0590783	-0.154795	0.878506	0.654617	28.494	8.2502	46885000	26658000	20227000	165480000	95212000	70270000	Plateau	Median	3	3	3	16.7	16.7	16.7	36.648	0	7.5001	6834.18	6.07128	27109.8	23.3039	16972	1599
H7BYT1;P48730;H0Y645;B0QY35;B0QY34;J3KRM8;J3QQI9;B0QY36;H0Y2N6	H7BYT1;P48730;H0Y645;B0QY35;B0QY34	Casein kinase I isoform delta	CSNK1D;CSNK1E	1007	1.07688	0.106858					1.3124	1.1317	0.392207	0.178492	0.18226	0.388501	26.359	16.944	85888000	43841000	42047000	51588000	28920000	22668000	Median	Median	5	2	2	13.3	4.4	4.4	49.064	0	24.651	5564.2	4.94307	3756.18	3.22886	4660.19	1271
G3V2V8;J3KMY5;H0YIZ1;G3V3E8;E7EMS2;G3V3D1;P61916	G3V2V8;J3KMY5;H0YIZ1;G3V3E8;E7EMS2;G3V3D1;P61916	Epididymal secretory protein E1	NPC2	1008	1.07676	0.106697					1.0863	0.93694	0.119423	-0.0939714	0.588812	0.899444	1.8233	9.1697	183900000	95576000	88321000	140930000	76538000	64395000	Leave out requantified	Leave out requantified	3	3	3	39.3	39.3	39.3	13.078	0	14.511	21444.9	19.051	18470.3	15.8773	19957.6	866
H0Y4B0;O43414;F6QUN3;A0A3B3ISV9;F6UGJ8	H0Y4B0;O43414;F6QUN3;A0A3B3ISV9	ERI1 exoribonuclease 3	ERI3	1009	1.07669	0.106601					1.1632	1.0034	0.218099	0.00489684	0.254619	0.778568	19.282	18.299	279180000	140770000	138410000	279970000	141510000	138460000	Leave out requantified	Leave out requantified	5	5	5	28.2	28.2	28.2	22.649	0	12.02	24115.3	21.4233	27179.9	23.3642	25647.6	1173
Q9NVS9;J3QQZ9;J3QQV6;A0A286YFL3	Q9NVS9;J3QQZ9;J3QQV6	Pyridoxine-5-phosphate oxidase	PNPO	1010	1.07653	0.106384					1.2675	1.0937	0.341986	0.129217	0.0223824	0.249916	17.292	9.0687	943920000	468040000	475880000	377780000	203720000	174060000	Leave out requantified	Leave out requantified	11	11	11	55.9	55.9	55.9	29.988	0	99.503	100066	88.8953	45010.8	38.6919	72538.3	5379
Q8NBM4;X6R5E5;Q5JUH4	Q8NBM4;X6R5E5	Ubiquitin-associated domain-containing protein 2	UBAC2	1011	1.07649	0.106334					1.1681	1.008	0.224164	0.0114956	0.24047	0.661387	11.387	15.141	292350000	158630000	133710000	236790000	121140000	115640000	Leave out requantified	Leave out requantified	11	11	11	40.4	40.4	40.4	38.963	0	42.786	21994.5	19.5393	20021.8	17.211	21008.1	4261
E7ERK9;Q9UI10;A0A087WTA5;A0A087WW69;F8W8L6;H7C2L8	E7ERK9;Q9UI10;A0A087WTA5;A0A087WW69	Translation initiation factor eIF-2B subunit delta	EIF2B4	1012	1.07647	0.106308					1.131	0.97602	0.177599	-0.0350174	0.264168	0.984619	29.24	39.491	927060000	459300000	467760000	599390000	296260000	303120000	Leave out requantified	Leave out requantified	12	12	12	34.2	34.2	34.2	59.714	0	57.591	43242.5	38.4153	31422.5	27.0111	37332.5	882
Q8NHH9;B5MCN0;C9JQQ5;H7C3A2;C9JC25;Q8WXF7	Q8NHH9;B5MCN0	Atlastin-2	ATL2	1013	1.07647	0.106303					1.0842	0.93564	0.116631	-0.0959746	0.494169	0.643966	18.201	27.959	986480000	495510000	490960000	755560000	405410000	350150000	Leave out requantified	Leave out requantified	13	13	13	27.1	27.1	27.1	66.228	0	92.201	48951.2	43.4867	42137.8	36.2222	45544.5	4313
Q7Z5K2;Q8WVX6;F6QZY1	Q7Z5K2;Q8WVX6;F6QZY1	Wings apart-like protein homolog	WAPAL	1014	1.07642	0.10624					0.98096	0.84662	-0.0277338	-0.240214	0.800704	0.233538	21.667	22.835	289410000	174320000	115080000	382450000	210130000	172320000	Leave out requantified	Leave out requantified	13	13	13	16.1	16.1	16.1	132.94	0	43.387	11637.5	10.3384	17284.1	14.8576	14460.8	4020
Q8TAP9	Q8TAP9	M-phase-specific PLK1-interacting protein	MPLKIP	1015	1.07622	0.105974					0.96202	0.83058	-0.0558612	-0.267809	0.730194	0.296586	12.916	12.323	188900000	114920000	73977000	163720000	93028000	70687000	Median	Leave out requantified	3	3	3	27.4	27.4	27.4	19.147	0	51.344	24475.5	21.7433	23841.3	20.4943	24158.4	4327
H0Y2W2;Q5SV16	H0Y2W2		ATAD3A	1016	1.07621	0.105965					1.1434	0.98719	0.19333	-0.0186003	0.240161	0.911307	10.197	12.772	704400000	378210000	326200000	442590000	211600000	230990000	Leave out requantified	Median	37	2	0	44.8	3	0	64.243	0	16.597	24891.3	22.1127	17577.6	15.1099	21234.4	1168
Q14165;F5H1S8;H0YG07;F5GX14	Q14165;F5H1S8	Malectin	MLEC	1017	1.07618	0.105924					1.1723	1.0122	0.229342	0.0174944	0.155161	0.711919	24.067	7.7921	442020000	217620000	224400000	297710000	157440000	140280000	Leave out requantified	Leave out requantified	7	7	7	22.6	22.6	22.6	32.233	0	27.665	36817.7	32.7077	27869.9	23.9574	32343.8	3401
O43709;F8WD87;F8WD67;E9PCQ7;H7C0G4;H7C170;F8VZ18;B3KR83;F2Z3D9	O43709;F8WD87;F8WD67;E9PCQ7	Probable 18S rRNA (guanine-N(7))-methyltransferase	WBSCR22	1018	1.0761	0.105816					1.0052	0.86805	0.00748258	-0.20415	0.921504	0.111673	15.488	12.986	2879600000	1470500000	1409100000	1927300000	1040800000	886510000	Leave out requantified	Leave out requantified	10	10	10	32	32	32	31.88	0	95.871	671591	596.621	505185	434.263	588388	1694
Q9UGP8;A6PVC9	Q9UGP8	Translocation protein SEC63 homolog	SEC63	1019	1.07602	0.105698					1.0463	0.90369	0.0652966	-0.1461	0.654901	0.270275	28.928	13.983	1407100000	796890000	610190000	1886100000	1005400000	880670000	Leave out requantified	Leave out requantified	17	17	17	22.6	22.6	22.6	87.996	0	62.876	43180.1	38.3599	65050.7	55.9184	54115.4	5573
A0A0A0MT60;Q5T1M5;X6RKW4	A0A0A0MT60;Q5T1M5	Peptidyl-prolyl cis-trans isomerase;FK506-binding protein 15	FKBP15	1020	1.07598	0.105654					1.1648	1.0061	0.220082	0.00877371	0.174451	0.739486	23.998	19.204	608410000	312930000	295480000	710080000	345700000	364370000	Leave out requantified	Leave out requantified	20	20	20	23.3	23.3	23.3	136.27	0	196.12	12557.1	11.1554	16471.4	14.159	14514.3	194
E9PL71;E9PN91	E9PL71;E9PN91		EEF1D	1021	1.07592	0.105577					0.93115	0.80437	-0.102915	-0.314069	0.615828	0.368864	6.1189	3.2879	80877000	47393000	33484000	40744000	23619000	17125000	Median	Median	18	1	1	52.9	11.2	11.2	20.819	0	36.322	11789	10.473	6674.9	5.73782	9231.96	968
A0A0C4DGN6;Q9Y2X7;J3QRU8;J3QLH1;J3QQI0	A0A0C4DGN6;Q9Y2X7;J3QRU8	ARF GTPase-activating protein GIT1	GIT1	1022	1.07589	0.105527					0.99196	0.85696	-0.0116461	-0.2227	0.933045	0.275946	45.731	7.3545	214310000	110030000	104280000	322890000	172850000	150050000	Leave out requantified	Leave out requantified	10	10	9	16.2	16.2	14.2	83.131	0	15.812	6247.77	5.55033	10579.5	9.09427	8413.64	255
O43660;D6RA26;B7Z982;H0YA24	O43660;D6RA26	Pleiotropic regulator 1	PLRG1	1023	1.07588	0.10552					1.1107	0.95955	0.151469	-0.0595701	0.351822	0.707975	15.449	15.388	1339600000	708380000	631210000	1362900000	761520000	601370000	Leave out requantified	Leave out requantified	15	15	15	46.9	46.9	46.9	57.193	0	65.19	74387.3	66.0834	85058.1	73.117	79722.7	1685
Q6PD62;H0YCE8	Q6PD62	RNA polymerase-associated protein CTR9 homolog	CTR9	1024	1.07577	0.105366					1.0526	0.90955	0.0739573	-0.136775	0.721861	0.445143	19.691	26.78	655850000	343950000	311900000	1075700000	596860000	478840000	Leave out requantified	Leave out requantified	15	15	15	17.3	17.3	17.3	133.5	0	61.583	13186.2	11.7142	24307.1	20.8947	18746.7	3892
E9PD53;Q9NTJ3;C9JR83;C9J9E4;C9J578;C9JVD8;C9JWF0;C9IYK2;C9JJ64;F8WCB7	E9PD53;Q9NTJ3	Structural maintenance of chromosomes protein;Structural maintenance of chromosomes protein 4	SMC4	1025	1.07576	0.105351					1.0629	0.91847	0.0880059	-0.122695	0.359958	0.162237	21.013	14.364	9559800000	5211700000	4348100000	12403000000	6909600000	5493100000	Leave out requantified	Leave out requantified	63	63	63	50.7	50.7	50.7	144.45	0	323.31	158126	140.474	230573	198.203	194349	919
A0A0D9SG71;P49459;A0A0R4J2E5;A0A0D9SEZ6	A0A0D9SG71;P49459;A0A0R4J2E5;A0A0D9SEZ6	Ubiquitin-conjugating enzyme E2 A	UBE2A	1026	1.07575	0.105345					1.0174	0.87916	0.024887	-0.185802	0.961039	0.381603	17.047	5.7918	124430000	70832000	53596000	262760000	151720000	111040000	Median	Leave out requantified	4	3	3	41.2	24.4	24.4	13.635	0	18.423	41457.2	36.8293	98392.5	84.5794	69924.8	274
Q9NP61;H0Y6A0;B0QYV8	Q9NP61;H0Y6A0	ADP-ribosylation factor GTPase-activating protein 3	ARFGAP3	1027	1.07575	0.105339					1.1071	0.95668	0.146786	-0.0638917	0.63059	0.900191	29.866	12.658	40496000	19902000	20594000	120890000	69656000	51239000	Leave out requantified	Leave out requantified	5	4	4	12.6	10.7	10.7	56.928	0	16.579	2146.51	1.90689	7201.76	6.19072	4674.13	5242
E7ETU5;F6Y5H0;P29558;E7EPF2;C9J9B2;C9JIJ9;A0A1B0GUW5;Q6XE24	E7ETU5;F6Y5H0;P29558;E7EPF2;C9J9B2;C9JIJ9;A0A1B0GUW5;Q6XE24	RNA-binding motif, single-stranded-interacting protein 1;RNA-binding motif, single-stranded-interacting protein 3	RBMS1;RBMS3	1028	1.0757	0.105276					1.122	0.96964	0.166073	-0.0444789	0.587301	0.985151	26.789	25.856	74394000	41094000	33300000	43102000	23077000	20025000	Median	Median	2	2	2	8.1	8.1	8.1	40.147	0	8.8477	7886.57	7.00619	5135.41	4.41447	6510.99	892
Q96NC0;R4GNG8	Q96NC0;R4GNG8	Zinc finger matrin-type protein 2	ZMAT2	1029	1.07564	0.105198					1.0465	0.90449	0.0655723	-0.144824	0.788162	0.524323	12.407	7.6918	290430000	158760000	131660000	280120000	158720000	121390000	Leave out requantified	Leave out requantified	4	4	4	21.1	21.1	21.1	23.612	0	9.5256	61577.4	54.7035	66750.1	57.3792	64163.8	4717
Q6P1M0	Q6P1M0	Long-chain fatty acid transport protein 4	SLC27A4	1030	1.07551	0.105026					1.0306	0.89096	0.0434845	-0.166567	0.869478	0.325312	21.808	33.084	1001100000	549590000	451500000	1168900000	655820000	513040000	Leave out requantified	Leave out requantified	16	16	16	27.4	27.4	27.4	72.063	0	74.714	33354.3	29.631	43770.4	37.6255	38562.3	3869
O00139;H0Y8H2;D6RD93;H0Y5Z9	O00139	Kinesin-like protein KIF2A	KIF2A	1031	1.07547	0.10497					1.0207	0.88247	0.0295589	-0.180381	0.947821	0.164291	19.86	20.735	1381600000	752520000	629100000	2143200000	1243400000	899820000	Leave out requantified	Leave out requantified	22	22	13	34.3	34.3	15.2	79.954	0	96.033	46031.7	40.8932	80253.8	68.9871	63142.7	1480
P86791;P86790;F8WD66	P86791;P86790	Vacuolar fusion protein CCZ1 homolog;Vacuolar fusion protein CCZ1 homolog B	CCZ1;CCZ1B	1032	1.07539	0.104866					0.98823	0.85452	-0.0170812	-0.226814	0.907589	0.265542	37.515	30.072	235500000	121630000	113870000	314060000	169890000	144170000	Leave out requantified	Leave out requantified	10	10	10	24.1	24.1	24.1	55.866	0	46.969	9154.03	8.13216	13720.3	11.7941	11437.1	3129
O43913;G3V0H0	O43913	Origin recognition complex subunit 5	ORC5	1033	1.07534	0.104788					0.9617	0.83167	-0.0563412	-0.265917	0.682788	0.180007	15.164	18.123	271990000	142240000	129750000	251950000	134980000	116970000	Leave out requantified	Leave out requantified	8	8	8	18.6	18.6	18.6	50.282	0	14.997	12686.9	11.2707	13208.2	11.354	12947.6	1714
Q9NPI6;A0A087WT55;A0A087WVE6;A0A087WXD0	Q9NPI6	mRNA-decapping enzyme 1A	DCP1A	1034	1.0753	0.10474					1.0691	0.92461	0.0963968	-0.113083	0.499029	0.556174	22.911	36.597	1472700000	754410000	718280000	973680000	519800000	453880000	Leave out requantified	Leave out requantified	12	12	12	35.4	35.4	35.4	63.278	0	175.82	74667.1	66.332	55482.9	47.6938	65075	5256
Q8IV48;E5RIV7	Q8IV48	3-5 exoribonuclease 1	ERI1	1035	1.07521	0.104616					1.1125	0.96231	0.153805	-0.0554264	0.617189	0.936162	21.956	41.494	132120000	64257000	67862000	65828000	35186000	30641000	Leave out requantified	Median	7	7	7	17.8	17.8	17.8	40.063	0	9.544	9062.8	8.05112	5074.96	4.3625	7068.88	4113
A0A0C4DGA6;Q14527;H7C5K0	A0A0C4DGA6;Q14527	Helicase-like transcription factor	HLTF	1036	1.07506	0.104424					1.0428	0.90226	0.0604625	-0.148385	0.680808	0.281963	15.846	23.967	1644400000	899280000	745140000	4154800000	2281400000	1873400000	Leave out requantified	Leave out requantified	31	31	31	41.2	41.2	41.2	113.86	0	300.96	34864.8	30.9729	99005.2	85.1061	66935	245
Q3KQU3;C9JIR3;H0YF21;E9PLH3	Q3KQU3	MAP7 domain-containing protein 1	MAP7D1	1037	1.07504	0.104389					1.0622	0.91909	0.0870554	-0.121722	0.655746	0.512355	9.7415	9.4908	448060000	244360000	203700000	582370000	314850000	267520000	Leave out requantified	Leave out requantified	15	15	15	21.2	21.2	21.2	92.819	0	48.618	14121.4	12.545	20628.5	17.7325	17374.9	3619
A0A087X0K9;G5E9E7;G3V1L9;Q07157;H0Y3R8;H0YKB1;H0YLT6	A0A087X0K9;G5E9E7;G3V1L9;Q07157	Tight junction protein ZO-1	TJP1	1038	1.07498	0.104304					1.0165	0.87965	0.0236102	-0.184998	0.991453	0.263034	20.855	25.211	568090000	335360000	232720000	669180000	362260000	306930000	Leave out requantified	Leave out requantified	25	25	25	21.2	21.2	21.2	187.85	0	118.4	7279.78	6.46714	9637.68	8.28467	8458.73	116
Q12800;F8VWL0;F8VX55;C9JWL3;Q9NZI6	Q12800;F8VWL0;F8VX55	Alpha-globin transcription factor CP2	TFCP2	1039	1.07493	0.104242					1.1356	0.9828	0.183455	-0.0250302	0.34646	0.942676	15.402	4.2116	317720000	166720000	150990000	332560000	158490000	174060000	Leave out requantified	Leave out requantified	6	6	5	18.7	18.7	15.1	57.255	0	33.988	23156.2	20.5713	27240.9	23.4166	25198.5	3250
Q969S9;D6RAL1	Q969S9;D6RAL1	Ribosome-releasing factor 2, mitochondrial	GFM2	1040	1.07473	0.103979					0.94802	0.82076	-0.0770106	-0.284968	0.698318	0.190498	21.356	10.773	102090000	59542000	42544000	66797000	40300000	26497000	Median	Median	2	2	2	4	4	4	86.6	0	5.1587	4329.06	3.8458	3183.43	2.73651	3756.24	4514
O95865;A0A140T971;Q5SSV3;Q5SRR8;H0Y7N1	O95865;A0A140T971;Q5SSV3;Q5SRR8	N(G),N(G)-dimethylarginine dimethylaminohydrolase 2	DDAH2	1041	1.07472	0.103964					0.94457	0.81779	-0.0822704	-0.290198	0.582141	0.0586529	12.942	6.8268	393270000	212220000	181040000	452910000	264420000	188490000	Leave out requantified	Leave out requantified	9	9	8	50.5	50.5	47.7	29.644	0	52.861	33970.3	30.1782	43969.2	37.7965	38969.8	2001
P83876;K7EPA6;K7EJU2;K7ESL1;K7EMX5;O14835;K7ES07	P83876;K7EPA6;K7EJU2;K7ESL1;K7EMX5;O14835;K7ES07	Thioredoxin-like protein 4A	TXNL4A	1042	1.0746	0.103795					1.1494	0.99536	0.200881	-0.00670968	0.297906	0.733716	15.634	5.5623	354010000	185100000	168910000	185030000	92527000	92502000	Leave out requantified	Median	4	4	4	46.5	46.5	46.5	16.786	0	18.85	82563.5	73.3469	48500.1	41.6913	65531.8	3120
Q2NL82;I3L1Q5;I3L4E8	Q2NL82	Pre-rRNA-processing protein TSR1 homolog	TSR1	1043	1.07444	0.103588					1.0575	0.91604	0.0806577	-0.126517	0.49935	0.372968	20.473	17.374	3785900000	1937100000	1848800000	3923200000	2118900000	1804300000	Leave out requantified	Leave out requantified	28	28	28	42.5	42.5	42.5	91.809	0	161.98	133782	118.848	155811	133.937	144796	3605
Q9H7E2;B1AMN9	Q9H7E2	Tudor domain-containing protein 3	TDRD3	1044	1.07441	0.103549					0.90965	0.78801	-0.136617	-0.343714	0.611253	0.104451	5.1581	4.54	59055000	31297000	27758000	84533000	50167000	34366000	Leave out requantified	Leave out requantified	4	4	4	10.3	10.3	10.3	73.184	0	15.475	1812.24	1.60994	2915.5	2.5062	2363.87	5160
O75663	O75663	TIP41-like protein	TIPRL	1045	1.07428	0.103372					1.1182	0.96891	0.161178	-0.0455654	0.317311	0.923013	43.655	14.788	1073700000	570230000	503420000	529290000	279540000	249760000	Leave out requantified	Leave out requantified	13	13	13	57.4	57.4	57.4	31.444	0	42.544	78253.8	69.5184	43355.5	37.2689	60804.7	1845
Q9BUP3;E9PI87	Q9BUP3;E9PI87	Oxidoreductase HTATIP2	HTATIP2	1046	1.07425	0.103335					1.0913	0.94565	0.126048	-0.0806218	0.371109	0.581185	11.227	15.203	2279300000	1211400000	1067900000	2424600000	1293300000	1131300000	Leave out requantified	Leave out requantified	17	17	17	68.2	68.2	68.2	27.049	0	123.06	189852	168.659	226978	195.113	208415	4921
P43304;F5GYK7;E7EM56;E9PDK4	P43304	Glycerol-3-phosphate dehydrogenase, mitochondrial	GPD2	1047	1.07421	0.103275					1.1143	0.96566	0.156138	-0.0504128	0.20385	0.804831	17.737	31.58	3335700000	1628700000	1706900000	2513200000	1109200000	1404000000	Leave out requantified	Leave out requantified	30	30	30	55.2	55.2	55.2	80.852	0	264.9	90461	80.3628	76600.1	65.8464	83530.5	2663
M0QZR4;Q92888;M0QYC1;M0QYS3;M0QZH8;M0QXV6;M0R3H5	M0QZR4;Q92888;M0QYC1	Rho guanine nucleotide exchange factor 1	ARHGEF1	1048	1.07404	0.103049					1.0833	0.93909	0.115433	-0.0906647	0.499557	0.524691	17.872	15.169	1188000000	634420000	553540000	2250000000	1243700000	1006200000	Leave out requantified	Leave out requantified	32	32	23	34.2	34.2	22.9	108.32	0	153.43	30785.5	27.3489	65530.1	56.3305	48157.8	1462
Q86YN1	Q86YN1	Dolichyldiphosphatase 1	DOLPP1	1049	1.07403	0.103036					1.1252	0.97543	0.170181	-0.0358898	0.438093	0.854476	6.3029	2.0184	206480000	105100000	101370000	189890000	102890000	86995000	Leave out requantified	Leave out requantified	3	3	3	16.4	16.4	16.4	27.03	0	9.7171	24078	21.3902	24887	21.3932	24482.5	4099
B1AL05;Q8N983;H0Y6Y8;H0YBU8;M0R051	B1AL05;Q8N983;H0Y6Y8;H0YBU8	39S ribosomal protein L43, mitochondrial	MRPL43	1050	1.074	0.103					1.0725	0.92979	0.100978	-0.105023	0.566951	0.596806	19.728	15.95	1350400000	721580000	628860000	1291300000	653990000	637300000	Leave out requantified	Leave out requantified	12	12	12	73.4	73.4	73.4	20.539	0	48.693	143157	127.176	153853	132.254	148505	560
C9J7K9;O15162;C9J9P4;C9JE06;H7C5I5	C9J7K9;O15162;C9J9P4;C9JE06;H7C5I5	Phospholipid scramblase 1	PLSCR1	1051	1.07398	0.102972					0.9867	0.85544	-0.0193166	-0.225261	0.897146	0.269436	18.639	13.425	227860000	146870000	80990000	258630000	135380000	123250000	Leave out requantified	Leave out requantified	7	7	2	27.3	27.3	9.6	34.217	0	22.692	44285.3	39.3417	56493.5	48.5625	50389.4	670
Q9NWY4	Q9NWY4	UPF0609 protein C4orf27	C4orf27	1052	1.07397	0.102952					1.0159	0.88078	0.0227584	-0.183146	0.980573	0.55052	6.3353	48.478	368180000	185600000	182570000	234130000	129010000	105120000	Leave out requantified	Leave out requantified	9	9	6	27.5	27.5	20.5	39.436	0	24.623	22596.9	20.0744	16150.1	13.8828	19373.5	5403
Q15370;B8ZZU8;A0A0B4J296;I3L0M9	Q15370;B8ZZU8;A0A0B4J296;I3L0M9	Transcription elongation factor B polypeptide 2	TCEB2	1053	1.07396	0.102935					1.0493	0.90976	0.0694272	-0.136442	0.557229	0.329616	16.765	9.875	3734600000	2045200000	1689500000	4401900000	2302600000	2099400000	Leave out requantified	Leave out requantified	12	12	12	94.1	94.1	94.1	13.133	0	278.46	512351	455.157	678722	583.438	595537	3503
A0A0M3HER1;P48059;A0A0J9YXC7	A0A0M3HER1;P48059;A0A0J9YXC7	LIM and senescent cell antigen-like-containing domain protein 1	LIMS1	1054	1.0737	0.102596					1.0044	0.87124	0.00633393	-0.198858	0.947064	0.341679	7.2033	7.0592	368110000	188060000	180040000	402700000	215140000	187550000	Leave out requantified	Median	2	2	2	9.1	9.1	9.1	24.307	0.00057383	3.8727	25250.6	22.4319	31045.8	26.6874	28148.2	298
Q6P1Q9;F8WAS9	Q6P1Q9	Methyltransferase-like protein 2B	METTL2B	1055	1.0737	0.102585					1.1353	0.9848	0.183074	-0.0220973	0.347575	0.926367	16.518	5.5664	354010000	176880000	177120000	312220000	158170000	154060000	Leave out requantified	Leave out requantified	6	6	2	22.5	22.5	7.7	43.426	0	29.995	19658	17.4636	19485.5	16.75	19571.8	3871
O95801	O95801	Tetratricopeptide repeat protein 4	TTC4	1056	1.07362	0.102484					1.0545	0.91484	0.0765591	-0.128409	0.74034	0.758003	25.958	17.474	382570000	169190000	213370000	227200000	122060000	105140000	Leave out requantified	Leave out requantified	5	5	5	12.9	12.9	12.9	44.678	0	11.003	21243.9	18.8724	14179.5	12.1888	17711.7	1989
O14966;E9PL56	O14966;E9PL56	Ras-related protein Rab-7L1	RAB29	1057	1.07357	0.102416					1.0516	0.91241	0.072586	-0.132246	0.757529	0.623142	3.859	7.9959	309380000	110910000	198470000	128040000	66172000	61866000	Leave out requantified	Median	4	3	3	20.2	14.8	14.8	23.155	0	6.6791	51539.1	45.7858	23972.8	20.6073	37755.9	1576
Q15910;G3XAL2;A0A0A0MSY9;Q92800	Q15910;G3XAL2	Histone-lysine N-methyltransferase EZH2	EZH2	1058	1.07354	0.102377					1.0779	0.93528	0.108223	-0.0965298	0.736366	0.872863	27.705	33.128	68285000	31754000	36532000	21500000	12781000	8719300	Median	Plateau	3	3	3	3.4	3.4	3.4	85.362	0	5.2454	3703.65	3.29021	1310.6	1.12661	2507.12	3552
P53004;C9J1E1	P53004	Biliverdin reductase A	BLVRA	1059	1.07343	0.102232					1.1108	0.96402	0.151599	-0.052865	0.216878	0.788819	18.632	9.9475	2690900000	1419700000	1271200000	3050900000	1668900000	1382000000	Leave out requantified	Leave out requantified	21	21	21	64.5	64.5	64.5	33.428	0	199.2	196119	174.226	249907	214.823	223013	2848
O95182;M0R0N0	O95182;M0R0N0	NADH dehydrogenase [ubiquinone] 1 alpha subcomplex subunit 7	NDUFA7	1060	1.07342	0.102209					0.99757	0.86578	-0.00351002	-0.207928	0.949275	0.369922	5.7318	12.871	106980000	53122000	53860000	76140000	40244000	35897000	Leave out requantified	Leave out requantified	4	4	4	33.6	33.6	33.6	12.551	0	15.782	22682.1	20.1501	18143.5	15.5964	20412.8	1927
C9J050;C9JEJ2;P49585;H7C1T3;H7BZN1;C9J2E1;C9JVS0;C9JPY0;F8WAZ5;F2Z2B1	C9J050;C9JEJ2;P49585;H7C1T3;H7BZN1	Choline-phosphate cytidylyltransferase A	PCYT1A	1061	1.07339	0.102168					1.1381	0.9878	0.186627	-0.0177091	0.394485	0.904555	8.7553	30.028	161630000	76162000	85467000	57846000	30459000	27387000	Leave out requantified	Median	7	7	3	28.7	28.7	12.3	33.711	0	14.452	11087	9.84939	4459.59	3.83352	7773.32	654
A6NED2;G3V2I3	A6NED2;G3V2I3	RCC1 domain-containing protein 1	RCCD1	1062	1.07327	0.10201					0.95896	0.8325	-0.0604575	-0.264478	0.753043	0.230372	20.441	6.8467	87671000	49308000	38364000	80392000	49261000	31131000	Median	Median	4	4	4	18.4	18.4	18.4	40.078	0	11.776	5380.78	4.78012	5545.36	4.76686	5463.07	499
Q9Y263;E5RIM3;H0YBW4;H0YC16;H0YAU9	Q9Y263;E5RIM3	Phospholipase A-2-activating protein	PLAA	1063	1.0732	0.101921					1.1604	1.0075	0.214622	0.0107798	0.0344939	0.684668	20.872	17.514	5542700000	2862800000	2679900000	3987800000	2065500000	1922300000	Leave out requantified	Leave out requantified	38	38	38	54.5	54.5	54.5	87.156	0	303.43	159591	141.776	129047	110.931	144319	5732
P48163	P48163	NADP-dependent malic enzyme	ME1	1064	1.07319	0.101902					1.0853	0.94232	0.118094	-0.085711	0.331703	0.585262	18.784	21.454	3555600000	1859600000	1696100000	2595000000	1442200000	1152700000	Leave out requantified	Leave out requantified	25	25	25	61.7	61.7	61.7	64.149	0	323.31	148080	131.55	121465	104.413	134773	2708
Q9BSH5	Q9BSH5	Haloacid dehalogenase-like hydrolase domain-containing protein 3	HDHD3	1065	1.07317	0.101883					1.1416	0.99123	0.191057	-0.0127082	0.324689	0.758114	13.894	22.332	284530000	150730000	133800000	177950000	92819000	85132000	Leave out requantified	Leave out requantified	6	6	6	29.5	29.5	29.5	28	0	22.389	27649.6	24.5631	19435.1	16.7067	23542.4	4880
Q5T160;H0Y450	Q5T160	Probable arginine--tRNA ligase, mitochondrial	RARS2	1066	1.07316	0.101864					1.0916	0.94784	0.126444	-0.0772845	0.685611	0.924567	6.5675	23.867	49635000	26004000	23632000	62279000	28881000	33399000	Median	Median	5	5	5	9.3	9.3	9.3	65.505	0	7.4403	1607.79	1.42831	2267.3	1.949	1937.55	3737
Q9UG63;C9JHK9;C9JZV3	Q9UG63	ATP-binding cassette sub-family F member 2	ABCF2	1067	1.07315	0.101846					1.0472	0.90931	0.066537	-0.137156	0.572636	0.326629	15.968	43.086	4561900000	2452700000	2109200000	2844200000	1587600000	1256600000	Leave out requantified	Leave out requantified	27	27	27	35.6	35.6	35.6	71.289	0	75.443	161204	143.208	112958	97.1001	137081	5568
P62877	P62877	E3 ubiquitin-protein ligase RBX1;E3 ubiquitin-protein ligase RBX1, N-terminally processed	RBX1	1068	1.07308	0.101756					1.0711	0.93018	0.0990932	-0.104418	0.486506	0.45216	4.9811	3.0228	2193500000	1185600000	1007900000	2311300000	1220700000	1090600000	Leave out requantified	Leave out requantified	5	5	5	35.2	35.2	35.2	12.274	0	106.71	852627	757.448	1.00973e+06	867.978	931179	3038
O00161;H3BM38;H3BNE1;H3BR18;H3BPJ0;H3BNG6;H3BU94;H3BV99;H3BP15;H3BQY9	O00161;H3BM38	Synaptosomal-associated protein 23;Synaptosomal-associated protein	SNAP23	1069	1.07307	0.101743					1.1407	0.99064	0.189919	-0.0135672	0.327889	0.879134	50.081	14.636	286820000	157870000	128950000	320780000	172600000	148180000	Leave out requantified	Leave out requantified	7	7	7	47.4	47.4	47.4	23.354	0	39.645	31853.9	28.2981	40039.5	34.4185	35946.7	1484
Q14683;G8JLG1;H0Y7K8;V9GY57;V9GYN9	Q14683;G8JLG1	Structural maintenance of chromosomes protein 1A;Structural maintenance of chromosomes protein	SMC1A	1070	1.07306	0.101735					1.0342	0.89816	0.0485152	-0.154956	0.588131	0.0756928	21.06	17.708	7689100000	4276500000	3412700000	11991000000	6564500000	5426600000	Leave out requantified	Leave out requantified	74	74	74	57.8	57.8	57.8	143.23	0	323.31	126287	112.19	221344	190.27	173816	3434
B1AKZ5;Q15121	B1AKZ5;Q15121	Astrocytic phosphoprotein PEA-15	PEA15	1071	1.07303	0.101695					1.1339	0.9848	0.181293	-0.0220973	0.352815	0.926367	8.5557	13.56	326040000	191260000	134780000	368080000	186770000	181310000	Leave out requantified	Leave out requantified	6	6	6	63	63	63	12.53	0	21.151	58492.5	51.963	74216.4	63.7973	66354.4	559
Q09666;E9PJZ0;E9PKR9;E9PJC6;E9PLK4;E9PQE3	Q09666	Neuroblast differentiation-associated protein AHNAK	AHNAK	1072	1.07301	0.101669					1.1341	0.98501	0.181548	-0.0217897	0.0399252	0.635833	19.05	12.659	135840000000	73385000000	62451000000	164690000000	82703000000	81982000000	Leave out requantified	Leave out requantified	336	336	336	80.9	80.9	80.9	629.09	0	323.31	421291	374.263	574051	493.461	497671	3232
Q96AC1;H0YJ34;A0A0U1RRM8;G3V281;G3V5R2;G3V3J0;H0YJB6;G3V379	Q96AC1;H0YJ34;A0A0U1RRM8	Fermitin family homolog 2	FERMT2	1073	1.07288	0.10149					1.2008	1.0432	0.263996	0.0610158	0.0339133	0.296508	27.426	11.18	3754600000	1818900000	1935800000	3770700000	1975800000	1794900000	Leave out requantified	Leave out requantified	29	29	27	50.4	50.4	48.7	77.86	0	225	125095	111.13	141197	121.374	133146	4532
Q6NUQ4;H7C0H8;H7C085;H7C008;H7BZI0	Q6NUQ4;H7C0H8	Transmembrane protein 214	TMEM214	1074	1.07288	0.101483					1.0641	0.92445	0.0896337	-0.113333	0.622718	0.552747	15.158	13.771	1203900000	631030000	572890000	450870000	252810000	198070000	Leave out requantified	Leave out requantified	19	19	19	34.8	34.8	34.8	77.15	0	116.91	46796.3	41.5725	19697	16.9318	33246.7	3857
Q567V2	Q567V2	Mpv17-like protein 2	MPV17L2	1075	1.0728	0.10138					1.0166	0.88331	0.0237521	-0.179008	0.983453	0.6599	49.61	9.1443	5318600	2643000	2675600	18448000	12414000	6033900	Median	Median	2	2	2	14.6	14.6	14.6	23.18	0.0064148	2.3543	689.124	0.612197	2686.44	2.3093	1687.78	3666
Q5T4S7;A0A0A0MSW0;X6R960;X6RE05	Q5T4S7	E3 ubiquitin-protein ligase UBR4	UBR4	1076	1.07262	0.101143					1.0614	0.92254	0.0859685	-0.116317	0.37017	0.18593	17.229	29.494	6837500000	3923900000	2913600000	9154900000	4823700000	4331200000	Leave out requantified	Leave out requantified	106	106	103	28.4	28.4	28.1	573.83	0	323.31	33361.2	29.6371	50202.6	43.1548	41781.9	3748
[truncated: 3,831 more rows]

## Sheet: Summary_by_slice
Protein IDs	Majority protein IDs	Protein names	Gene names	Shift ave. rank	Shift average	Average slice -DOX	Average slice +DOX	Slice average MixA_L	Slice average MixA_H	Slice average MixB_L	Slice average MixB_H	Shift With DOX_MixA	Shift with DOX_MixB	Peptides	Razor + unique peptides	Unique peptides	Sequence coverage [%]	Unique + razor sequence coverage [%]	Unique sequence coverage [%]	Mol. weight [kDa]	Q-value	Score	Intensity L MixA_01	Intensity L MixA_02	Intensity L MixA_03	Intensity L MixA_04	Intensity L MixA_05	Intensity L MixA_06	Intensity L MixA_07	Intensity L MixA_08	Intensity L MixA_09	Intensity L MixA_10	Intensity L MixA_11	Intensity L MixA_12	Intensity L MixA_13	Intensity L MixA_14	Intensity L MixA_15	Intensity L MixA_16	Intensity H MixA_01	Intensity H MixA_02	Intensity H MixA_03	Intensity H MixA_04	Intensity H MixA_05	Intensity H MixA_06	Intensity H MixA_07	Intensity H MixA_08	Intensity H MixA_09	Intensity H MixA_10	Intensity H MixA_11
[truncated: 4,691 more rows]
[truncated: 38 more columns]

[truncated: 1 more sheets: NEDD8-MDP1 peptides]
