# Supplementary material for: Antibody RING-Mediated Destruction of Endogenous Proteins
Source: Mol Cell. 2020 Jul 2;79(1):155–166.e9. doi: 10.1016/j.molcel.2020.04.032 (PMC7332993; doi:10.1016/j.molcel.2020.04.032)
Supplement: Table S2 — Targeted Proteomic Analysis of NEDP1, Related to Figures 4 and 5 [file mmc3.xlsx]

## Sheet: Raw
Peptide Sequence	Fragment Ion	Modified Sequence Three Letter Codes	01 Replicate Name	01 Area	01 Chromatogram Source	01 Library Dot Product	01 Isotope Dot Product	01 Retention Time	01 Points Across Peak	01 Mass Error PPM	02 Replicate Name	02 Area	02 Chromatogram Source	02 Library Dot Product	02 Isotope Dot Product	02 Retention Time	02 Points Across Peak	02 Mass Error PPM	03 Replicate Name	03 Area	03 Chromatogram Source	03 Library Dot Product	03 Isotope Dot Product	03 Retention Time	03 Points Across Peak	03 Mass Error PPM	04 Replicate Name	04 Area	04 Chromatogram Source	04 Library Dot Product	04 Isotope Dot Product	04 Retention Time	04 Points Across Peak	04 Mass Error PPM	05 Replicate Name	05 Area	05 Chromatogram Source	05 Library Dot Product	05 Isotope Dot Product	05 Retention Time	05 Points Across Peak	05 Mass Error PPM	06 Replicate Name	06 Area	06 Chromatogram Source	06 Library Dot Product	06 Isotope Dot Product	06 Retention Time	06 Points Across Peak
AEAGAGSATEFQFR	precursor	AEAGAGSATEFQFR	1	1524539904	ms1	0.9605	0.9957	49.46	15	0.7	2	1450393600	ms1	0.9591	0.9962	49.45	17	0.6	3	1383051264	ms1	0.9589	0.9971	49.5	15	0.5	4	1233350656	ms1	0.9597	0.9969	49.31	14	0.5	5	1673224576	ms1	0.9611	0.9976	49.38	14	0.4	6	1468850688	ms1	0.9579	0.9957	49.54	16
AEAGAGSATEFQFR	precursor [M+1]	AEAGAGSATEFQFR	1	1170775296	ms1	0.9605	0.9957	49.46	15	0.2	2	1142796416	ms1	0.9591	0.9962	49.45	17	0.1	3	1072480768	ms1	0.9589	0.9971	49.48	15	0.2	4	965422400	ms1	0.9597	0.9969	49.31	14	0.2	5	1283643520	ms1	0.9611	0.9976	49.38	14	-0.1	6	1160006016	ms1	0.9579	0.9957	49.54	16
AEAGAGSATEFQFR	precursor [M+2]	AEAGAGSATEFQFR	1	493163232	ms1	0.9605	0.9957	49.46	15	0	2	492992512	ms1	0.9591	0.9962	49.45	17	-0.3	3	475963200	ms1	0.9589	0.9971	49.48	15	-0.1	4	421214880	ms1	0.9597	0.9969	49.28	14	0	5	572912320	ms1	0.9611	0.9976	49.38	14	-0.4	6	503036928	ms1	0.9579	0.9957	49.54	16
AEAGAGSATEFQFR	y12	AEAGAGSATEFQFR	1	8500144	fragment	0.9605	0.9957	49.43	15	-0.6	2	7935676	fragment	0.9591	0.9962	49.48	16	-0.4	3	7214416	fragment	0.9589	0.9971	49.5	15	-0.5	4	6674809	fragment	0.9597	0.9969	49.31	15	-0.5	5	8791768	fragment	0.9611	0.9976	49.44	14	-0.8	6	7975201	fragment	0.9579	0.9957	49.57	15
AEAGAGSATEFQFR	y11	AEAGAGSATEFQFR	1	13051316	fragment	0.9605	0.9957	49.43	15	-0.7	2	12661339	fragment	0.9591	0.9962	49.48	16	-0.6	3	11520445	fragment	0.9589	0.9971	49.5	15	-0.6	4	10294703	fragment	0.9597	0.9969	49.31	15	-0.6	5	13669849	fragment	0.9611	0.9976	49.44	14	-0.9	6	12637666	fragment	0.9579	0.9957	49.57	15
AEAGAGSATEFQFR	y10	AEAGAGSATEFQFR	1	8090676	fragment	0.9605	0.9957	49.43	15	-0.9	2	8186660	fragment	0.9591	0.9962	49.48	16	-0.7	3	7200284	fragment	0.9589	0.9971	49.5	15	-0.6	4	6461836	fragment	0.9597	0.9969	49.34	15	-0.7	5	8516988	fragment	0.9611	0.9976	49.41	14	-1.1	6	8114295	fragment	0.9579	0.9957	49.6	15
AEAGAGSATEFQFR	y9	AEAGAGSATEFQFR	1	34882752	fragment	0.9605	0.9957	49.4	15	-1	2	33832896	fragment	0.9591	0.9962	49.48	16	-0.9	3	30496378	fragment	0.9589	0.9971	49.5	15	-0.8	4	27245404	fragment	0.9597	0.9969	49.31	15	-0.9	5	36804716	fragment	0.9611	0.9976	49.41	14	-1.2	6	32962664	fragment	0.9579	0.9957	49.54	15
AEAGAGSATEFQFR	y8	AEAGAGSATEFQFR	1	11973881	fragment	0.9605	0.9957	49.46	15	-1	2	12205771	fragment	0.9591	0.9962	49.48	16	-0.9	3	10966685	fragment	0.9589	0.9971	49.5	15	-0.9	4	9561623	fragment	0.9597	0.9969	49.31	15	-0.9	5	12998343	fragment	0.9611	0.9976	49.41	14	-1.1	6	11956678	fragment	0.9579	0.9957	49.57	15
AEAGAGSATEFQFR	y7	AEAGAGSATEFQFR	1	15168565	fragment	0.9605	0.9957	49.4	15	-1.1	2	14451789	fragment	0.9591	0.9962	49.48	16	-1	3	13172604	fragment	0.9589	0.9971	49.5	15	-1	4	11984545	fragment	0.9597	0.9969	49.31	15	-1	5	16108214	fragment	0.9611	0.9976	49.41	14	-1.3	6	14489593	fragment	0.9579	0.9957	49.57	15
AEAGAGSATEFQFR	y6	AEAGAGSATEFQFR	1	18364326	fragment	0.9605	0.9957	49.4	15	-1.1	2	18217780	fragment	0.9591	0.9962	49.48	16	-1	3	16491354	fragment	0.9589	0.9971	49.5	15	-1	4	14479249	fragment	0.9597	0.9969	49.31	15	-1	5	19679726	fragment	0.9611	0.9976	49.44	14	-1.4	6	17728570	fragment	0.9579	0.9957	49.54	15
AEAGAGSATEFQFR	y5	AEAGAGSATEFQFR	1	7658357	fragment	0.9605	0.9957	49.4	15	-1.2	2	7504798	fragment	0.9591	0.9962	49.48	16	-1	3	6526987	fragment	0.9589	0.9971	49.5	15	-0.9	4	5835962	fragment	0.9597	0.9969	49.31	15	-1	5	7907343	fragment	0.9611	0.9976	49.41	14	-1.4	6	7402187	fragment	0.9579	0.9957	49.57	15
AEAGAGSATEFQFR	y4	AEAGAGSATEFQFR	1	11765295	fragment	0.9605	0.9957	49.4	15	-1	2	11271347	fragment	0.9591	0.9962	49.45	16	-0.9	3	9994709	fragment	0.9589	0.9971	49.5	15	-0.9	4	8943466	fragment	0.9597	0.9969	49.31	15	-0.9	5	12189521	fragment	0.9611	0.9976	49.41	14	-1.3	6	11078450	fragment	0.9579	0.9957	49.57	15
AEAGAGSATEFQFR	y3	AEAGAGSATEFQFR	1	3643056	fragment	0.9605	0.9957	49.4	15	-1.3	2	3543230	fragment	0.9591	0.9962	49.48	16	-1.2	3	3208095	fragment	0.9589	0.9971	49.5	15	-1	4	2832313	fragment	0.9597	0.9969	49.34	15	-1.2	5	3852055	fragment	0.9611	0.9976	49.44	14	-1.5	6	3577590	fragment	0.9579	0.9957	49.51	15
AEAGAGSATEFQFR	y2	AEAGAGSATEFQFR	1	3948181	fragment	0.9605	0.9957	49.43	15	-1.6	2	3956200	fragment	0.9591	0.9962	49.48	16	-1.5	3	3613515	fragment	0.9589	0.9971	49.5	15	-1.5	4	3154951	fragment	0.9597	0.9969	49.34	15	-1.5	5	4203772	fragment	0.9611	0.9976	49.44	14	-1.8	6	3995613	fragment	0.9579	0.9957	49.51	15
AEAGAGSATEFQFR	b4	AEAGAGSATEFQFR	1	4929237	fragment	0.9605	0.9957	49.43	15	-1.7	2	4759902	fragment	0.9591	0.9962	49.45	16	-1.6	3	4297683	fragment	0.9589	0.9971	49.53	15	-1.6	4	3854566	fragment	0.9597	0.9969	49.28	15	-1.6	5	5041586	fragment	0.9611	0.9976	49.44	14	-1.9	6	4945369	fragment	0.9579	0.9957	49.54	15
AEAGAGSATEFQFR	b5	AEAGAGSATEFQFR	1	1427129	fragment	0.9605	0.9957	49.46	15	-1.1	2	1399647	fragment	0.9591	0.9962	49.48	16	-1.2	3	1212884	fragment	0.9589	0.9971	49.5	15	-1.3	4	1083400	fragment	0.9597	0.9969	49.34	15	-1.2	5	1434674	fragment	0.9611	0.9976	49.47	14	-1.6	6	1300127	fragment	0.9579	0.9957	49.51	15
AIWNVINWENVTER	precursor	AIWNVINWENVTER	1	259728336	ms1	0.9386	0.978	83.57	8	1	2	135488528	ms1	0.9761	0.9819	83.61	8	1.1	3	286606528	ms1	0.9774	0.9488	83.66	9	-0.7	4	896437760	ms1	0.9738	0.996	83.63	7	0	5	782378944	ms1	0.9397	0.9834	83.66	12	0.2	6	113215400	ms1	0.9734	0.9607	83.61	10
AIWNVINWENVTER	precursor [M+1]	AIWNVINWENVTER	1	249511136	ms1	0.9386	0.978	83.57	8	1.3	2	140632992	ms1	0.9761	0.9819	83.61	8	2.9	3	211491488	ms1	0.9774	0.9488	83.66	9	0.6	4	850564928	ms1	0.9738	0.996	83.63	7	-0.1	5	814344320	ms1	0.9397	0.9834	83.66	12	-0.2	6	85432728	ms1	0.9734	0.9607	83.61	10
AIWNVINWENVTER	precursor [M+2]	AIWNVINWENVTER	1	157009680	ms1	0.9386	0.978	83.57	8	2.2	2	81167744	ms1	0.9761	0.9819	83.61	8	3.8	3	167613024	ms1	0.9774	0.9488	83.66	9	1.8	4	448995776	ms1	0.9738	0.996	83.63	7	0.2	5	374932000	ms1	0.9397	0.9834	83.66	12	-0.1	6	45798336	ms1	0.9734	0.9607	83.61	10
AIWNVINWENVTER	y12	AIWNVINWENVTER	1	36769	fragment	0.9386	0.978	83.7	4	1.5	2	1457503	fragment	0.9761	0.9819	83.68	3	0.5	3	215798	fragment	0.9774	0.9488	83.66	4	3.1	4	1175107	fragment	0.9738	0.996	83.69	3	1.9	5	105899	fragment	0.9397	0.9834	83.72	6	1.7	6	116921	fragment	0.9734	0.9607	83.67	5
AIWNVINWENVTER	y11	AIWNVINWENVTER	1	115809	fragment	0.9386	0.978	83.7	4	2	2	5026209	fragment	0.9761	0.9819	83.68	3	1.7	3	924018	fragment	0.9774	0.9488	83.66	4	1.7	4	4600756	fragment	0.9738	0.996	83.69	3	1.7	5	162866	fragment	0.9397	0.9834	83.72	6	1.1	6	467750	fragment	0.9734	0.9607	83.67	5
AIWNVINWENVTER	y10	AIWNVINWENVTER	1	137737	fragment	0.9386	0.978	83.7	4	0.9	2	4767020	fragment	0.9761	0.9819	83.68	3	0.7	3	797768	fragment	0.9774	0.9488	83.66	4	1.8	4	4671073	fragment	0.9738	0.996	83.69	3	1.5	5	280746	fragment	0.9397	0.9834	83.72	6	-0.2	6	442957	fragment	0.9734	0.9607	83.67	5
AIWNVINWENVTER	y9	AIWNVINWENVTER	1	581151	fragment	0.9386	0.978	83.7	4	0.7	2	19288506	fragment	0.9761	0.9819	83.68	3	0.9	3	3461932	fragment	0.9774	0.9488	83.66	4	1.6	4	17484444	fragment	0.9738	0.996	83.69	3	0.6	5	1213153	fragment	0.9397	0.9834	83.72	6	1	6	1764258	fragment	0.9734	0.9607	83.67	5
AIWNVINWENVTER	y8	AIWNVINWENVTER	1	421293	fragment	0.9386	0.978	83.7	4	-0.1	2	14604648	fragment	0.9761	0.9819	83.68	3	1	3	2626773	fragment	0.9774	0.9488	83.66	4	1.5	4	14627406	fragment	0.9738	0.996	83.69	3	0.5	5	935044	fragment	0.9397	0.9834	83.72	6	1.1	6	1376763	fragment	0.9734	0.9607	83.67	5
AIWNVINWENVTER	y7	AIWNVINWENVTER	1	195527	fragment	0.9386	0.978	83.7	4	1	2	6333730	fragment	0.9761	0.9819	83.68	3	3.8	3	1165236	fragment	0.9774	0.9488	83.66	4	1.8	4	5458343	fragment	0.9738	0.996	83.69	3	0.7	5	464082	fragment	0.9397	0.9834	83.72	6	0.3	6	574159	fragment	0.9734	0.9607	83.67	5
AIWNVINWENVTER	y6	AIWNVINWENVTER	1	139602	fragment	0.9386	0.978	83.7	4	1.4	2	4614292	fragment	0.9761	0.9819	83.68	3	0.5	3	880544	fragment	0.9774	0.9488	83.66	4	1.2	4	4185976	fragment	0.9738	0.996	83.69	3	1.2	5	319489	fragment	0.9397	0.9834	83.72	6	1.7	6	437330	fragment	0.9734	0.9607	83.67	5
AIWNVINWENVTER	y5	AIWNVINWENVTER	1	129521	fragment	0.9386	0.978	83.7	4	0.5	2	4104002	fragment	0.9761	0.9819	83.68	3	-0.2	3	770047	fragment	0.9774	0.9488	83.66	4	1.6	4	3770017	fragment	0.9738	0.996	83.69	3	0.3	5	283376	fragment	0.9397	0.9834	83.72	6	1.5	6	371527	fragment	0.9734	0.9607	83.67	5
AIWNVINWENVTER	y4	AIWNVINWENVTER	1	32291	fragment	0.9386	0.978	83.7	4	1.6	2	937425	fragment	0.9761	0.9819	83.68	3	1	3	162073	fragment	0.9774	0.9488	83.66	4	2.3	4	1053009	fragment	0.9738	0.996	83.69	3	0.7	5	81915	fragment	0.9397	0.9834	83.72	6	1.7	6	76931	fragment	0.9734	0.9607	83.67	5
AIWNVINWENVTER	y3	AIWNVINWENVTER	1	86510	fragment	0.9386	0.978	83.7	4	1.9	2	2718913	fragment	0.9761	0.9819	83.68	3	-0.2	3	546939	fragment	0.9774	0.9488	83.66	4	1.3	4	2653769	fragment	0.9738	0.996	83.69	3	-0.4	5	177468	fragment	0.9397	0.9834	83.72	6	0.8	6	249517	fragment	0.9734	0.9607	83.67	5
AIWNVINWENVTER	y2	AIWNVINWENVTER	1	73531	fragment	0.9386	0.978	83.83	4	0.3	2	772239	fragment	0.9761	0.9819	83.68	3	0.5	3	174471	fragment	0.9774	0.9488	83.66	4	0	4	578491	fragment	0.9738	0.996	83.69	3	-1.2	5	104093	fragment	0.9397	0.9834	83.85	6	0.2	6	106325	fragment	0.9734	0.9607	83.67	5
AIWNVINWENVTER	b3	AIWNVINWENVTER	1	54487	fragment	0.9386	0.978	83.7	4	0.4	2	1530625	fragment	0.9761	0.9819	83.68	3	0.2	3	243725	fragment	0.9774	0.9488	83.66	4	0.3	4	1543479	fragment	0.9738	0.996	83.69	3	-0.4	5	110519	fragment	0.9397	0.9834	83.72	6	0.7	6	139138	fragment	0.9734	0.9607	83.67	5
AIWNVINWENVTER	b4	AIWNVINWENVTER	1	104870	fragment	0.9386	0.978	83.7	4	1.4	2	3005749	fragment	0.9761	0.9819	83.68	3	0.2	3	526888	fragment	0.9774	0.9488	83.66	4	1.3	4	3109476	fragment	0.9738	0.996	83.69	3	0.6	5	189546	fragment	0.9397	0.9834	83.72	6	1.5	6	254314	fragment	0.9734	0.9607	83.67	5
AIWNVINWENVTER	b5	AIWNVINWENVTER	1	121163	fragment	0.9386	0.978	83.7	4	2.5	2	3419220	fragment	0.9761	0.9819	83.68	3	1.4	3	599638	fragment	0.9774	0.9488	83.66	4	1.7	4	3213191	fragment	0.9738	0.996	83.69	3	0.3	5	249729	fragment	0.9397	0.9834	83.72	6	1.1	6	283073	fragment	0.9734	0.9607	83.67	5
AIWNVINWENVTER	b6	AIWNVINWENVTER	1	258	fragment	0.9386	0.978	83.5	4	0	2	385886	fragment	0.9761	0.9819	83.68	3	0.3	3	49631	fragment	0.9774	0.9488	83.6	4	0.9	4	325226	fragment	0.9738	0.996	83.69	3	-0.6	5	19278	fragment	0.9397	0.9834	83.72	6	-0.5	6	35803	fragment	0.9734	0.9607	83.67	5
ALLANALTSALR	precursor	ALLANALTSALR	1	1189564800	ms1	0.957	0.9914	72.29	17	0.7	2	1164545280	ms1	0.9581	0.9935	72.29	28	0.7	3	796071296	ms1	0.9574	0.9902	72.27	32	0.7	4	1599122944	ms1	0.9574	0.9907	72.25	17	0.6	5	979937792	ms1	0.9623	0.9933	72.23	22	0.5	6	1090325888	ms1	0.9576	0.9964	72.57	20
ALLANALTSALR	precursor [M+1]	ALLANALTSALR	1	748422976	ms1	0.957	0.9914	72.23	17	0.7	2	737965376	ms1	0.9581	0.9935	72.29	28	0.7	3	506655872	ms1	0.9574	0.9902	72.3	32	0.7	4	999084416	ms1	0.9574	0.9907	72.25	17	0.6	5	617424960	ms1	0.9623	0.9933	72.23	22	0.4	6	722327104	ms1	0.9576	0.9964	72.57	20
ALLANALTSALR	precursor [M+2]	ALLANALTSALR	1	274839872	ms1	0.957	0.9914	72.29	17	0.7	2	275714432	ms1	0.9581	0.9935	72.26	28	0.6	3	179224848	ms1	0.9574	0.9902	72.3	32	0.5	4	368882080	ms1	0.9574	0.9907	72.25	17	0.7	5	236826592	ms1	0.9623	0.9933	72.25	22	0.6	6	260878880	ms1	0.9576	0.9964	72.57	20
ALLANALTSALR	y10	ALLANALTSALR	1	10272743	fragment	0.957	0.9914	72.23	17	1	2	8561008	fragment	0.9581	0.9935	72.32	28	1	3	6443623	fragment	0.9574	0.9902	72.27	32	1	4	13641337	fragment	0.9574	0.9907	72.34	18	0.7	5	7841083	fragment	0.9623	0.9933	72.23	22	0.7	6	11157356	fragment	0.9576	0.9964	72.54	20
ALLANALTSALR	y9	ALLANALTSALR	1	26474488	fragment	0.957	0.9914	72.23	17	0.7	2	22628442	fragment	0.9581	0.9935	72.32	28	0.7	3	16807576	fragment	0.9574	0.9902	72.3	32	0.7	4	36310584	fragment	0.9574	0.9907	72.28	18	0.3	5	19984312	fragment	0.9623	0.9933	72.25	22	0.4	6	28941970	fragment	0.9576	0.9964	72.48	20
ALLANALTSALR	y8	ALLANALTSALR	1	24629736	fragment	0.957	0.9914	72.23	17	0.6	2	21037318	fragment	0.9581	0.9935	72.32	28	0.6	3	15635822	fragment	0.9574	0.9902	72.27	32	0.6	4	34510656	fragment	0.9574	0.9907	72.34	18	0.2	5	17968072	fragment	0.9623	0.9933	72.28	22	0.3	6	26896038	fragment	0.9576	0.9964	72.54	20
ALLANALTSALR	y7	ALLANALTSALR	1	12055279	fragment	0.957	0.9914	72.23	17	0.7	2	10202192	fragment	0.9581	0.9935	72.32	28	0.7	3	7636916	fragment	0.9574	0.9902	72.27	32	0.6	4	16449364	fragment	0.9574	0.9907	72.34	18	0.4	5	8824840	fragment	0.9623	0.9933	72.28	22	0.4	6	13138587	fragment	0.9576	0.9964	72.54	20
ALLANALTSALR	y6	ALLANALTSALR	1	17586870	fragment	0.957	0.9914	72.23	17	0.7	2	14618056	fragment	0.9581	0.9935	72.32	28	0.7	3	11077501	fragment	0.9574	0.9902	72.3	32	0.7	4	23209482	fragment	0.9574	0.9907	72.37	18	0.4	5	12356172	fragment	0.9623	0.9933	72.28	22	0.4	6	19253720	fragment	0.9576	0.9964	72.54	20
ALLANALTSALR	y5	ALLANALTSALR	1	15190313	fragment	0.957	0.9914	72.2	17	0.9	2	12842943	fragment	0.9581	0.9935	72.32	28	1	3	9569467	fragment	0.9574	0.9902	72.27	32	0.9	4	20826524	fragment	0.9574	0.9907	72.34	18	0.6	5	10954026	fragment	0.9623	0.9933	72.23	22	0.6	6	16722010	fragment	0.9576	0.9964	72.54	20
ALLANALTSALR	y4	ALLANALTSALR	1	4856232	fragment	0.957	0.9914	72.2	17	0.6	2	4109866	fragment	0.9581	0.9935	72.32	28	0.7	3	3102557	fragment	0.9574	0.9902	72.27	32	0.6	4	6871620	fragment	0.9574	0.9907	72.34	18	0.3	5	3619785	fragment	0.9623	0.9933	72.28	22	0.3	6	5349950	fragment	0.9576	0.9964	72.54	20
ALLANALTSALR	y3	ALLANALTSALR	1	1545704	fragment	0.957	0.9914	72.26	17	0.2	2	1287541	fragment	0.9581	0.9935	72.32	28	0.3	3	976904	fragment	0.9574	0.9902	72.27	32	0.2	4	2095204	fragment	0.9574	0.9907	72.34	18	-0.2	5	1127462	fragment	0.9623	0.9933	72.25	22	-0.3	6	1641185	fragment	0.9576	0.9964	72.54	20
ALLANALTSALR	b4	ALLANALTSALR	1	1665489	fragment	0.957	0.9914	72.23	17	0.4	2	1313567	fragment	0.9581	0.9935	72.32	28	0.5	3	982760	fragment	0.9574	0.9902	72.27	32	0.3	4	2070703	fragment	0.9574	0.9907	72.34	18	0	5	1091756	fragment	0.9623	0.9933	72.23	22	0.2	6	1663046	fragment	0.9576	0.9964	72.54	20
ALLANALTSALR	b5	ALLANALTSALR	1	898966	fragment	0.957	0.9914	72.2	17	0.8	2	798137	fragment	0.9581	0.9935	72.29	28	0.6	3	610622	fragment	0.9574	0.9902	72.27	32	0.8	4	1255472	fragment	0.9574	0.9907	72.34	18	0.3	5	682604	fragment	0.9623	0.9933	72.28	22	0.4	6	991719	fragment	0.9576	0.9964	72.54	20
ALLANALTSALR	b6	ALLANALTSALR	1	1152089	fragment	0.957	0.9914	72.23	17	1	2	978250	fragment	0.9581	0.9935	72.32	28	1	3	717605	fragment	0.9574	0.9902	72.3	32	0.8	4	1540995	fragment	0.9574	0.9907	72.28	18	0.8	5	747478	fragment	0.9623	0.9933	72.28	22	0.6	6	1241597	fragment	0.9576	0.9964	72.54	20
ALYEQNQSDVNEAK	precursor	ALYEQNQSDVNEAK	1	91930256	ms1	0.8951	0.9746	29.86	16	0.5	2	81880680	ms1	0.8947	0.9742	29.71	17	0.6	3	85497136	ms1	0.8994	0.9659	29.81	18	0.5	4	97456160	ms1	0.8956	0.9901	29.64	18	0.3	5	98952584	ms1	0.8954	0.984	29.56	17	0.4	6	96179136	ms1	0.8966	0.9691	29.71	16
ALYEQNQSDVNEAK	precursor [M+1]	ALYEQNQSDVNEAK	1	64336884	ms1	0.8951	0.9746	29.82	16	0.5	2	60363792	ms1	0.8947	0.9742	29.71	17	0.3	3	60019472	ms1	0.8994	0.9659	29.81	18	0.5	4	84115240	ms1	0.8956	0.9901	29.67	18	0.2	5	82843616	ms1	0.8954	0.984	29.56	17	0.4	6	75395424	ms1	0.8966	0.9691	29.71	16
ALYEQNQSDVNEAK	precursor [M+2]	ALYEQNQSDVNEAK	1	31766204	ms1	0.8951	0.9746	29.86	16	0.6	2	26081104	ms1	0.8947	0.9742	29.71	17	0.8	3	25609112	ms1	0.8994	0.9659	29.81	18	0.5	4	36658820	ms1	0.8956	0.9901	29.64	18	0.6	5	34332660	ms1	0.8954	0.984	29.56	17	0.8	6	28714090	ms1	0.8966	0.9691	29.77	16
ALYEQNQSDVNEAK	y12	ALYEQNQSDVNEAK	1	124733	fragment	0.8951	0.9746	29.89	15	0.5	2	112306	fragment	0.8947	0.9742	29.71	16	0.7	3	109452	fragment	0.8994	0.9659	29.81	18	0.2	4	134048	fragment	0.8956	0.9901	29.64	17	0.9	5	128584	fragment	0.8954	0.984	29.6	17	-0.1	6	127023	fragment	0.8966	0.9691	29.8	16
ALYEQNQSDVNEAK	y11	ALYEQNQSDVNEAK	1	280098	fragment	0.8951	0.9746	29.82	15	0.6	2	256463	fragment	0.8947	0.9742	29.71	16	0.5	3	237940	fragment	0.8994	0.9659	29.81	18	0.6	4	294303	fragment	0.8956	0.9901	29.64	17	0.5	5	303543	fragment	0.8954	0.984	29.6	17	0.3	6	296558	fragment	0.8966	0.9691	29.74	16
ALYEQNQSDVNEAK	y10	ALYEQNQSDVNEAK	1	223141	fragment	0.8951	0.9746	29.82	15	0.8	2	210839	fragment	0.8947	0.9742	29.71	16	0.3	3	191763	fragment	0.8994	0.9659	29.78	18	0.5	4	245414	fragment	0.8956	0.9901	29.67	17	0.5	5	255186	fragment	0.8954	0.984	29.6	17	-0.2	6	234970	fragment	0.8966	0.9691	29.8	16
ALYEQNQSDVNEAK	y9	ALYEQNQSDVNEAK	1	585875	fragment	0.8951	0.9746	29.82	15	0.1	2	555487	fragment	0.8947	0.9742	29.71	16	0.2	3	542556	fragment	0.8994	0.9659	29.81	18	0.2	4	673475	fragment	0.8956	0.9901	29.67	17	0	5	632331	fragment	0.8954	0.984	29.6	17	-0.2	6	614848	fragment	0.8966	0.9691	29.74	16
ALYEQNQSDVNEAK	y8	ALYEQNQSDVNEAK	1	211312	fragment	0.8951	0.9746	29.86	15	0.1	2	204651	fragment	0.8947	0.9742	29.68	16	0.3	3	186066	fragment	0.8994	0.9659	29.78	18	-0.1	4	239197	fragment	0.8956	0.9901	29.64	17	0.1	5	228615	fragment	0.8954	0.984	29.56	17	-0.3	6	226727	fragment	0.8966	0.9691	29.77	16
ALYEQNQSDVNEAK	y7	ALYEQNQSDVNEAK	1	632789	fragment	0.8951	0.9746	29.82	15	-0.2	2	576262	fragment	0.8947	0.9742	29.71	16	-0.1	3	592780	fragment	0.8994	0.9659	29.81	18	-0.2	4	694052	fragment	0.8956	0.9901	29.67	17	-0.2	5	680170	fragment	0.8954	0.984	29.6	17	-0.6	6	634475	fragment	0.8966	0.9691	29.74	16
ALYEQNQSDVNEAK	y6	ALYEQNQSDVNEAK	1	243644	fragment	0.8951	0.9746	29.82	15	0.2	2	216523	fragment	0.8947	0.9742	29.75	16	0.2	3	213438	fragment	0.8994	0.9659	29.81	18	0.1	4	258101	fragment	0.8956	0.9901	29.67	17	0	5	261000	fragment	0.8954	0.984	29.6	17	0	6	248410	fragment	0.8966	0.9691	29.74	16
ALYEQNQSDVNEAK	y5	ALYEQNQSDVNEAK	1	315849	fragment	0.8951	0.9746	29.86	15	0.1	2	291523	fragment	0.8947	0.9742	29.71	16	0.3	3	312089	fragment	0.8994	0.9659	29.81	18	0.2	4	349679	fragment	0.8956	0.9901	29.64	17	0.1	5	347614	fragment	0.8954	0.984	29.6	17	-0.1	6	343485	fragment	0.8966	0.9691	29.74	16
ALYEQNQSDVNEAK	y4	ALYEQNQSDVNEAK	1	444932	fragment	0.8951	0.9746	29.82	15	-0.1	2	422436	fragment	0.8947	0.9742	29.71	16	-0.1	3	404742	fragment	0.8994	0.9659	29.81	18	-0.2	4	479795	fragment	0.8956	0.9901	29.67	17	-0.3	5	506131	fragment	0.8954	0.984	29.6	17	-0.6	6	455278	fragment	0.8966	0.9691	29.74	16
ALYEQNQSDVNEAK	y3	ALYEQNQSDVNEAK	1	110244	fragment	0.8951	0.9746	29.86	15	-0.5	2	96262	fragment	0.8947	0.9742	29.71	16	-0.3	3	81950	fragment	0.8994	0.9659	29.78	18	-0.6	4	115242	fragment	0.8956	0.9901	29.67	17	-0.7	5	110870	fragment	0.8954	0.984	29.6	17	-1.3	6	113062	fragment	0.8966	0.9691	29.74	16
ALYEQNQSDVNEAK	b3	ALYEQNQSDVNEAK	1	225824	fragment	0.8951	0.9746	29.86	15	-0.7	2	220116	fragment	0.8947	0.9742	29.71	16	-0.7	3	205781	fragment	0.8994	0.9659	29.81	18	-0.7	4	245745	fragment	0.8956	0.9901	29.67	17	-0.9	5	249350	fragment	0.8954	0.984	29.6	17	-1	6	244304	fragment	0.8966	0.9691	29.74	16
ALYEQNQSDVNEAK	b4	ALYEQNQSDVNEAK	1	88318	fragment	0.8951	0.9746	29.79	15	0	2	89591	fragment	0.8947	0.9742	29.71	16	-0.1	3	82701	fragment	0.8994	0.9659	29.78	18	0	4	103438	fragment	0.8956	0.9901	29.67	17	-0.2	5	103304	fragment	0.8954	0.984	29.56	17	-0.2	6	82840	fragment	0.8966	0.9691	29.77	16
AMGIMNSFVNDIFER	precursor	AMGIMNSFVNDIFER	1	544309248	ms1	0.9555	0.9922	84.17	6	0.3	2	583925824	ms1	0.9526	0.9839	84.21	9	0.5	3	554924736	ms1	0.9575	0.9857	84.26	16	0.9	4	1437348736	ms1	0.9576	0.9942	84.23	10	0.3	5	589747328	ms1	0.9533	0.9889	84.19	10	0.4	6	178796560	ms1	0.9566	0.9884	84.14	6
AMGIMNSFVNDIFER	precursor [M+1]	AMGIMNSFVNDIFER	1	540477184	ms1	0.9555	0.9922	84.17	6	-0.6	2	498245184	ms1	0.9526	0.9839	84.21	9	0.1	3	549558848	ms1	0.9575	0.9857	84.26	16	-0.8	4	1374161024	ms1	0.9576	0.9942	84.23	10	0	5	593804096	ms1	0.9533	0.9889	84.19	10	-0.4	6	180927936	ms1	0.9566	0.9884	84.21	6
AMGIMNSFVNDIFER	precursor [M+2]	AMGIMNSFVNDIFER	1	312788416	ms1	0.9555	0.9922	84.17	6	-0.1	2	338772608	ms1	0.9526	0.9839	84.21	9	0.6	3	361928128	ms1	0.9575	0.9857	84.26	16	-2.1	4	802799168	ms1	0.9576	0.9942	84.23	10	0	5	333961536	ms1	0.9533	0.9889	84.19	10	-0.3	6	113044400	ms1	0.9566	0.9884	84.21	6
AMGIMNSFVNDIFER	y13	AMGIMNSFVNDIFER	1	1647285	fragment	0.9555	0.9922	84.17	3	3	2	66120	fragment	0.9526	0.9839	84.34	4	1.1	3	604429	fragment	0.9575	0.9857	84.32	7	0.9	4	246313	fragment	0.9576	0.9942	84.36	4	-0.9	5	660767	fragment	0.9533	0.9889	84.25	5	1.9	6	1168318	fragment	0.9566	0.9884	84.14	2
AMGIMNSFVNDIFER	y12	AMGIMNSFVNDIFER	1	529660	fragment	0.9555	0.9922	84.17	3	1.7	2	7255	fragment	0.9526	0.9839	84.34	4	1	3	183903	fragment	0.9575	0.9857	84.32	7	0.1	4	37841	fragment	0.9576	0.9942	84.36	4	0.5	5	70555	fragment	0.9533	0.9889	84.25	5	2.8	6	239843	fragment	0.9566	0.9884	84.14	2
AMGIMNSFVNDIFER	y11	AMGIMNSFVNDIFER	1	11314057	fragment	0.9555	0.9922	84.17	3	0.9	2	487899	fragment	0.9526	0.9839	84.34	4	0.6	3	4522151	fragment	0.9575	0.9857	84.32	7	0.8	4	1811188	fragment	0.9576	0.9942	84.36	4	0.6	5	5338402	fragment	0.9533	0.9889	84.25	5	0.5	6	7910621	fragment	0.9566	0.9884	84.14	2
AMGIMNSFVNDIFER	y10	AMGIMNSFVNDIFER	1	10409911	fragment	0.9555	0.9922	84.17	3	1	2	431413	fragment	0.9526	0.9839	84.34	4	1	3	3892867	fragment	0.9575	0.9857	84.32	7	0.9	4	1522825	fragment	0.9576	0.9942	84.36	4	1.1	5	4310571	fragment	0.9533	0.9889	84.25	5	0.6	6	6836699	fragment	0.9566	0.9884	84.14	2
AMGIMNSFVNDIFER	y9	AMGIMNSFVNDIFER	1	8255079	fragment	0.9555	0.9922	84.17	3	1.1	2	331802	fragment	0.9526	0.9839	84.34	4	0	3	2963145	fragment	0.9575	0.9857	84.32	7	0.5	4	1116951	fragment	0.9576	0.9942	84.36	4	0.6	5	3274686	fragment	0.9533	0.9889	84.25	5	0.7	6	5051719	fragment	0.9566	0.9884	84.14	2
AMGIMNSFVNDIFER	y8	AMGIMNSFVNDIFER	1	7231147	fragment	0.9555	0.9922	84.17	3	0.5	2	280023	fragment	0.9526	0.9839	84.34	4	0.3	3	2168780	fragment	0.9575	0.9857	84.32	7	0.3	4	1029028	fragment	0.9576	0.9942	84.36	4	0.6	5	2811625	fragment	0.9533	0.9889	84.25	5	0.4	6	4395711	fragment	0.9566	0.9884	84.14	2
AMGIMNSFVNDIFER	y7	AMGIMNSFVNDIFER	1	6594611	fragment	0.9555	0.9922	84.17	3	0.9	2	265870	fragment	0.9526	0.9839	84.34	4	-0.3	3	2517280	fragment	0.9575	0.9857	84.32	7	0	4	1032934	fragment	0.9576	0.9942	84.36	4	0	5	2554087	fragment	0.9533	0.9889	84.25	5	0.2	6	4385531	fragment	0.9566	0.9884	84.14	2
AMGIMNSFVNDIFER	y6	AMGIMNSFVNDIFER	1	6045993	fragment	0.9555	0.9922	84.17	3	1	2	246385	fragment	0.9526	0.9839	84.34	4	0	3	2011820	fragment	0.9575	0.9857	84.32	7	0.1	4	864138	fragment	0.9576	0.9942	84.36	4	-0.3	5	2604964	fragment	0.9533	0.9889	84.25	5	-0.1	6	3796625	fragment	0.9566	0.9884	84.14	2
AMGIMNSFVNDIFER	y5	AMGIMNSFVNDIFER	1	1684727	fragment	0.9555	0.9922	84.17	3	0.3	2	80833	fragment	0.9526	0.9839	84.34	4	0.2	3	733976	fragment	0.9575	0.9857	84.32	7	-0.1	4	279509	fragment	0.9576	0.9942	84.36	4	0.7	5	672567	fragment	0.9533	0.9889	84.25	5	0.6	6	1059810	fragment	0.9566	0.9884	84.14	2
AMGIMNSFVNDIFER	y4	AMGIMNSFVNDIFER	1	6722197	fragment	0.9555	0.9922	84.17	3	0.8	2	261555	fragment	0.9526	0.9839	84.34	4	0.4	3	2628241	fragment	0.9575	0.9857	84.32	7	0.5	4	950516	fragment	0.9576	0.9942	84.36	4	0.6	5	2797650	fragment	0.9533	0.9889	84.25	5	0.2	6	4227697	fragment	0.9566	0.9884	84.14	2
AMGIMNSFVNDIFER	y3	AMGIMNSFVNDIFER	1	3094714	fragment	0.9555	0.9922	84.17	3	1.1	2	135568	fragment	0.9526	0.9839	84.34	4	0.7	3	966192	fragment	0.9575	0.9857	84.32	7	0	4	393226	fragment	0.9576	0.9942	84.36	4	0.6	5	1135619	fragment	0.9533	0.9889	84.25	5	0.3	6	1728533	fragment	0.9566	0.9884	84.14	2
AMGIMNSFVNDIFER	y2	AMGIMNSFVNDIFER	1	1079045	fragment	0.9555	0.9922	84.17	3	0.4	2	44912	fragment	0.9526	0.9839	84.34	4	0.2	3	466734	fragment	0.9575	0.9857	84.32	7	-0.1	4	139299	fragment	0.9576	0.9942	84.36	4	-0.9	5	398017	fragment	0.9533	0.9889	84.25	5	-0.3	6	582307	fragment	0.9566	0.9884	84.14	2
AMGIMNSFVNDIFER	b4	AMGIMNSFVNDIFER	1	2842789	fragment	0.9555	0.9922	84.17	3	0.9	2	75867	fragment	0.9526	0.9839	84.34	4	0.1	3	869437	fragment	0.9575	0.9857	84.32	7	0.2	4	364156	fragment	0.9576	0.9942	84.36	4	0.2	5	748892	fragment	0.9533	0.9889	84.25	5	-0.5	6	1444151	fragment	0.9566	0.9884	84.14	2
AMGIMNSFVNDIFER	b5	AMGIMNSFVNDIFER	1	320342	fragment	0.9555	0.9922	84.17	3	0.2	2	4067	fragment	0.9526	0.9839	84.34	4	-1.6	3	63451	fragment	0.9575	0.9857	84.32	7	0.9	4	28132	fragment	0.9576	0.9942	84.42	4	1.3	5	73755	fragment	0.9533	0.9889	84.25	5	0.6	6	186955	fragment	0.9566	0.9884	84.14	2
AMGIMNSFVNDIFER	b6	AMGIMNSFVNDIFER	1	90494	fragment	0.9555	0.9922	84.17	3	0.3	2	0	fragment	0.9526	0.9839	84.08	4	#N/A	3	4237	fragment	0.9575	0.9857	84.13	7	14	4	8725	fragment	0.9576	0.9942	84.36	4	2.6	5	0	fragment	0.9533	0.9889	83.93	5	#N/A	6	83641	fragment	0.9566	0.9884	84.14	2
AMGIMNSFVNDIFER	b7	AMGIMNSFVNDIFER	1	107827	fragment	0.9555	0.9922	84.17	3	1.3	2	5881	fragment	0.9526	0.9839	84.34	4	1.8	3	8384	fragment	0.9575	0.9857	84.45	7	1.4	4	11838	fragment	0.9576	0.9942	84.36	4	0.8	5	0	fragment	0.9533	0.9889	83.93	5	#N/A	6	122940	fragment	0.9566	0.9884	84.14	2
AQIFANTVDNAR	precursor	AQIFANTVDNAR	1	836243392	ms1	0.9528	0.9913	42.41	15	0.2	2	611540032	ms1	0.9569	0.9916	42.37	14	0.4	3	639159104	ms1	0.9574	0.9772	42.38	28	0.3	4	826793024	ms1	0.9556	0.9761	42.22	22	0.5	5	777742912	ms1	0.9541	0.984	42.19	11	0.2	6	913129344	ms1	0.9599	0.9964	42.44	19
AQIFANTVDNAR	precursor [M+1]	AQIFANTVDNAR	1	559296832	ms1	0.9528	0.9913	42.41	15	0.2	2	419956768	ms1	0.9569	0.9916	42.34	14	0.3	3	445349792	ms1	0.9574	0.9772	42.38	28	-0.1	4	628729152	ms1	0.9556	0.9761	42.22	22	-0.2	5	535687648	ms1	0.9541	0.984	42.19	11	0.1	6	625324096	ms1	0.9599	0.9964	42.44	19
AQIFANTVDNAR	precursor [M+2]	AQIFANTVDNAR	1	242023520	ms1	0.9528	0.9913	42.41	15	-0.1	2	182560816	ms1	0.9569	0.9916	42.37	14	0.4	3	218215552	ms1	0.9574	0.9772	42.36	28	-0.6	4	287660224	ms1	0.9556	0.9761	42.19	22	0	5	187089856	ms1	0.9541	0.984	42.19	11	-0.1	6	257737024	ms1	0.9599	0.9964	42.44	19
AQIFANTVDNAR	y10	AQIFANTVDNAR	1	8983424	fragment	0.9528	0.9913	42.39	14	0.6	2	6312902	fragment	0.9569	0.9916	42.37	15	0.5	3	7041303	fragment	0.9574	0.9772	42.38	28	0.2	4	9712151	fragment	0.9556	0.9761	42.25	22	0	5	8956372	fragment	0.9541	0.984	42.19	12	0	6	9849014	fragment	0.9599	0.9964	42.41	19
AQIFANTVDNAR	y9	AQIFANTVDNAR	1	18621182	fragment	0.9528	0.9913	42.39	14	0.1	2	12810858	fragment	0.9569	0.9916	42.37	15	0	3	14275674	fragment	0.9574	0.9772	42.38	28	-0.1	4	20289626	fragment	0.9556	0.9761	42.22	22	-0.3	5	18521904	fragment	0.9541	0.984	42.19	12	-0.3	6	20374922	fragment	0.9599	0.9964	42.41	19
AQIFANTVDNAR	y8	AQIFANTVDNAR	1	13464716	fragment	0.9528	0.9913	42.39	14	0	2	9498895	fragment	0.9569	0.9916	42.37	15	0	3	10453126	fragment	0.9574	0.9772	42.38	28	-0.1	4	14643709	fragment	0.9556	0.9761	42.22	22	-0.2	5	13315222	fragment	0.9541	0.984	42.19	12	-0.5	6	14800923	fragment	0.9599	0.9964	42.44	19
AQIFANTVDNAR	y7	AQIFANTVDNAR	1	8433929	fragment	0.9528	0.9913	42.39	14	0	2	5863627	fragment	0.9569	0.9916	42.37	15	-0.1	3	6491017	fragment	0.9574	0.9772	42.38	28	-0.2	4	9149753	fragment	0.9556	0.9761	42.22	22	-0.4	5	8557122	fragment	0.9541	0.984	42.19	12	-0.5	6	9191460	fragment	0.9599	0.9964	42.41	19
AQIFANTVDNAR	y6	AQIFANTVDNAR	1	3791821	fragment	0.9528	0.9913	42.39	14	0.1	2	2611035	fragment	0.9569	0.9916	42.37	15	0.1	3	2879901	fragment	0.9574	0.9772	42.38	28	0	4	4123182	fragment	0.9556	0.9761	42.22	22	-0.2	5	3654149	fragment	0.9541	0.984	42.19	12	-0.4	6	3992370	fragment	0.9599	0.9964	42.44	19
AQIFANTVDNAR	y5	AQIFANTVDNAR	1	2776476	fragment	0.9528	0.9913	42.39	14	0.3	2	1934879	fragment	0.9569	0.9916	42.37	15	0.2	3	2094104	fragment	0.9574	0.9772	42.38	28	0.1	4	2965541	fragment	0.9556	0.9761	42.22	22	0	5	2748562	fragment	0.9541	0.984	42.19	12	-0.2	6	3263622	fragment	0.9599	0.9964	42.44	19
AQIFANTVDNAR	y4	AQIFANTVDNAR	1	2731756	fragment	0.9528	0.9913	42.39	14	0.2	2	1811917	fragment	0.9569	0.9916	42.37	15	0.2	3	2150112	fragment	0.9574	0.9772	42.36	28	0.1	4	2922222	fragment	0.9556	0.9761	42.22	22	-0.2	5	2680284	fragment	0.9541	0.984	42.19	12	-0.2	6	2910819	fragment	0.9599	0.9964	42.44	19
AQIFANTVDNAR	y3	AQIFANTVDNAR	1	7647736	fragment	0.9528	0.9913	42.39	14	-0.6	2	5198685	fragment	0.9569	0.9916	42.37	15	-0.6	3	5779539	fragment	0.9574	0.9772	42.38	28	-0.7	4	8305671	fragment	0.9556	0.9761	42.22	22	-0.9	5	7284453	fragment	0.9541	0.984	42.19	12	-1	6	8388075	fragment	0.9599	0.9964	42.44	19
AQIFANTVDNAR	b3	AQIFANTVDNAR	1	5716476	fragment	0.9528	0.9913	42.39	14	-0.6	2	3916181	fragment	0.9569	0.9916	42.37	15	-0.8	3	4280271	fragment	0.9574	0.9772	42.38	28	-0.8	4	6305608	fragment	0.9556	0.9761	42.22	22	-1	5	5644597	fragment	0.9541	0.984	42.19	12	-1.1	6	5943904	fragment	0.9599	0.9964	42.44	19
AQIFANTVDNAR	b4	AQIFANTVDNAR	1	541857	fragment	0.9528	0.9913	42.41	14	0	2	299795	fragment	0.9569	0.9916	42.34	15	0.2	3	312169	fragment	0.9574	0.9772	42.33	28	-0.2	4	463406	fragment	0.9556	0.9761	42.22	22	-0.3	5	460230	fragment	0.9541	0.984	42.22	12	-0.9	6	467124	fragment	0.9599	0.9964	42.44	19
CEGINISGNFYR	precursor	C[CAM]EGINISGNFYR	1	138738048	ms1	0.91	0.9938	58.51	12	0.3	2	136970960	ms1	0.9151	0.981	58.62	15	0.1	3	177853072	ms1	0.9193	0.9639	58.62	15	-0.3	4	142094000	ms1	0.9169	0.9822	58.43	18	0.2	5	181953008	ms1	0.9171	0.9723	58.57	18	0.5	6	149471792	ms1	0.9222	0.9765	58.69	16
CEGINISGNFYR	precursor [M+1]	C[CAM]EGINISGNFYR	1	103569024	ms1	0.91	0.9938	58.51	12	0	2	104346272	ms1	0.9151	0.981	58.55	15	-0.4	3	118658392	ms1	0.9193	0.9639	58.62	15	-0.2	4	108213432	ms1	0.9169	0.9822	58.46	18	-0.2	5	119297576	ms1	0.9171	0.9723	58.57	18	0.2	6	126403208	ms1	0.9222	0.9765	58.69	16
CEGINISGNFYR	precursor [M+2]	C[CAM]EGINISGNFYR	1	49018880	ms1	0.91	0.9938	58.47	12	0.2	2	43434908	ms1	0.9151	0.981	58.58	15	0	3	48183164	ms1	0.9193	0.9639	58.62	15	0.1	4	45506888	ms1	0.9169	0.9822	58.39	18	-1.4	5	55147228	ms1	0.9171	0.9723	58.53	18	0.2	6	49992208	ms1	0.9222	0.9765	58.73	16
CEGINISGNFYR	y11	C[CAM]EGINISGNFYR	1	97814	fragment	0.91	0.9938	58.54	12	0.5	2	113059	fragment	0.9151	0.981	58.58	15	0.2	3	116734	fragment	0.9193	0.9639	58.65	15	0.2	4	105993	fragment	0.9169	0.9822	58.49	18	-0.6	5	131983	fragment	0.9171	0.9723	58.57	18	-0.1	6	111667	fragment	0.9222	0.9765	58.66	16
CEGINISGNFYR	y10	C[CAM]EGINISGNFYR	1	1384053	fragment	0.91	0.9938	58.51	12	0	2	1778389	fragment	0.9151	0.981	58.58	15	0.3	3	2106598	fragment	0.9193	0.9639	58.62	15	0.1	4	1962895	fragment	0.9169	0.9822	58.46	18	0.3	5	2330031	fragment	0.9171	0.9723	58.57	18	0.6	6	1982410	fragment	0.9222	0.9765	58.66	16
CEGINISGNFYR	y9	C[CAM]EGINISGNFYR	1	352721	fragment	0.91	0.9938	58.51	12	0	2	393022	fragment	0.9151	0.981	58.58	15	-0.1	3	418525	fragment	0.9193	0.9639	58.62	15	-0.2	4	380421	fragment	0.9169	0.9822	58.46	18	-0.1	5	438785	fragment	0.9171	0.9723	58.57	18	0.1	6	374183	fragment	0.9222	0.9765	58.69	16
CEGINISGNFYR	y8	C[CAM]EGINISGNFYR	1	2876525	fragment	0.91	0.9938	58.51	12	-0.5	2	3268101	fragment	0.9151	0.981	58.58	15	-0.3	3	3530392	fragment	0.9193	0.9639	58.62	15	-0.6	4	3125802	fragment	0.9169	0.9822	58.49	18	-0.6	5	3806194	fragment	0.9171	0.9723	58.57	18	-0.2	6	3163083	fragment	0.9222	0.9765	58.69	16
CEGINISGNFYR	y7	C[CAM]EGINISGNFYR	1	1020182	fragment	0.91	0.9938	58.54	12	-0.5	2	1171250	fragment	0.9151	0.981	58.58	15	-0.3	3	1289644	fragment	0.9193	0.9639	58.62	15	-0.7	4	1119389	fragment	0.9169	0.9822	58.46	18	-0.6	5	1380432	fragment	0.9171	0.9723	58.57	18	-0.3	6	1125013	fragment	0.9222	0.9765	58.69	16
CEGINISGNFYR	y6	C[CAM]EGINISGNFYR	1	2776235	fragment	0.91	0.9938	58.51	12	-0.6	2	3179242	fragment	0.9151	0.981	58.58	15	-0.4	3	3482947	fragment	0.9193	0.9639	58.62	15	-0.7	4	3032011	fragment	0.9169	0.9822	58.49	18	-0.7	5	3697399	fragment	0.9171	0.9723	58.57	18	-0.3	6	3028471	fragment	0.9222	0.9765	58.69	16
CEGINISGNFYR	y5	C[CAM]EGINISGNFYR	1	692368	fragment	0.91	0.9938	58.51	12	-0.4	2	768572	fragment	0.9151	0.981	58.58	15	-0.4	3	848180	fragment	0.9193	0.9639	58.62	15	-0.7	4	724370	fragment	0.9169	0.9822	58.46	18	-0.7	5	878137	fragment	0.9171	0.9723	58.57	18	-0.2	6	738638	fragment	0.9222	0.9765	58.69	16
CEGINISGNFYR	y4	C[CAM]EGINISGNFYR	1	98370	fragment	0.91	0.9938	58.51	12	-0.4	2	117170	fragment	0.9151	0.981	58.62	15	-0.3	3	112197	fragment	0.9193	0.9639	58.69	15	-0.3	4	112114	fragment	0.9169	0.9822	58.49	18	-1	5	123921	fragment	0.9171	0.9723	58.57	18	-0.5	6	99368	fragment	0.9222	0.9765	58.66	16
CEGINISGNFYR	y3	C[CAM]EGINISGNFYR	1	135711	fragment	0.91	0.9938	58.47	12	0.6	2	155172	fragment	0.9151	0.981	58.58	15	0.1	3	165215	fragment	0.9193	0.9639	58.62	15	0.3	4	155140	fragment	0.9169	0.9822	58.49	18	-0.1	5	186508	fragment	0.9171	0.9723	58.57	18	0.1	6	157109	fragment	0.9222	0.9765	58.69	16
CEGINISGNFYR	y2	C[CAM]EGINISGNFYR	1	197677	fragment	0.91	0.9938	58.47	12	-1.4	2	225096	fragment	0.9151	0.981	58.58	15	-1.3	3	228308	fragment	0.9193	0.9639	58.62	15	-1.2	4	218121	fragment	0.9169	0.9822	58.49	18	-1.4	5	266122	fragment	0.9171	0.9723	58.57	18	-1.1	6	211108	fragment	0.9222	0.9765	58.66	16
CEGINISGNFYR	y5	C[CAM]EGINISGNFYR	1	0	fragment	0.91	0.9938	58.21	12	#N/A	2	0	fragment	0.9151	0.981	58.18	15	#N/A	3	254	fragment	0.9193	0.9639	58.22	15	0	4	0	fragment	0.9169	0.9822	58	18	#N/A	5	0	fragment	0.9171	0.9723	58.07	18	#N/A	6	857	fragment	0.9222	0.9765	58.89	16
CEGINISGNFYR	b3	C[CAM]EGINISGNFYR	1	2967693	fragment	0.91	0.9938	58.51	12	-1.1	2	3453289	fragment	0.9151	0.981	58.58	15	-0.9	3	3708456	fragment	0.9193	0.9639	58.62	15	-1.2	4	3250606	fragment	0.9169	0.9822	58.49	18	-1.2	5	3957731	fragment	0.9171	0.9723	58.57	18	-0.8	6	3328991	fragment	0.9222	0.9765	58.69	16
CEGINISGNFYR	b4	C[CAM]EGINISGNFYR	1	239894	fragment	0.91	0.9938	58.51	12	-0.6	2	273394	fragment	0.9151	0.981	58.58	15	-0.5	3	294507	fragment	0.9193	0.9639	58.65	15	-0.8	4	257443	fragment	0.9169	0.9822	58.46	18	-0.9	5	330247	fragment	0.9171	0.9723	58.57	18	-0.4	6	266709	fragment	0.9222	0.9765	58.69	16
CEGINISGNFYR	b5	C[CAM]EGINISGNFYR	1	151983	fragment	0.91	0.9938	58.51	12	-0.2	2	158856	fragment	0.9151	0.981	58.58	15	-0.3	3	181777	fragment	0.9193	0.9639	58.65	15	-0.2	4	172345	fragment	0.9169	0.9822	58.49	18	-0.1	5	192675	fragment	0.9171	0.9723	58.57	18	0	6	152542	fragment	0.9222	0.9765	58.69	16
CLDEFPNLK	precursor	C[CAM]LDEFPNLK	1	624220544	ms1	0.9572	0.9673	56.59	20	0.5	2	440513152	ms1	0.9594	0.986	56.73	14	0.4	3	550613632	ms1	0.9634	0.9711	56.72	21	0.5	4	456693600	ms1	0.9632	0.9709	56.62	16	0.5	5	598146560	ms1	0.9672	0.977	56.65	18	0.3	6	620425664	ms1	0.967	0.8569	56.83	18
CLDEFPNLK	precursor [M+1]	C[CAM]LDEFPNLK	1	345851040	ms1	0.9572	0.9673	56.62	20	0.7	2	250109568	ms1	0.9594	0.986	56.68	14	-0.2	3	293633888	ms1	0.9634	0.9711	56.72	21	2.4	4	229588864	ms1	0.9632	0.9709	56.62	16	0.3	5	432826944	ms1	0.9672	0.977	56.37	18	6.5	6	967367168	ms1	0.967	0.8569	56.54	18
CLDEFPNLK	precursor [M+2]	C[CAM]LDEFPNLK	1	120763240	ms1	0.9572	0.9673	56.62	20	0.9	2	105694160	ms1	0.9594	0.986	56.71	14	-0.3	3	114641296	ms1	0.9634	0.9711	56.75	21	2	4	110630872	ms1	0.9632	0.9709	56.62	16	0	5	170577328	ms1	0.9672	0.977	56.37	18	6	6	404498304	ms1	0.967	0.8569	56.54	18
CLDEFPNLK	y8	C[CAM]LDEFPNLK	1	943450	fragment	0.9572	0.9673	56.62	19	-0.3	2	707306	fragment	0.9594	0.986	56.73	14	-0.1	3	795341	fragment	0.9634	0.9711	56.7	20	-0.2	4	673679	fragment	0.9632	0.9709	56.6	15	-0.1	5	828589	fragment	0.9672	0.977	56.61	18	-0.4	6	796414	fragment	0.967	0.8569	56.78	18
CLDEFPNLK	y7	C[CAM]LDEFPNLK	1	7121998	fragment	0.9572	0.9673	56.64	19	-0.3	2	4945187	fragment	0.9594	0.986	56.71	14	-0.3	3	5875689	fragment	0.9634	0.9711	56.72	20	-0.4	4	5347334	fragment	0.9632	0.9709	56.62	15	-0.3	5	6338042	fragment	0.9672	0.977	56.65	18	-0.6	6	6539286	fragment	0.967	0.8569	56.81	18
CLDEFPNLK	y6	C[CAM]LDEFPNLK	1	1772606	fragment	0.9572	0.9673	56.62	19	-0.3	2	1295938	fragment	0.9594	0.986	56.73	14	-0.3	3	1518693	fragment	0.9634	0.9711	56.7	20	-0.3	4	1292008	fragment	0.9632	0.9709	56.64	15	-0.3	5	1706037	fragment	0.9672	0.977	56.68	18	-0.7	6	1613727	fragment	0.967	0.8569	56.83	18
CLDEFPNLK	y5	C[CAM]LDEFPNLK	1	3935818	fragment	0.9572	0.9673	56.64	19	-0.1	2	2585037	fragment	0.9594	0.986	56.73	14	-0.2	3	3278730	fragment	0.9634	0.9711	56.75	20	-0.2	4	2911551	fragment	0.9632	0.9709	56.6	15	-0.2	5	3563262	fragment	0.9672	0.977	56.65	18	-0.5	6	3723000	fragment	0.967	0.8569	56.81	18
CLDEFPNLK	y4	C[CAM]LDEFPNLK	1	13417057	fragment	0.9572	0.9673	56.64	19	-0.2	2	9715024	fragment	0.9594	0.986	56.73	14	-0.3	3	11684816	fragment	0.9634	0.9711	56.75	20	-0.3	4	10176039	fragment	0.9632	0.9709	56.62	15	-0.2	5	12612252	fragment	0.9672	0.977	56.65	18	-0.5	6	13093205	fragment	0.967	0.8569	56.78	18
CLDEFPNLK	y3	C[CAM]LDEFPNLK	1	1205944	fragment	0.9572	0.9673	56.64	19	-0.6	2	886143	fragment	0.9594	0.986	56.73	14	-0.7	3	1046458	fragment	0.9634	0.9711	56.72	20	-0.8	4	998713	fragment	0.9632	0.9709	56.62	15	-0.6	5	1248556	fragment	0.9672	0.977	56.65	18	-0.9	6	1222731	fragment	0.967	0.8569	56.81	18
CLDEFPNLK	b3	C[CAM]LDEFPNLK	1	2540342	fragment	0.9572	0.9673	56.64	19	-0.7	2	1756357	fragment	0.9594	0.986	56.73	14	-0.8	3	2220273	fragment	0.9634	0.9711	56.75	20	-0.8	4	1824950	fragment	0.9632	0.9709	56.62	15	-0.8	5	2296787	fragment	0.9672	0.977	56.68	18	-1.1	6	2440495	fragment	0.967	0.8569	56.78	18
CLDEFPNLK	b4	C[CAM]LDEFPNLK	1	636944	fragment	0.9572	0.9673	56.64	19	-0.1	2	443517	fragment	0.9594	0.986	56.73	14	-0.1	3	456024	fragment	0.9634	0.9711	56.7	20	-0.3	4	449313	fragment	0.9632	0.9709	56.64	15	0	5	517002	fragment	0.9672	0.977	56.68	18	-0.7	6	534242	fragment	0.967	0.8569	56.81	18
CLDEFPNLK	b5	C[CAM]LDEFPNLK	1	225003	fragment	0.9572	0.9673	56.62	19	-0.3	2	182219	fragment	0.9594	0.986	56.76	14	-0.5	3	161708	fragment	0.9634	0.9711	56.77	20	-1.1	4	163031	fragment	0.9632	0.9709	56.57	15	-0.2	5	164467	fragment	0.9672	0.977	56.68	18	-0.6	6	169101	fragment	0.967	0.8569	56.81	18
DAGQISGLNVLR	precursor	DAGQISGLNVLR	1	98504848	ms1	0.9193	0.9938	63.33	13	0.9	2	72119496	ms1	0.9239	0.9669	63.35	11	0.8	3	87689984	ms1	0.9192	0.9768	63.36	14	1.8	4	83632280	ms1	0.9223	0.997	63.24	14	0.7	5	91208176	ms1	0.919	0.975	63.28	9	0.9	6	94442568	ms1	0.9186	0.9577	63.3	12
DAGQISGLNVLR	precursor [M+1]	DAGQISGLNVLR	1	63547972	ms1	0.9193	0.9938	63.33	13	0.8	2	49737444	ms1	0.9239	0.9669	63.3	11	1.5	3	57096080	ms1	0.9192	0.9768	63.36	14	0.3	4	54339996	ms1	0.9223	0.997	63.24	14	0.8	5	59975752	ms1	0.919	0.975	63.33	9	0.4	6	67424024	ms1	0.9186	0.9577	63.3	12
DAGQISGLNVLR	precursor [M+2]	DAGQISGLNVLR	1	25545466	ms1	0.9193	0.9938	63.33	13	1.8	2	13216314	ms1	0.9239	0.9669	63.3	11	0	3	17213012	ms1	0.9192	0.9768	63.36	14	1	4	20002906	ms1	0.9223	0.997	63.27	14	-0.5	5	17649326	ms1	0.919	0.975	63.33	9	1.2	6	16085445	ms1	0.9186	0.9577	63.3	12
DAGQISGLNVLR	y10	DAGQISGLNVLR	1	218704	fragment	0.9193	0.9938	63.33	13	0.2	2	143434	fragment	0.9239	0.9669	63.3	11	-0.1	3	181858	fragment	0.9192	0.9768	63.36	15	0.3	4	201176	fragment	0.9223	0.997	63.27	14	0.2	5	183560	fragment	0.919	0.975	63.28	9	0	6	202240	fragment	0.9186	0.9577	63.3	12
DAGQISGLNVLR	y9	DAGQISGLNVLR	1	110239	fragment	0.9193	0.9938	63.33	13	1.2	2	81655	fragment	0.9239	0.9669	63.3	11	0.2	3	77670	fragment	0.9192	0.9768	63.36	15	0.6	4	101660	fragment	0.9223	0.997	63.27	14	0.2	5	89975	fragment	0.919	0.975	63.28	9	0.5	6	93859	fragment	0.9186	0.9577	63.3	12
DAGQISGLNVLR	y8	DAGQISGLNVLR	1	2255230	fragment	0.9193	0.9938	63.33	13	-0.1	2	1598849	fragment	0.9239	0.9669	63.3	11	0.1	3	1849027	fragment	0.9192	0.9768	63.36	15	-0.2	4	2031089	fragment	0.9223	0.997	63.27	14	-0.2	5	1821293	fragment	0.919	0.975	63.28	9	-0.2	6	1961465	fragment	0.9186	0.9577	63.3	12
DAGQISGLNVLR	y7	DAGQISGLNVLR	1	4180915	fragment	0.9193	0.9938	63.33	13	-0.2	2	2970590	fragment	0.9239	0.9669	63.3	11	0	3	3496021	fragment	0.9192	0.9768	63.36	15	-0.2	4	3743640	fragment	0.9223	0.997	63.27	14	-0.3	5	3318921	fragment	0.919	0.975	63.28	9	-0.3	6	3645548	fragment	0.9186	0.9577	63.3	12
DAGQISGLNVLR	y6	DAGQISGLNVLR	1	1158434	fragment	0.9193	0.9938	63.33	13	0.1	2	824898	fragment	0.9239	0.9669	63.3	11	0.3	3	981609	fragment	0.9192	0.9768	63.36	15	-0.1	4	1094944	fragment	0.9223	0.997	63.27	14	-0.1	5	932425	fragment	0.919	0.975	63.28	9	0	6	1062985	fragment	0.9186	0.9577	63.3	12
DAGQISGLNVLR	y5	DAGQISGLNVLR	1	187708	fragment	0.9193	0.9938	63.33	13	-0.1	2	143524	fragment	0.9239	0.9669	63.3	11	0.3	3	159010	fragment	0.9192	0.9768	63.36	15	0	4	168656	fragment	0.9223	0.997	63.27	14	0	5	150314	fragment	0.919	0.975	63.28	9	-0.1	6	160016	fragment	0.9186	0.9577	63.3	12
DAGQISGLNVLR	y4	DAGQISGLNVLR	1	356869	fragment	0.9193	0.9938	63.33	13	-0.2	2	248412	fragment	0.9239	0.9669	63.3	11	0.1	3	293840	fragment	0.9192	0.9768	63.36	15	-0.2	4	326769	fragment	0.9223	0.997	63.27	14	-0.2	5	308706	fragment	0.919	0.975	63.28	9	-0.2	6	328845	fragment	0.9186	0.9577	63.3	12
DAGQISGLNVLR	y3	DAGQISGLNVLR	1	138369	fragment	0.9193	0.9938	63.33	13	-0.7	2	76243	fragment	0.9239	0.9669	63.3	11	-0.1	3	106670	fragment	0.9192	0.9768	63.36	15	-0.3	4	109423	fragment	0.9223	0.997	63.27	14	-0.9	5	103905	fragment	0.919	0.975	63.28	9	-0.6	6	101913	fragment	0.9186	0.9577	63.35	12
DAGQISGLNVLR	b4	DAGQISGLNVLR	1	904090	fragment	0.9193	0.9938	63.33	13	-0.6	2	592751	fragment	0.9239	0.9669	63.3	11	-0.2	3	720805	fragment	0.9192	0.9768	63.36	15	-0.7	4	776028	fragment	0.9223	0.997	63.27	14	-0.6	5	709196	fragment	0.919	0.975	63.28	9	-0.5	6	788259	fragment	0.9186	0.9577	63.3	12
DAGQISGLNVLR	b5	DAGQISGLNVLR	1	128413	fragment	0.9193	0.9938	63.33	13	0.2	2	84269	fragment	0.9239	0.9669	63.3	11	0.3	3	113024	fragment	0.9192	0.9768	63.36	15	0	4	105529	fragment	0.9223	0.997	63.27	14	0.5	5	105979	fragment	0.919	0.975	63.28	9	0.5	6	122044	fragment	0.9186	0.9577	63.3	12
DAGQISGLNVLR	b6	DAGQISGLNVLR	1	10769	fragment	0.9193	0.9938	63.33	13	-1.1	2	5352	fragment	0.9239	0.9669	63.3	11	0.1	3	4558	fragment	0.9192	0.9768	63.36	15	-0.8	4	3176	fragment	0.9223	0.997	63.27	14	1.4	5	11481	fragment	0.919	0.975	63.28	9	0.1	6	12892	fragment	0.9186	0.9577	63.26	12
DAYSGGAVNLYHVR	precursor	DAYSGGAVNLYHVR	1	256857408	ms1	0.9318	0.9912	47.58	20	0.1	2	217163968	ms1	0.9291	0.9815	47.66	14	0.2	3	216534080	ms1	0.9277	0.9898	47.64	16	0.2	4	295892384	ms1	0.9305	0.9931	47.49	13	0.2	5	304119648	ms1	0.9283	0.9949	47.51	15	-0.2	6	327881472	ms1	0.9269	0.9967	47.74	15
DAYSGGAVNLYHVR	precursor [M+1]	DAYSGGAVNLYHVR	1	204158464	ms1	0.9318	0.9912	47.58	20	0.1	2	159067216	ms1	0.9291	0.9815	47.66	14	0.2	3	174198080	ms1	0.9277	0.9898	47.64	16	0.2	4	239624288	ms1	0.9305	0.9931	47.49	13	-0.1	5	248397952	ms1	0.9283	0.9949	47.54	15	-0.2	6	278172576	ms1	0.9269	0.9967	47.74	15
DAYSGGAVNLYHVR	precursor [M+2]	DAYSGGAVNLYHVR	1	101668264	ms1	0.9318	0.9912	47.58	20	-0.1	2	81695920	ms1	0.9291	0.9815	47.63	14	0.4	3	75808064	ms1	0.9277	0.9898	47.64	16	0.6	4	106827808	ms1	0.9305	0.9931	47.49	13	0.2	5	120183568	ms1	0.9283	0.9949	47.51	15	-0.1	6	125805792	ms1	0.9269	0.9967	47.77	15
DAYSGGAVNLYHVR	y12	DAYSGGAVNLYHVR	1	356501	fragment	0.9318	0.9912	47.58	19	0.7	2	278262	fragment	0.9291	0.9815	47.66	14	0.9	3	249943	fragment	0.9277	0.9898	47.61	17	0.7	4	380228	fragment	0.9305	0.9931	47.46	13	0.7	5	407114	fragment	0.9283	0.9949	47.54	15	0.5	6	420329	fragment	0.9269	0.9967	47.74	16
DAYSGGAVNLYHVR	y11	DAYSGGAVNLYHVR	1	4578249	fragment	0.9318	0.9912	47.58	19	0.5	2	3601296	fragment	0.9291	0.9815	47.66	14	0.4	3	3505773	fragment	0.9277	0.9898	47.64	17	0.3	4	4824251	fragment	0.9305	0.9931	47.49	13	0.3	5	4890821	fragment	0.9283	0.9949	47.54	15	0.1	6	5409776	fragment	0.9269	0.9967	47.74	16
DAYSGGAVNLYHVR	y10	DAYSGGAVNLYHVR	1	3724836	fragment	0.9318	0.9912	47.58	19	0.4	2	3014308	fragment	0.9291	0.9815	47.66	14	0.2	3	2901592	fragment	0.9277	0.9898	47.64	17	0.2	4	3960520	fragment	0.9305	0.9931	47.49	13	0.2	5	4134967	fragment	0.9283	0.9949	47.54	15	0	6	4421028	fragment	0.9269	0.9967	47.74	16
DAYSGGAVNLYHVR	y9	DAYSGGAVNLYHVR	1	1663359	fragment	0.9318	0.9912	47.58	19	0.3	2	1303690	fragment	0.9291	0.9815	47.66	14	0.3	3	1284061	fragment	0.9277	0.9898	47.66	17	0.2	4	1747239	fragment	0.9305	0.9931	47.49	13	0.2	5	1801267	fragment	0.9283	0.9949	47.54	15	0	6	1966742	fragment	0.9269	0.9967	47.74	16
DAYSGGAVNLYHVR	y8	DAYSGGAVNLYHVR	1	925485	fragment	0.9318	0.9912	47.61	19	0.7	2	717209	fragment	0.9291	0.9815	47.66	14	0.5	3	728314	fragment	0.9277	0.9898	47.64	17	0.4	4	966036	fragment	0.9305	0.9931	47.46	13	0.6	5	1026928	fragment	0.9283	0.9949	47.54	15	0.2	6	1021308	fragment	0.9269	0.9967	47.74	16
DAYSGGAVNLYHVR	y7	DAYSGGAVNLYHVR	1	2158293	fragment	0.9318	0.9912	47.61	19	0.1	2	1777951	fragment	0.9291	0.9815	47.66	14	0	3	1585507	fragment	0.9277	0.9898	47.64	17	-0.1	4	2292713	fragment	0.9305	0.9931	47.49	13	0	5	2281686	fragment	0.9283	0.9949	47.54	15	-0.3	6	2462464	fragment	0.9269	0.9967	47.74	16
DAYSGGAVNLYHVR	y6	DAYSGGAVNLYHVR	1	3008950	fragment	0.9318	0.9912	47.58	19	0.1	2	2388267	fragment	0.9291	0.9815	47.63	14	-0.2	3	2273384	fragment	0.9277	0.9898	47.64	17	-0.2	4	3183029	fragment	0.9305	0.9931	47.49	13	-0.2	5	3186307	fragment	0.9283	0.9949	47.54	15	-0.4	6	3469170	fragment	0.9269	0.9967	47.74	16
DAYSGGAVNLYHVR	y5	DAYSGGAVNLYHVR	1	872293	fragment	0.9318	0.9912	47.58	19	0.2	2	714210	fragment	0.9291	0.9815	47.63	14	0.1	3	664909	fragment	0.9277	0.9898	47.64	17	0	4	899213	fragment	0.9305	0.9931	47.49	13	0.1	5	957966	fragment	0.9283	0.9949	47.57	15	-0.3	6	1040269	fragment	0.9269	0.9967	47.77	16
DAYSGGAVNLYHVR	y4	DAYSGGAVNLYHVR	1	1515898	fragment	0.9318	0.9912	47.61	19	0.3	2	1246175	fragment	0.9291	0.9815	47.63	14	0.2	3	1220182	fragment	0.9277	0.9898	47.64	17	0.1	4	1641910	fragment	0.9305	0.9931	47.49	13	0.2	5	1747330	fragment	0.9283	0.9949	47.54	15	-0.1	6	1838441	fragment	0.9269	0.9967	47.74	16
DAYSGGAVNLYHVR	y3	DAYSGGAVNLYHVR	1	1300122	fragment	0.9318	0.9912	47.61	19	-0.1	2	1082484	fragment	0.9291	0.9815	47.63	14	-0.3	3	1045370	fragment	0.9277	0.9898	47.64	17	-0.3	4	1429473	fragment	0.9305	0.9931	47.49	13	-0.3	5	1450203	fragment	0.9283	0.9949	47.54	15	-0.6	6	1604319	fragment	0.9269	0.9967	47.77	16
DAYSGGAVNLYHVR	b3	DAYSGGAVNLYHVR	1	912251	fragment	0.9318	0.9912	47.58	19	-0.2	2	726535	fragment	0.9291	0.9815	47.63	14	-0.5	3	696755	fragment	0.9277	0.9898	47.66	17	-0.4	4	935412	fragment	0.9305	0.9931	47.49	13	-0.4	5	944642	fragment	0.9283	0.9949	47.54	15	-0.7	6	1100559	fragment	0.9269	0.9967	47.74	16
DAYSGGAVNLYHVR	b4	DAYSGGAVNLYHVR	1	206981	fragment	0.9318	0.9912	47.61	19	0	2	202770	fragment	0.9291	0.9815	47.66	14	-0.1	3	190482	fragment	0.9277	0.9898	47.66	17	-0.1	4	255137	fragment	0.9305	0.9931	47.49	13	0.2	5	276127	fragment	0.9283	0.9949	47.57	15	-0.1	6	290094	fragment	0.9269	0.9967	47.74	16
DAYSGGAVNLYHVR	b6	DAYSGGAVNLYHVR	1	154188	fragment	0.9318	0.9912	47.61	19	0.5	2	112649	fragment	0.9291	0.9815	47.66	14	0.5	3	112971	fragment	0.9277	0.9898	47.58	17	-0.3	4	170542	fragment	0.9305	0.9931	47.46	13	0.1	5	165713	fragment	0.9283	0.9949	47.57	15	0	6	193668	fragment	0.9269	0.9967	47.74	16
DAYSGGAVNLYHVR	b7	DAYSGGAVNLYHVR	1	272699	fragment	0.9318	0.9912	47.58	19	0.5	2	214705	fragment	0.9291	0.9815	47.69	14	0.1	3	218568	fragment	0.9277	0.9898	47.69	17	0	4	265791	fragment	0.9305	0.9931	47.49	13	0	5	288786	fragment	0.9283	0.9949	47.57	15	0	6	328487	fragment	0.9269	0.9967	47.74	16
DLTTAGAVTQCYR	precursor	DLTTAGAVTQC[CAM]YR	1	835560896	ms1	0.9494	0.9871	48.49	15	0.3	2	812565568	ms1	0.9481	0.9917	48.48	14	0.6	3	770552064	ms1	0.949	0.9932	48.54	11	0.2	4	870609408	ms1	0.9405	0.9879	48.41	14	0.5	5	914914176	ms1	0.9526	0.9878	48.47	15	0.2	6	859484544	ms1	0.9515	0.9882	48.57	14
DLTTAGAVTQCYR	precursor [M+1]	DLTTAGAVTQC[CAM]YR	1	635929600	ms1	0.9494	0.9871	48.49	15	0.5	2	604866816	ms1	0.9481	0.9917	48.48	14	0.6	3	558679232	ms1	0.949	0.9932	48.54	11	0.6	4	704252864	ms1	0.9405	0.9879	48.41	14	0.8	5	664154752	ms1	0.9526	0.9878	48.47	15	0.2	6	620493056	ms1	0.9515	0.9882	48.57	14
DLTTAGAVTQCYR	precursor [M+2]	DLTTAGAVTQC[CAM]YR	1	278516064	ms1	0.9494	0.9871	48.45	15	0.6	2	279459616	ms1	0.9481	0.9917	48.48	14	0.5	3	271703456	ms1	0.949	0.9932	48.54	11	0.7	4	314296544	ms1	0.9405	0.9879	48.38	14	1.1	5	303752288	ms1	0.9526	0.9878	48.47	15	0.3	6	287107488	ms1	0.9515	0.9882	48.54	14
DLTTAGAVTQCYR	y11	DLTTAGAVTQC[CAM]YR	1	2139024	fragment	0.9494	0.9871	48.49	16	0.6	2	1868814	fragment	0.9481	0.9917	48.48	14	0.5	3	1826386	fragment	0.949	0.9932	48.58	11	0.9	4	2361394	fragment	0.9405	0.9879	48.41	13	0.8	5	2382512	fragment	0.9526	0.9878	48.47	15	0.5	6	2271199	fragment	0.9515	0.9882	48.57	14
DLTTAGAVTQCYR	y10	DLTTAGAVTQC[CAM]YR	1	6013124	fragment	0.9494	0.9871	48.49	16	0.6	2	5653436	fragment	0.9481	0.9917	48.48	14	0.3	3	5325429	fragment	0.949	0.9932	48.58	11	0.5	4	6704212	fragment	0.9405	0.9879	48.41	13	0.6	5	6584798	fragment	0.9526	0.9878	48.47	15	0.3	6	6221513	fragment	0.9515	0.9882	48.57	14
DLTTAGAVTQCYR	y9	DLTTAGAVTQC[CAM]YR	1	10324078	fragment	0.9494	0.9871	48.49	16	0.3	2	9675916	fragment	0.9481	0.9917	48.48	14	0.3	3	8950579	fragment	0.949	0.9932	48.58	11	0.4	4	11178403	fragment	0.9405	0.9879	48.41	13	0.4	5	11339666	fragment	0.9526	0.9878	48.47	15	0.1	6	11181877	fragment	0.9515	0.9882	48.57	14
DLTTAGAVTQCYR	y8	DLTTAGAVTQC[CAM]YR	1	23019064	fragment	0.9494	0.9871	48.49	16	0.2	2	21946298	fragment	0.9481	0.9917	48.48	14	-0.1	3	20306680	fragment	0.949	0.9932	48.58	11	0.1	4	25277748	fragment	0.9405	0.9879	48.38	13	0.2	5	25259758	fragment	0.9526	0.9878	48.47	15	-0.1	6	24845406	fragment	0.9515	0.9882	48.57	14
DLTTAGAVTQCYR	y7	DLTTAGAVTQC[CAM]YR	1	4846024	fragment	0.9494	0.9871	48.49	16	0.2	2	4371775	fragment	0.9481	0.9917	48.48	14	0.1	3	4286915	fragment	0.949	0.9932	48.58	11	0.4	4	5075431	fragment	0.9405	0.9879	48.41	13	0.4	5	5044020	fragment	0.9526	0.9878	48.47	15	0.2	6	5094946	fragment	0.9515	0.9882	48.57	14
DLTTAGAVTQCYR	y6	DLTTAGAVTQC[CAM]YR	1	8850826	fragment	0.9494	0.9871	48.49	16	0.2	2	8527623	fragment	0.9481	0.9917	48.48	14	0	3	7897436	fragment	0.949	0.9932	48.58	11	0.1	4	9847013	fragment	0.9405	0.9879	48.41	13	0.2	5	9653820	fragment	0.9526	0.9878	48.47	15	0	6	9595735	fragment	0.9515	0.9882	48.57	14
DLTTAGAVTQCYR	y5	DLTTAGAVTQC[CAM]YR	1	11330792	fragment	0.9494	0.9871	48.49	16	0.1	2	10627354	fragment	0.9481	0.9917	48.48	14	-0.1	3	9935506	fragment	0.949	0.9932	48.58	11	0.1	4	12705265	fragment	0.9405	0.9879	48.38	13	0.1	5	12633659	fragment	0.9526	0.9878	48.47	15	0	6	11988790	fragment	0.9515	0.9882	48.57	14
DLTTAGAVTQCYR	y4	DLTTAGAVTQC[CAM]YR	1	2765624	fragment	0.9494	0.9871	48.49	16	0.4	2	2670370	fragment	0.9481	0.9917	48.48	14	0.2	3	2468085	fragment	0.949	0.9932	48.58	11	0.4	4	3069292	fragment	0.9405	0.9879	48.38	13	0.3	5	3093162	fragment	0.9526	0.9878	48.47	15	0.2	6	3050837	fragment	0.9515	0.9882	48.57	14
DLTTAGAVTQCYR	y3	DLTTAGAVTQC[CAM]YR	1	1980429	fragment	0.9494	0.9871	48.49	16	0.4	2	1896032	fragment	0.9481	0.9917	48.48	14	0.1	3	1954148	fragment	0.949	0.9932	48.58	11	0.3	4	2350784	fragment	0.9405	0.9879	48.41	13	0.2	5	2273469	fragment	0.9526	0.9878	48.47	15	0	6	2217809	fragment	0.9515	0.9882	48.57	14
DLTTAGAVTQCYR	y2	DLTTAGAVTQC[CAM]YR	1	1373582	fragment	0.9494	0.9871	48.49	16	-0.9	2	1295192	fragment	0.9481	0.9917	48.48	14	-1	3	1289507	fragment	0.949	0.9932	48.58	11	-0.9	4	1600058	fragment	0.9405	0.9879	48.41	13	-0.9	5	1518941	fragment	0.9526	0.9878	48.47	15	-1	6	1462989	fragment	0.9515	0.9882	48.57	14
DLTTAGAVTQCYR	b3	DLTTAGAVTQC[CAM]YR	1	2084822	fragment	0.9494	0.9871	48.45	16	-0.4	2	2125675	fragment	0.9481	0.9917	48.48	14	-0.5	3	1785776	fragment	0.949	0.9932	48.58	11	-0.5	4	2314037	fragment	0.9405	0.9879	48.41	13	-0.3	5	2364804	fragment	0.9526	0.9878	48.47	15	-0.5	6	2257496	fragment	0.9515	0.9882	48.57	14
DLTTAGAVTQCYR	b6	DLTTAGAVTQC[CAM]YR	1	319295	fragment	0.9494	0.9871	48.45	16	0.6	2	363567	fragment	0.9481	0.9917	48.44	14	-0.3	3	338775	fragment	0.949	0.9932	48.54	11	-0.3	4	398031	fragment	0.9405	0.9879	48.38	13	0.8	5	385982	fragment	0.9526	0.9878	48.5	15	0	6	342571	fragment	0.9515	0.9882	48.57	14
DLTTAGAVTQCYR	b7	DLTTAGAVTQC[CAM]YR	1	468434	fragment	0.9494	0.9871	48.49	16	0.3	2	521645	fragment	0.9481	0.9917	48.48	14	0.7	3	446890	fragment	0.949	0.9932	48.58	11	0.1	4	612314	fragment	0.9405	0.9879	48.38	13	0.1	5	578969	fragment	0.9526	0.9878	48.47	15	0	6	483374	fragment	0.9515	0.9882	48.57	14
DLTTAGAVTQCYR	b8	DLTTAGAVTQC[CAM]YR	1	76495	fragment	0.9494	0.9871	48.42	16	3.1	2	104418	fragment	0.9481	0.9917	48.38	14	8.2	3	86927	fragment	0.949	0.9932	48.45	11	12.7	4	33968	fragment	0.9405	0.9879	48.35	13	12.6	5	176776	fragment	0.9526	0.9878	48.41	15	5.6	6	102416	fragment	0.9515	0.9882	48.44	14
DPENFPFVVLGNK	precursor	DPENFPFVVLGNK	1	880379648	ms1	0.9548	0.9817	83.57	19	-0.1	2	658593472	ms1	0.9492	0.9864	83.68	13	0.5	3	703797888	ms1	0.9496	0.9141	83.67	14	0.3	4	964885504	ms1	0.9588	0.961	83.63	8	0.6	5	948094848	ms1	0.9462	0.9427	83.66	12	0.3	6	987114368	ms1	0.9588	0.9708	83.61	24
DPENFPFVVLGNK	precursor [M+1]	DPENFPFVVLGNK	1	752197376	ms1	0.9548	0.9817	83.57	19	0.4	2	562601536	ms1	0.9492	0.9864	83.68	13	0.3	3	578173120	ms1	0.9496	0.9141	83.67	14	0.7	4	898657664	ms1	0.9588	0.961	83.63	8	0.2	5	815983552	ms1	0.9462	0.9427	83.66	12	0.6	6	713270912	ms1	0.9588	0.9708	83.61	24
DPENFPFVVLGNK	precursor [M+2]	DPENFPFVVLGNK	1	398420640	ms1	0.9548	0.9817	83.57	19	-1.3	2	286766272	ms1	0.9492	0.9864	83.61	13	-0.4	3	515923136	ms1	0.9496	0.9141	83.67	14	0.8	4	522063392	ms1	0.9588	0.961	83.63	8	-0.3	5	578739648	ms1	0.9462	0.9427	83.66	12	0.5	6	422363840	ms1	0.9588	0.9708	83.61	24
DPENFPFVVLGNK	y12	DPENFPFVVLGNK	1	0	fragment	0.9548	0.9817	82.91	8	#N/A	2	0	fragment	0.9492	0.9864	83.15	5	#N/A	3	0	fragment	0.9496	0.9141	83.08	6	#N/A	4	0	fragment	0.9588	0.961	83.37	4	#N/A	5	0	fragment	0.9462	0.9427	83.27	5	#N/A	6	0	fragment	0.9588	0.9708	82.96	11
DPENFPFVVLGNK	y11	DPENFPFVVLGNK	1	1487156	fragment	0.9548	0.9817	83.63	8	0.2	2	267835	fragment	0.9492	0.9864	83.74	5	0.1	3	744364	fragment	0.9496	0.9141	83.73	6	-0.2	4	640581	fragment	0.9588	0.961	83.63	4	0.7	5	1810618	fragment	0.9462	0.9427	83.66	5	1.5	6	1519081	fragment	0.9588	0.9708	83.61	11
DPENFPFVVLGNK	y10	DPENFPFVVLGNK	1	4682173	fragment	0.9548	0.9817	83.63	8	0.8	2	841040	fragment	0.9492	0.9864	83.74	5	0	3	1944320	fragment	0.9496	0.9141	83.73	6	0.8	4	1765171	fragment	0.9588	0.961	83.63	4	1	5	5615231	fragment	0.9462	0.9427	83.66	5	0.9	6	4162665	fragment	0.9588	0.9708	83.61	11
DPENFPFVVLGNK	y9	DPENFPFVVLGNK	1	6509436	fragment	0.9548	0.9817	83.63	8	1.4	2	1154935	fragment	0.9492	0.9864	83.74	5	0.4	3	2625222	fragment	0.9496	0.9141	83.73	6	0.6	4	2462800	fragment	0.9588	0.961	83.63	4	0.4	5	7411551	fragment	0.9462	0.9427	83.66	5	0.6	6	6282195	fragment	0.9588	0.9708	83.61	11
DPENFPFVVLGNK	y8	DPENFPFVVLGNK	1	30720554	fragment	0.9548	0.9817	83.63	8	0.5	2	5653204	fragment	0.9492	0.9864	83.74	5	0.3	3	12612272	fragment	0.9496	0.9141	83.73	6	0.4	4	12538752	fragment	0.9588	0.961	83.63	4	0.2	5	35473740	fragment	0.9462	0.9427	83.66	5	0.4	6	30910194	fragment	0.9588	0.9708	83.61	11
DPENFPFVVLGNK	y7	DPENFPFVVLGNK	1	3361829	fragment	0.9548	0.9817	83.63	8	0.4	2	606281	fragment	0.9492	0.9864	83.74	5	0.2	3	1394091	fragment	0.9496	0.9141	83.73	6	0.6	4	1427817	fragment	0.9588	0.961	83.63	4	0.8	5	3398220	fragment	0.9462	0.9427	83.66	5	0.7	6	3516616	fragment	0.9588	0.9708	83.61	11
DPENFPFVVLGNK	y6	DPENFPFVVLGNK	1	4485032	fragment	0.9548	0.9817	83.63	8	0.3	2	706664	fragment	0.9492	0.9864	83.74	5	0.4	3	2004064	fragment	0.9496	0.9141	83.73	6	0	4	1813682	fragment	0.9588	0.961	83.63	4	0.3	5	4571032	fragment	0.9462	0.9427	83.66	5	0.4	6	4584099	fragment	0.9588	0.9708	83.61	11
DPENFPFVVLGNK	y5	DPENFPFVVLGNK	1	10160466	fragment	0.9548	0.9817	83.63	8	0.8	2	1839341	fragment	0.9492	0.9864	83.74	5	0.6	3	4283914	fragment	0.9496	0.9141	83.73	6	0.5	4	4356035	fragment	0.9588	0.961	83.63	4	0.5	5	11406793	fragment	0.9462	0.9427	83.66	5	0.6	6	10405950	fragment	0.9588	0.9708	83.61	11
DPENFPFVVLGNK	y4	DPENFPFVVLGNK	1	15507636	fragment	0.9548	0.9817	83.63	8	0.4	2	2754913	fragment	0.9492	0.9864	83.74	5	0.4	3	6078473	fragment	0.9496	0.9141	83.73	6	0.2	4	6413783	fragment	0.9588	0.961	83.63	4	0	5	17625062	fragment	0.9462	0.9427	83.66	5	0.3	6	15122220	fragment	0.9588	0.9708	83.61	11
DPENFPFVVLGNK	y3	DPENFPFVVLGNK	1	10168419	fragment	0.9548	0.9817	83.63	8	-0.1	2	1752909	fragment	0.9492	0.9864	83.74	5	-0.2	3	4694135	fragment	0.9496	0.9141	83.73	6	0	4	4073477	fragment	0.9588	0.961	83.63	4	-0.5	5	11515396	fragment	0.9462	0.9427	83.66	5	-0.3	6	10186044	fragment	0.9588	0.9708	83.61	11
DPENFPFVVLGNK	b3	DPENFPFVVLGNK	1	10414056	fragment	0.9548	0.9817	83.63	8	0.2	2	2046356	fragment	0.9492	0.9864	83.74	5	-0.1	3	5177733	fragment	0.9496	0.9141	83.73	6	0.1	4	4556089	fragment	0.9588	0.961	83.63	4	-0.2	5	12745457	fragment	0.9462	0.9427	83.66	5	0	6	10784182	fragment	0.9588	0.9708	83.61	11
DPENFPFVVLGNK	b4	DPENFPFVVLGNK	1	11158344	fragment	0.9548	0.9817	83.63	8	0.3	2	1985168	fragment	0.9492	0.9864	83.74	5	0.5	3	5105559	fragment	0.9496	0.9141	83.73	6	0.1	4	4584525	fragment	0.9588	0.961	83.63	4	0	5	12972420	fragment	0.9462	0.9427	83.66	5	0.2	6	11152748	fragment	0.9588	0.9708	83.61	11
DPENFPFVVLGNK	b5	DPENFPFVVLGNK	1	7399852	fragment	0.9548	0.9817	83.63	8	0.8	2	1377532	fragment	0.9492	0.9864	83.74	5	0.8	3	3100537	fragment	0.9496	0.9141	83.73	6	0.6	4	2994182	fragment	0.9588	0.961	83.63	4	0.7	5	8874098	fragment	0.9462	0.9427	83.66	5	0.6	6	7292221	fragment	0.9588	0.9708	83.61	11
DPENFPFVVLGNK	b7	DPENFPFVVLGNK	1	368711	fragment	0.9548	0.9817	83.63	8	4.5	2	107945	fragment	0.9492	0.9864	83.74	5	-0.3	3	156527	fragment	0.9496	0.9141	83.67	6	0.1	4	112944	fragment	0.9588	0.961	83.63	4	9.1	5	493713	fragment	0.9462	0.9427	83.66	5	-0.2	6	374714	fragment	0.9588	0.9708	83.61	11
DPENFPFVVLGNK	b8	DPENFPFVVLGNK	1	524359	fragment	0.9548	0.9817	83.63	8	0.8	2	127118	fragment	0.9492	0.9864	83.74	5	0	3	350965	fragment	0.9496	0.9141	83.73	6	0.6	4	272993	fragment	0.9588	0.961	83.63	4	-0.1	5	799492	fragment	0.9462	0.9427	83.66	5	1.3	6	651026	fragment	0.9588	0.9708	83.61	11
DPENFPFVVLGNK	b9	DPENFPFVVLGNK	1	246034	fragment	0.9548	0.9817	83.63	8	-0.2	2	42583	fragment	0.9492	0.9864	83.74	5	0.7	3	137525	fragment	0.9496	0.9141	83.73	6	-0.2	4	80369	fragment	0.9588	0.961	83.63	4	0	5	365194	fragment	0.9462	0.9427	83.66	5	-0.1	6	285486	fragment	0.9588	0.9708	83.61	11
DPENFPFVVLGNK	b11	DPENFPFVVLGNK	1	0	fragment	0.9548	0.9817	82.91	8	#N/A	2	0	fragment	0.9492	0.9864	83.15	5	#N/A	3	4965	fragment	0.9496	0.9141	83.41	6	-2.6	4	12876	fragment	0.9588	0.961	83.63	4	2.3	5	76667	fragment	0.9462	0.9427	83.66	5	0.6	6	50385	fragment	0.9588	0.9708	83.61	11
DYGVLLEGSGLALR	precursor	DYGVLLEGSGLALR	1	884439872	ms1	0.9683	0.9961	83.36	11	1	2	851405952	ms1	0.9587	0.9997	83.46	8	1.1	3	713761344	ms1	0.969	0.9976	83.45	14	0.4	4	905450752	ms1	0.9685	0.9958	83.43	10	0.4	5	572740928	ms1	0.9677	0.9921	83.44	11	0.9	6	499134304	ms1	0.9716	0.9911	83.39	10
DYGVLLEGSGLALR	precursor [M+1]	DYGVLLEGSGLALR	1	717489472	ms1	0.9683	0.9961	83.36	11	0.3	2	679972544	ms1	0.9587	0.9997	83.46	8	0.2	3	571460352	ms1	0.969	0.9976	83.45	14	0.8	4	744079296	ms1	0.9685	0.9958	83.43	10	0.6	5	454948800	ms1	0.9677	0.9921	83.44	11	1.5	6	423655872	ms1	0.9716	0.9911	83.39	10
DYGVLLEGSGLALR	precursor [M+2]	DYGVLLEGSGLALR	1	310147744	ms1	0.9683	0.9961	83.36	11	0.3	2	305264480	ms1	0.9587	0.9997	83.46	8	0	3	260699952	ms1	0.969	0.9976	83.45	14	1.4	4	327864160	ms1	0.9685	0.9958	83.43	10	0.7	5	191079696	ms1	0.9677	0.9921	83.44	11	1.5	6	184791888	ms1	0.9716	0.9911	83.39	10
DYGVLLEGSGLALR	y12	DYGVLLEGSGLALR	1	2137254	fragment	0.9683	0.9961	83.36	5	0.3	2	1689950	fragment	0.9587	0.9997	83.46	4	1	3	8501608	fragment	0.969	0.9976	83.45	7	1.1	4	1025291	fragment	0.9685	0.9958	83.49	4	1.2	5	10939731	fragment	0.9677	0.9921	83.44	5	0.8	6	896977	fragment	0.9716	0.9911	83.45	4
DYGVLLEGSGLALR	y11	DYGVLLEGSGLALR	1	716400	fragment	0.9683	0.9961	83.36	5	-0.6	2	416194	fragment	0.9587	0.9997	83.46	4	-0.2	3	2897051	fragment	0.969	0.9976	83.45	7	1.2	4	376713	fragment	0.9685	0.9958	83.49	4	1.5	5	3922731	fragment	0.9677	0.9921	83.44	5	0.7	6	293043	fragment	0.9716	0.9911	83.45	4
DYGVLLEGSGLALR	y10	DYGVLLEGSGLALR	1	16339779	fragment	0.9683	0.9961	83.36	5	0	2	11463892	fragment	0.9587	0.9997	83.46	4	0.6	3	63974084	fragment	0.969	0.9976	83.45	7	0.6	4	7709297	fragment	0.9685	0.9958	83.49	4	0.8	5	84596192	fragment	0.9677	0.9921	83.44	5	0.3	6	6460625	fragment	0.9716	0.9911	83.45	4
DYGVLLEGSGLALR	y9	DYGVLLEGSGLALR	1	13677848	fragment	0.9683	0.9961	83.36	5	-0.2	2	8989170	fragment	0.9587	0.9997	83.46	4	0.5	3	53158532	fragment	0.969	0.9976	83.45	7	0.5	4	6642098	fragment	0.9685	0.9958	83.49	4	0.5	5	70323976	fragment	0.9677	0.9921	83.44	5	0.1	6	5453036	fragment	0.9716	0.9911	83.45	4
DYGVLLEGSGLALR	y8	DYGVLLEGSGLALR	1	12804573	fragment	0.9683	0.9961	83.36	5	-0.2	2	8474652	fragment	0.9587	0.9997	83.46	4	0.4	3	49330596	fragment	0.969	0.9976	83.45	7	0.4	4	5452689	fragment	0.9685	0.9958	83.49	4	0.4	5	66227612	fragment	0.9677	0.9921	83.44	5	0.1	6	4867466	fragment	0.9716	0.9911	83.45	4
DYGVLLEGSGLALR	y7	DYGVLLEGSGLALR	1	11706287	fragment	0.9683	0.9961	83.36	5	-0.3	2	7757417	fragment	0.9587	0.9997	83.46	4	0.5	3	45848140	fragment	0.969	0.9976	83.45	7	0.3	4	5760220	fragment	0.9685	0.9958	83.49	4	0.4	5	61751960	fragment	0.9677	0.9921	83.44	5	0	6	4267565	fragment	0.9716	0.9911	83.45	4
DYGVLLEGSGLALR	y6	DYGVLLEGSGLALR	1	1644559	fragment	0.9683	0.9961	83.36	5	-0.4	2	1185785	fragment	0.9587	0.9997	83.46	4	0.8	3	6463925	fragment	0.969	0.9976	83.45	7	0.2	4	842864	fragment	0.9685	0.9958	83.49	4	0.6	5	8357432	fragment	0.9677	0.9921	83.44	5	0.4	6	542963	fragment	0.9716	0.9911	83.45	4
DYGVLLEGSGLALR	y5	DYGVLLEGSGLALR	1	1787232	fragment	0.9683	0.9961	83.36	5	0.2	2	1267160	fragment	0.9587	0.9997	83.46	4	0.9	3	6477402	fragment	0.969	0.9976	83.45	7	0.6	4	733655	fragment	0.9685	0.9958	83.49	4	0.8	5	9368867	fragment	0.9677	0.9921	83.44	5	0.3	6	519938	fragment	0.9716	0.9911	83.45	4
DYGVLLEGSGLALR	y4	DYGVLLEGSGLALR	1	483793	fragment	0.9683	0.9961	83.36	5	-0.3	2	293378	fragment	0.9587	0.9997	83.46	4	0.5	3	1639277	fragment	0.969	0.9976	83.45	7	0.8	4	164230	fragment	0.9685	0.9958	83.49	4	0.3	5	2124469	fragment	0.9677	0.9921	83.44	5	0.5	6	210140	fragment	0.9716	0.9911	83.45	4
DYGVLLEGSGLALR	y3	DYGVLLEGSGLALR	1	1109695	fragment	0.9683	0.9961	83.36	5	-0.9	2	867261	fragment	0.9587	0.9997	83.46	4	0	3	4139234	fragment	0.969	0.9976	83.45	7	-0.1	4	491485	fragment	0.9685	0.9958	83.49	4	0.1	5	5680999	fragment	0.9677	0.9921	83.44	5	-0.6	6	464075	fragment	0.9716	0.9911	83.45	4
DYGVLLEGSGLALR	b3	DYGVLLEGSGLALR	1	16476593	fragment	0.9683	0.9961	83.36	5	-0.9	2	11037306	fragment	0.9587	0.9997	83.46	4	-0.2	3	63292196	fragment	0.969	0.9976	83.45	7	-0.3	4	7741918	fragment	0.9685	0.9958	83.49	4	-0.2	5	83284056	fragment	0.9677	0.9921	83.44	5	-0.5	6	5997093	fragment	0.9716	0.9911	83.45	4
DYGVLLEGSGLALR	b4	DYGVLLEGSGLALR	1	4061743	fragment	0.9683	0.9961	83.36	5	-0.4	2	2912548	fragment	0.9587	0.9997	83.46	4	0.3	3	15777533	fragment	0.969	0.9976	83.45	7	0.3	4	1708581	fragment	0.9685	0.9958	83.49	4	0.4	5	21475728	fragment	0.9677	0.9921	83.44	5	0	6	1529205	fragment	0.9716	0.9911	83.45	4
DYGVLLEGSGLALR	b5	DYGVLLEGSGLALR	1	1628629	fragment	0.9683	0.9961	83.36	5	0	2	1223236	fragment	0.9587	0.9997	83.46	4	0.4	3	6533598	fragment	0.969	0.9976	83.45	7	0.6	4	624572	fragment	0.9685	0.9958	83.49	4	0.7	5	8675823	fragment	0.9677	0.9921	83.44	5	0.4	6	600742	fragment	0.9716	0.9911	83.45	4
DYGVLLEGSGLALR	b6	DYGVLLEGSGLALR	1	320312	fragment	0.9683	0.9961	83.36	5	-0.5	2	20729	fragment	0.9587	0.9997	83.65	4	1.7	3	1239093	fragment	0.969	0.9976	83.45	7	1.7	4	28906	fragment	0.9685	0.9958	83.63	4	-0.1	5	1589385	fragment	0.9677	0.9921	83.44	5	0.6	6	90076	fragment	0.9716	0.9911	83.45	4
DYGVLLEGSGLALR	b7	DYGVLLEGSGLALR	1	64524	fragment	0.9683	0.9961	83.36	5	-0.5	2	0	fragment	0.9587	0.9997	83.26	4	#N/A	3	328642	fragment	0.969	0.9976	83.45	7	1.8	4	0	fragment	0.9685	0.9958	83.23	4	#N/A	5	460796	fragment	0.9677	0.9921	83.44	5	0.3	6	24683	fragment	0.9716	0.9911	83.45	4
EAINVEQAFQTIAR	precursor	EAINVEQAFQTIAR	1	453071456	ms1	0.9603	0.9944	77.9	56	0.8	2	399867488	ms1	0.96	0.9985	77.94	57	0.8	3	499406848	ms1	0.9603	0.9973	77.8	42	0.8	4	604826688	ms1	0.9628	0.9998	77.84	48	0.9	5	614650240	ms1	0.962	0.9958	77.88	54	0.8	6	553499904	ms1	0.9628	0.9959	77.99	59
EAINVEQAFQTIAR	precursor [M+1]	EAINVEQAFQTIAR	1	385464864	ms1	0.9603	0.9944	77.87	56	0.8	2	343570496	ms1	0.96	0.9985	77.97	57	0.6	3	427048064	ms1	0.9603	0.9973	77.81	42	0.7	4	517549184	ms1	0.9628	0.9998	77.83	48	0.7	5	540407808	ms1	0.962	0.9958	77.87	54	0.7	6	466765472	ms1	0.9628	0.9959	77.98	59
EAINVEQAFQTIAR	precursor [M+2]	EAINVEQAFQTIAR	1	176157280	ms1	0.9603	0.9944	77.84	56	0.7	2	161817680	ms1	0.96	0.9985	77.94	57	0.7	3	208265008	ms1	0.9603	0.9973	77.8	42	0.8	4	246878784	ms1	0.9628	0.9998	77.83	48	0.8	5	251903552	ms1	0.962	0.9958	77.87	54	0.7	6	217776976	ms1	0.9628	0.9959	77.99	59
EAINVEQAFQTIAR	y12	EAINVEQAFQTIAR	1	337081	fragment	0.9603	0.9944	77.87	56	0.8	2	311844	fragment	0.96	0.9985	77.93	56	1.1	3	387621	fragment	0.9603	0.9973	77.83	43	0.6	4	468918	fragment	0.9628	0.9998	77.85	48	0.6	5	474223	fragment	0.962	0.9958	77.88	53	1	6	421908	fragment	0.9628	0.9959	78	58
EAINVEQAFQTIAR	y11	EAINVEQAFQTIAR	1	4640473	fragment	0.9603	0.9944	77.88	56	0.7	2	4302567	fragment	0.96	0.9985	77.96	56	0.7	3	5127267	fragment	0.9603	0.9973	77.8	43	0.5	4	6029474	fragment	0.9628	0.9998	77.87	48	0.7	5	6364023	fragment	0.962	0.9958	77.87	53	0.6	6	5731395	fragment	0.9628	0.9959	77.98	58
EAINVEQAFQTIAR	y10	EAINVEQAFQTIAR	1	3687533	fragment	0.9603	0.9944	77.87	56	0.6	2	3417294	fragment	0.96	0.9985	77.95	56	0.6	3	4104116	fragment	0.9603	0.9973	77.83	43	0.4	4	4747047	fragment	0.9628	0.9998	77.87	48	0.7	5	5055964	fragment	0.962	0.9958	77.88	53	0.5	6	4580954	fragment	0.9628	0.9959	78	58
EAINVEQAFQTIAR	y9	EAINVEQAFQTIAR	1	12228924	fragment	0.9603	0.9944	77.88	56	0.4	2	11337191	fragment	0.96	0.9985	77.97	56	0.4	3	13562805	fragment	0.9603	0.9973	77.8	43	0.2	4	15647417	fragment	0.9628	0.9998	77.87	48	0.4	5	16535635	fragment	0.962	0.9958	77.84	53	0.3	6	15189377	fragment	0.9628	0.9959	77.99	58
EAINVEQAFQTIAR	y8	EAINVEQAFQTIAR	1	5998061	fragment	0.9603	0.9944	77.89	56	0.3	2	5514933	fragment	0.96	0.9985	77.96	56	0.3	3	6616832	fragment	0.9603	0.9973	77.84	43	0.1	4	7674667	fragment	0.9628	0.9998	77.87	48	0.3	5	8030634	fragment	0.962	0.9958	77.87	53	0.2	6	7354920	fragment	0.9628	0.9959	77.99	58
EAINVEQAFQTIAR	y7	EAINVEQAFQTIAR	1	4706228	fragment	0.9603	0.9944	77.87	56	0.1	2	4317627	fragment	0.96	0.9985	77.93	56	0.1	3	5200464	fragment	0.9603	0.9973	77.83	43	-0.1	4	5915668	fragment	0.9628	0.9998	77.86	48	0.1	5	6243860	fragment	0.962	0.9958	77.84	53	0	6	5616822	fragment	0.9628	0.9959	77.98	58
EAINVEQAFQTIAR	y6	EAINVEQAFQTIAR	1	3830129	fragment	0.9603	0.9944	77.88	56	0.1	2	3542643	fragment	0.96	0.9985	77.95	56	0.1	3	4273494	fragment	0.9603	0.9973	77.84	43	0	4	4832110	fragment	0.9628	0.9998	77.87	48	0.2	5	5131005	fragment	0.962	0.9958	77.84	53	0	6	4649512	fragment	0.9628	0.9959	78.04	58
EAINVEQAFQTIAR	y5	EAINVEQAFQTIAR	1	1656723	fragment	0.9603	0.9944	77.88	56	0.4	2	1514697	fragment	0.96	0.9985	77.93	56	0.4	3	1865570	fragment	0.9603	0.9973	77.83	43	0.2	4	2109398	fragment	0.9628	0.9998	77.87	48	0.5	5	2218639	fragment	0.962	0.9958	77.88	53	0.4	6	2009056	fragment	0.9628	0.9959	77.99	58
EAINVEQAFQTIAR	y4	EAINVEQAFQTIAR	1	1550796	fragment	0.9603	0.9944	77.87	56	0	2	1462651	fragment	0.96	0.9985	77.95	56	0	3	1712291	fragment	0.9603	0.9973	77.84	43	-0.2	4	2006055	fragment	0.9628	0.9998	77.87	48	0.1	5	2070530	fragment	0.962	0.9958	77.83	53	-0.1	6	1896068	fragment	0.9628	0.9959	77.99	58
EAINVEQAFQTIAR	y3	EAINVEQAFQTIAR	1	685422	fragment	0.9603	0.9944	77.87	56	-0.3	2	627201	fragment	0.96	0.9985	77.93	56	-0.3	3	771223	fragment	0.9603	0.9973	77.83	43	-0.5	4	896025	fragment	0.9628	0.9998	77.86	48	-0.2	5	903576	fragment	0.962	0.9958	77.81	53	-0.4	6	818537	fragment	0.9628	0.9959	78.01	58
EAINVEQAFQTIAR	y11	EAINVEQAFQTIAR	1	0	fragment	0.9603	0.9944	77.41	56	#N/A	2	0	fragment	0.96	0.9985	77.44	56	#N/A	3	0	fragment	0.9603	0.9973	77.49	43	#N/A	4	1825	fragment	0.9628	0.9998	77.79	48	-1.5	5	440	fragment	0.962	0.9958	77.42	53	-5.4	6	2279	fragment	0.9628	0.9959	78.04	58
EAINVEQAFQTIAR	b3	EAINVEQAFQTIAR	1	904341	fragment	0.9603	0.9944	77.87	56	-0.6	2	851245	fragment	0.96	0.9985	77.98	56	-0.6	3	1004855	fragment	0.9603	0.9973	77.79	43	-0.7	4	1166094	fragment	0.9628	0.9998	77.87	48	-0.5	5	1180195	fragment	0.962	0.9958	77.84	53	-0.6	6	1112991	fragment	0.9628	0.9959	78.04	58
EAINVEQAFQTIAR	b4	EAINVEQAFQTIAR	1	1164546	fragment	0.9603	0.9944	77.88	56	0.1	2	1083766	fragment	0.96	0.9985	77.95	56	0.2	3	1256954	fragment	0.9603	0.9973	77.84	43	0	4	1482940	fragment	0.9628	0.9998	77.87	48	0.2	5	1544701	fragment	0.962	0.9958	77.87	53	0.1	6	1410966	fragment	0.9628	0.9959	77.99	58
EAINVEQAFQTIAR	b5	EAINVEQAFQTIAR	1	742832	fragment	0.9603	0.9944	77.87	56	0.4	2	668216	fragment	0.96	0.9985	77.93	56	0.5	3	833307	fragment	0.9603	0.9973	77.8	43	0.3	4	943285	fragment	0.9628	0.9998	77.86	48	0.5	5	1015860	fragment	0.962	0.9958	77.81	53	0.5	6	922000	fragment	0.9628	0.9959	78.04	58
EAINVEQAFQTIAR	b6	EAINVEQAFQTIAR	1	110941	fragment	0.9603	0.9944	77.87	56	-0.5	2	111391	fragment	0.96	0.9985	77.92	56	-0.5	3	121590	fragment	0.9603	0.9973	77.83	43	0	4	160833	fragment	0.9628	0.9998	77.81	48	-0.8	5	155502	fragment	0.962	0.9958	77.87	53	-1.1	6	148201	fragment	0.9628	0.9959	78	58
EILGTAQSVGCNVDGR	precursor	EILGTAQSVGC[CAM]NVDGR	1	556719872	ms1	0.9755	0.9907	47.73	22	0.3	2	459908864	ms1	0.976	0.9939	47.81	22	0.3	3	413882272	ms1	0.9713	0.9893	47.87	17	0.3	4	361275296	ms1	0.9737	0.9896	47.64	14	0.4	5	487732160	ms1	0.9749	0.9909	47.71	22	0.2	6	465943232	ms1	0.9728	0.9891	47.89	14
EILGTAQSVGCNVDGR	precursor [M+1]	EILGTAQSVGC[CAM]NVDGR	1	462534624	ms1	0.9755	0.9907	47.73	22	0.4	2	399683776	ms1	0.976	0.9939	47.78	22	0.4	3	375108192	ms1	0.9713	0.9893	47.84	17	0.4	4	285279648	ms1	0.9737	0.9896	47.64	14	0.4	5	418056384	ms1	0.9749	0.9909	47.71	22	0.1	6	407262944	ms1	0.9728	0.9891	47.92	14
EILGTAQSVGCNVDGR	precursor [M+2]	EILGTAQSVGC[CAM]NVDGR	1	233303024	ms1	0.9755	0.9907	47.73	22	0.3	2	202660656	ms1	0.976	0.9939	47.78	22	0.5	3	185740624	ms1	0.9713	0.9893	47.84	17	0.6	4	160565360	ms1	0.9737	0.9896	47.64	14	0.4	5	206923568	ms1	0.9749	0.9909	47.71	22	0.3	6	197699184	ms1	0.9728	0.9891	47.92	14
EILGTAQSVGCNVDGR	y14	EILGTAQSVGC[CAM]NVDGR	1	1269109	fragment	0.9755	0.9907	47.77	22	0.2	2	1057259	fragment	0.976	0.9939	47.78	21	0.4	3	1005231	fragment	0.9713	0.9893	47.84	17	0.5	4	885079	fragment	0.9737	0.9896	47.68	14	0.6	5	1038780	fragment	0.9749	0.9909	47.71	22	0.3	6	973359	fragment	0.9728	0.9891	47.86	13
EILGTAQSVGCNVDGR	y13	EILGTAQSVGC[CAM]NVDGR	1	4125805	fragment	0.9755	0.9907	47.77	22	0.5	2	3478443	fragment	0.976	0.9939	47.81	21	0.3	3	3020118	fragment	0.9713	0.9893	47.81	17	0.4	4	2813882	fragment	0.9737	0.9896	47.68	14	0.5	5	3380412	fragment	0.9749	0.9909	47.76	22	0.3	6	3372164	fragment	0.9728	0.9891	47.89	13
EILGTAQSVGCNVDGR	y12	EILGTAQSVGC[CAM]NVDGR	1	1468494	fragment	0.9755	0.9907	47.77	22	0.3	2	1268384	fragment	0.976	0.9939	47.78	21	0.5	3	1160601	fragment	0.9713	0.9893	47.81	17	0.4	4	1037520	fragment	0.9737	0.9896	47.64	14	0.3	5	1241370	fragment	0.9749	0.9909	47.71	22	0.1	6	1239279	fragment	0.9728	0.9891	47.86	13
EILGTAQSVGCNVDGR	y11	EILGTAQSVGC[CAM]NVDGR	1	4329629	fragment	0.9755	0.9907	47.77	22	0.3	2	3610589	fragment	0.976	0.9939	47.78	21	0.2	3	3252435	fragment	0.9713	0.9893	47.81	17	0.4	4	3016777	fragment	0.9737	0.9896	47.64	14	0.3	5	3649594	fragment	0.9749	0.9909	47.76	22	0.1	6	3476558	fragment	0.9728	0.9891	47.89	13
EILGTAQSVGCNVDGR	y10	EILGTAQSVGC[CAM]NVDGR	1	4200171	fragment	0.9755	0.9907	47.77	22	0.2	2	3524722	fragment	0.976	0.9939	47.81	21	0.2	3	3229053	fragment	0.9713	0.9893	47.81	17	0.2	4	2764082	fragment	0.9737	0.9896	47.68	14	0.3	5	3537260	fragment	0.9749	0.9909	47.71	22	-0.1	6	3245710	fragment	0.9728	0.9891	47.89	13
EILGTAQSVGCNVDGR	y9	EILGTAQSVGC[CAM]NVDGR	1	7101863	fragment	0.9755	0.9907	47.77	22	-0.2	2	6165918	fragment	0.976	0.9939	47.81	21	-0.2	3	5318881	fragment	0.9713	0.9893	47.81	17	-0.1	4	4813691	fragment	0.9737	0.9896	47.68	14	-0.1	5	5957079	fragment	0.9749	0.9909	47.76	22	-0.5	6	5519034	fragment	0.9728	0.9891	47.86	13
EILGTAQSVGCNVDGR	y8	EILGTAQSVGC[CAM]NVDGR	1	3267407	fragment	0.9755	0.9907	47.77	22	-0.1	2	2765846	fragment	0.976	0.9939	47.78	21	-0.1	3	2449194	fragment	0.9713	0.9893	47.84	17	-0.1	4	2183516	fragment	0.9737	0.9896	47.68	14	0	5	2785356	fragment	0.9749	0.9909	47.71	22	-0.3	6	2597097	fragment	0.9728	0.9891	47.89	13
EILGTAQSVGCNVDGR	y7	EILGTAQSVGC[CAM]NVDGR	1	8773530	fragment	0.9755	0.9907	47.77	22	-0.3	2	7433304	fragment	0.976	0.9939	47.81	21	-0.3	3	6530252	fragment	0.9713	0.9893	47.81	17	-0.3	4	5899123	fragment	0.9737	0.9896	47.64	14	-0.3	5	7377634	fragment	0.9749	0.9909	47.76	22	-0.5	6	6781338	fragment	0.9728	0.9891	47.89	13
EILGTAQSVGCNVDGR	y6	EILGTAQSVGC[CAM]NVDGR	1	1002712	fragment	0.9755	0.9907	47.77	22	-0.1	2	829317	fragment	0.976	0.9939	47.81	21	-0.1	3	749483	fragment	0.9713	0.9893	47.84	17	-0.2	4	702085	fragment	0.9737	0.9896	47.64	14	0.1	5	812360	fragment	0.9749	0.9909	47.71	22	-0.3	6	788412	fragment	0.9728	0.9891	47.86	13
EILGTAQSVGCNVDGR	y5	EILGTAQSVGC[CAM]NVDGR	1	956510	fragment	0.9755	0.9907	47.77	22	0.2	2	735371	fragment	0.976	0.9939	47.81	21	-0.2	3	703760	fragment	0.9713	0.9893	47.84	17	0.1	4	637307	fragment	0.9737	0.9896	47.64	14	0.1	5	769749	fragment	0.9749	0.9909	47.71	22	-0.2	6	775595	fragment	0.9728	0.9891	47.89	13
EILGTAQSVGCNVDGR	y4	EILGTAQSVGC[CAM]NVDGR	1	469518	fragment	0.9755	0.9907	47.77	22	-0.2	2	377755	fragment	0.976	0.9939	47.78	21	-0.2	3	335583	fragment	0.9713	0.9893	47.81	17	-0.2	4	307591	fragment	0.9737	0.9896	47.64	14	-0.4	5	341313	fragment	0.9749	0.9909	47.76	22	-0.6	6	361430	fragment	0.9728	0.9891	47.89	13
EILGTAQSVGCNVDGR	y3	EILGTAQSVGC[CAM]NVDGR	1	1419935	fragment	0.9755	0.9907	47.77	22	-0.6	2	1252382	fragment	0.976	0.9939	47.75	21	-0.7	3	1059516	fragment	0.9713	0.9893	47.81	17	-0.6	4	979257	fragment	0.9737	0.9896	47.68	14	-0.5	5	1207087	fragment	0.9749	0.9909	47.76	22	-0.9	6	1152927	fragment	0.9728	0.9891	47.89	13
EILGTAQSVGCNVDGR	b3	EILGTAQSVGC[CAM]NVDGR	1	330113	fragment	0.9755	0.9907	47.77	22	-0.7	2	274524	fragment	0.976	0.9939	47.78	21	-0.9	3	243751	fragment	0.9713	0.9893	47.81	17	-0.6	4	209854	fragment	0.9737	0.9896	47.71	14	-0.7	5	313865	fragment	0.9749	0.9909	47.76	22	-1.2	6	295787	fragment	0.9728	0.9891	47.89	13
EILGTAQSVGCNVDGR	b4	EILGTAQSVGC[CAM]NVDGR	1	257034	fragment	0.9755	0.9907	47.77	22	-0.6	2	241057	fragment	0.976	0.9939	47.75	21	-0.5	3	227008	fragment	0.9713	0.9893	47.84	17	-0.9	4	198578	fragment	0.9737	0.9896	47.64	14	-0.5	5	226178	fragment	0.9749	0.9909	47.71	22	-0.9	6	195472	fragment	0.9728	0.9891	47.92	13
EILGTAQSVGCNVDGR	b5	EILGTAQSVGC[CAM]NVDGR	1	207632	fragment	0.9755	0.9907	47.77	22	0.4	2	174429	fragment	0.976	0.9939	47.81	21	0.1	3	166618	fragment	0.9713	0.9893	47.81	17	1	4	158302	fragment	0.9737	0.9896	47.64	14	0.3	5	142269	fragment	0.9749	0.9909	47.67	22	-0.3	6	168426	fragment	0.9728	0.9891	47.89	13
EILGTAQSVGCNVDGR	b6	EILGTAQSVGC[CAM]NVDGR	1	175435	fragment	0.9755	0.9907	47.77	22	-1.2	2	157172	fragment	0.976	0.9939	47.75	21	-0.1	3	138764	fragment	0.9713	0.9893	47.78	17	-1.1	4	120342	fragment	0.9737	0.9896	47.68	14	0.2	5	136109	fragment	0.9749	0.9909	47.67	22	-1.3	6	150124	fragment	0.9728	0.9891	47.89	13
ESTLHLVLR	precursor	ESTLHLVLR	1	1905258240	ms1	0.894	0.9958	44.18	17	0.7	2	1749306112	ms1	0.8951	0.9885	44.21	17	0.8	3	2117687552	ms1	0.8958	0.9938	44.12	17	0.8	4	2411920128	ms1	0.8945	0.9921	44.04	17	0.8	5	2858636544	ms1	0.8942	0.9904	44.04	36	0.6	6	2329024768	ms1	0.8965	0.9947	44.19	17
ESTLHLVLR	precursor [M+1]	ESTLHLVLR	1	1105495680	ms1	0.894	0.9958	44.18	17	0.5	2	959731136	ms1	0.8951	0.9885	44.21	17	0.5	3	1199998720	ms1	0.8958	0.9938	44.12	17	0.4	4	1374846080	ms1	0.8945	0.9921	44.04	17	0.4	5	1634582656	ms1	0.8942	0.9904	44.04	36	0.2	6	1318149504	ms1	0.8965	0.9947	44.19	17
ESTLHLVLR	precursor [M+2]	ESTLHLVLR	1	357701056	ms1	0.894	0.9958	44.18	17	0.5	2	311618176	ms1	0.8951	0.9885	44.21	17	0.7	3	392842944	ms1	0.8958	0.9938	44.12	17	0.4	4	436300160	ms1	0.8945	0.9921	44.04	17	0.6	5	506679200	ms1	0.8942	0.9904	44.04	36	0.3	6	438410496	ms1	0.8965	0.9947	44.19	17
ESTLHLVLR	y8	ESTLHLVLR	1	2177761	fragment	0.894	0.9958	44.16	16	0.2	2	1825155	fragment	0.8951	0.9885	44.24	17	0.2	3	1877331	fragment	0.8958	0.9938	44.12	18	0.3	4	2028526	fragment	0.8945	0.9921	44.04	18	-0.3	5	2637345	fragment	0.8942	0.9904	44.01	37	-0.5	6	2145609	fragment	0.8965	0.9947	44.19	17
ESTLHLVLR	y7	ESTLHLVLR	1	7616803	fragment	0.894	0.9958	44.16	16	-0.2	2	6376936	fragment	0.8951	0.9885	44.21	17	0.1	3	6827834	fragment	0.8958	0.9938	44.09	18	-0.2	4	8587090	fragment	0.8945	0.9921	44.04	18	-0.2	5	9463515	fragment	0.8942	0.9904	44.07	37	-0.2	6	8342914	fragment	0.8965	0.9947	44.19	17
ESTLHLVLR	y6	ESTLHLVLR	1	12558317	fragment	0.894	0.9958	44.16	16	-0.1	2	10930634	fragment	0.8951	0.9885	44.21	17	0	3	12215264	fragment	0.8958	0.9938	44.15	18	0	4	13627099	fragment	0.8945	0.9921	44.01	18	-0.1	5	16225528	fragment	0.8942	0.9904	44.04	37	-0.1	6	14244065	fragment	0.8965	0.9947	44.19	17
ESTLHLVLR	y5	ESTLHLVLR	1	52783116	fragment	0.894	0.9958	44.16	16	-0.1	2	43006432	fragment	0.8951	0.9885	44.21	17	0	3	47235628	fragment	0.8958	0.9938	44.12	18	-0.1	4	56551260	fragment	0.8945	0.9921	44.04	18	0	5	65843100	fragment	0.8942	0.9904	44.04	37	-0.1	6	59438648	fragment	0.8965	0.9947	44.19	17
ESTLHLVLR	y4	ESTLHLVLR	1	45875568	fragment	0.894	0.9958	44.16	16	-0.1	2	37696352	fragment	0.8951	0.9885	44.21	17	0.1	3	40068808	fragment	0.8958	0.9938	44.15	18	0	4	48166152	fragment	0.8945	0.9921	44.01	18	0	5	56082132	fragment	0.8942	0.9904	44.04	37	0	6	50222584	fragment	0.8965	0.9947	44.19	17
ESTLHLVLR	y3	ESTLHLVLR	1	20154042	fragment	0.894	0.9958	44.16	16	-0.6	2	17221162	fragment	0.8951	0.9885	44.21	17	-0.4	3	19041000	fragment	0.8958	0.9938	44.12	18	-0.4	4	22693750	fragment	0.8945	0.9921	44.04	18	-0.5	5	26137478	fragment	0.8942	0.9904	44.04	37	-0.6	6	23060306	fragment	0.8965	0.9947	44.19	17
ESTLHLVLR	b3	ESTLHLVLR	1	5253604	fragment	0.894	0.9958	44.16	16	-0.4	2	4122092	fragment	0.8951	0.9885	44.18	17	-0.3	3	4775576	fragment	0.8958	0.9938	44.15	18	-0.4	4	5408973	fragment	0.8945	0.9921	44.01	18	-0.3	5	6708840	fragment	0.8942	0.9904	44.09	37	-0.5	6	5546471	fragment	0.8965	0.9947	44.19	17
ESTLHLVLR	b5	ESTLHLVLR	1	2913781	fragment	0.894	0.9958	44.16	16	0.3	2	2387585	fragment	0.8951	0.9885	44.18	17	0.6	3	2595167	fragment	0.8958	0.9938	44.09	18	0.5	4	3250287	fragment	0.8945	0.9921	44.04	18	0.4	5	3682047	fragment	0.8942	0.9904	44.04	37	0.1	6	3193082	fragment	0.8965	0.9947	44.19	17
ESTLHLVLR	b6	ESTLHLVLR	1	2035324	fragment	0.894	0.9958	44.21	16	-0.3	2	1589102	fragment	0.8951	0.9885	44.24	17	0.4	3	1747459	fragment	0.8958	0.9938	44.12	18	0.6	4	1914605	fragment	0.8945	0.9921	44.01	18	-0.6	5	2485316	fragment	0.8942	0.9904	44.07	37	0.1	6	2145276	fragment	0.8965	0.9947	44.19	17
ESTLHLVLR	b7	ESTLHLVLR	1	1103386	fragment	0.894	0.9958	44.16	16	0.2	2	858926	fragment	0.8951	0.9885	44.21	17	-0.1	3	779840	fragment	0.8958	0.9938	44.12	18	-0.3	4	920760	fragment	0.8945	0.9921	44.01	18	-0.7	5	1263660	fragment	0.8942	0.9904	44.07	37	0.2	6	954747	fragment	0.8965	0.9947	44.19	17
FNVWDTAGQEK	precursor	FNVWDTAGQEK	1	371008960	ms1	0.9251	0.9945	54.39	27	0.8	2	172968800	ms1	0.9302	0.9913	54.43	27	0.8	3	247607792	ms1	0.9259	0.9969	54.52	28	0.7	4	479716480	ms1	0.9284	0.9903	54.35	28	0.7	5	373352000	ms1	0.9258	0.9884	54.35	31	0.6	6	427830112	ms1	0.9266	0.9903	54.52	31
FNVWDTAGQEK	precursor [M+1]	FNVWDTAGQEK	1	253871552	ms1	0.9251	0.9945	54.36	27	0.6	2	129825352	ms1	0.9302	0.9913	54.43	27	0.5	3	179562144	ms1	0.9259	0.9969	54.5	28	0.6	4	353836160	ms1	0.9284	0.9903	54.35	28	0.6	5	253712400	ms1	0.9258	0.9884	54.37	31	0.5	6	302279424	ms1	0.9266	0.9903	54.5	31
FNVWDTAGQEK	precursor [M+2]	FNVWDTAGQEK	1	103857088	ms1	0.9251	0.9945	54.39	27	0.9	2	49393096	ms1	0.9302	0.9913	54.41	27	1.4	3	71628424	ms1	0.9259	0.9969	54.52	28	1.1	4	130321776	ms1	0.9284	0.9903	54.35	28	0.9	5	96522504	ms1	0.9258	0.9884	54.35	31	0.8	6	112402064	ms1	0.9266	0.9903	54.52	31
FNVWDTAGQEK	y10	FNVWDTAGQEK	1	288989	fragment	0.9251	0.9945	54.43	28	0.2	2	120339	fragment	0.9302	0.9913	54.41	27	0.1	3	197247	fragment	0.9259	0.9969	54.45	28	0.1	4	375761	fragment	0.9284	0.9903	54.4	28	0.2	5	292678	fragment	0.9258	0.9884	54.37	31	-0.1	6	313197	fragment	0.9266	0.9903	54.52	32
FNVWDTAGQEK	y9	FNVWDTAGQEK	1	1829288	fragment	0.9251	0.9945	54.41	28	0	2	849666	fragment	0.9302	0.9913	54.41	27	-0.1	3	1281198	fragment	0.9259	0.9969	54.5	28	-0.1	4	2446478	fragment	0.9284	0.9903	54.35	28	0	5	1853504	fragment	0.9258	0.9884	54.35	31	-0.2	6	2114375	fragment	0.9266	0.9903	54.5	32
FNVWDTAGQEK	y8	FNVWDTAGQEK	1	5534775	fragment	0.9251	0.9945	54.41	28	-0.3	2	2509143	fragment	0.9302	0.9913	54.41	27	-0.4	3	3884393	fragment	0.9259	0.9969	54.5	28	-0.3	4	7392422	fragment	0.9284	0.9903	54.35	28	-0.3	5	5462137	fragment	0.9258	0.9884	54.35	31	-0.6	6	6248505	fragment	0.9266	0.9903	54.5	32
FNVWDTAGQEK	y7	FNVWDTAGQEK	1	4781116	fragment	0.9251	0.9945	54.41	28	-0.5	2	2162522	fragment	0.9302	0.9913	54.41	27	-0.5	3	3285393	fragment	0.9259	0.9969	54.5	28	-0.5	4	6392417	fragment	0.9284	0.9903	54.35	28	-0.5	5	4720659	fragment	0.9258	0.9884	54.35	31	-0.7	6	5377141	fragment	0.9266	0.9903	54.5	32
FNVWDTAGQEK	y6	FNVWDTAGQEK	1	3286172	fragment	0.9251	0.9945	54.41	28	-0.3	2	1508964	fragment	0.9302	0.9913	54.41	27	-0.3	3	2274927	fragment	0.9259	0.9969	54.5	28	-0.3	4	4437458	fragment	0.9284	0.9903	54.35	28	-0.3	5	3295411	fragment	0.9258	0.9884	54.35	31	-0.5	6	3709904	fragment	0.9266	0.9903	54.5	32
FNVWDTAGQEK	y5	FNVWDTAGQEK	1	1603138	fragment	0.9251	0.9945	54.43	28	-0.2	2	731851	fragment	0.9302	0.9913	54.41	27	-0.1	3	1141520	fragment	0.9259	0.9969	54.47	28	-0.2	4	2113423	fragment	0.9284	0.9903	54.35	28	0	5	1619165	fragment	0.9258	0.9884	54.35	31	-0.4	6	1793057	fragment	0.9266	0.9903	54.48	32
FNVWDTAGQEK	y4	FNVWDTAGQEK	1	2572950	fragment	0.9251	0.9945	54.41	28	-0.6	2	1183417	fragment	0.9302	0.9913	54.41	27	-0.6	3	1798103	fragment	0.9259	0.9969	54.5	28	-0.6	4	3488308	fragment	0.9284	0.9903	54.35	28	-0.6	5	2586686	fragment	0.9258	0.9884	54.35	31	-0.9	6	3000058	fragment	0.9266	0.9903	54.5	32
FNVWDTAGQEK	y3	FNVWDTAGQEK	1	369447	fragment	0.9251	0.9945	54.43	28	-0.6	2	160088	fragment	0.9302	0.9913	54.36	27	-0.7	3	265351	fragment	0.9259	0.9969	54.5	28	-0.5	4	520648	fragment	0.9284	0.9903	54.35	28	-0.3	5	390400	fragment	0.9258	0.9884	54.35	31	-0.8	6	429149	fragment	0.9266	0.9903	54.48	32
FNVWDTAGQEK	b3	FNVWDTAGQEK	1	1417852	fragment	0.9251	0.9945	54.41	28	-1	2	608560	fragment	0.9302	0.9913	54.41	27	-0.9	3	983691	fragment	0.9259	0.9969	54.47	28	-1	4	1786917	fragment	0.9284	0.9903	54.35	28	-0.9	5	1407074	fragment	0.9258	0.9884	54.35	31	-1.3	6	1593171	fragment	0.9266	0.9903	54.48	32
FNVWDTAGQEK	b4	FNVWDTAGQEK	1	188883	fragment	0.9251	0.9945	54.43	28	-0.1	2	80874	fragment	0.9302	0.9913	54.36	27	0.7	3	127461	fragment	0.9259	0.9969	54.47	28	0.1	4	242275	fragment	0.9284	0.9903	54.4	28	0.1	5	177543	fragment	0.9258	0.9884	54.35	31	-0.1	6	208422	fragment	0.9266	0.9903	54.5	32
FSPLTTNLINLLAENGR	precursor	FSPLTTNLINLLAENGR	1	119247256	ms1	0.9691	0.8985	84.37	15	-4.5	2	245076608	ms1	0.9095	0.9319	84.43	9	-1.7	3	297651424	ms1	0.971	0.9723	84.42	9	-0.5	4	755630208	ms1	0.935	0.957	84.43	12	-1	5	230108672	ms1	0.9701	0.9402	84.38	13	-2.2	6	198833040	ms1	0.8742	0.9285	84.41	11
FSPLTTNLINLLAENGR	precursor [M+1]	FSPLTTNLINLLAENGR	1	204013648	ms1	0.9691	0.8985	84.37	15	-6.7	2	335217056	ms1	0.9095	0.9319	84.43	9	-6.1	3	346435936	ms1	0.971	0.9723	84.42	9	-3.9	4	984149248	ms1	0.935	0.957	84.43	12	-2.8	5	339844160	ms1	0.9701	0.9402	84.38	13	-3.9	6	296492064	ms1	0.8742	0.9285	84.41	11
FSPLTTNLINLLAENGR	precursor [M+2]	FSPLTTNLINLLAENGR	1	155115648	ms1	0.9691	0.8985	84.63	15	-6.1	2	244656368	ms1	0.9095	0.9319	84.43	9	-2.9	3	213041344	ms1	0.971	0.9723	84.42	9	-2.7	4	601091136	ms1	0.935	0.957	84.43	12	-3.5	5	204030656	ms1	0.9701	0.9402	84.71	13	-5.6	6	200751200	ms1	0.8742	0.9285	84.67	11
FSPLTTNLINLLAENGR	y15	FSPLTTNLINLLAENGR	1	172239	fragment	0.9691	0.8985	84.37	7	0.7	2	18237	fragment	0.9095	0.9319	84.47	4	0.5	3	77812	fragment	0.971	0.9723	84.46	4	0.9	4	32868	fragment	0.935	0.957	84.49	6	1.5	5	299227	fragment	0.9701	0.9402	84.44	6	2	6	33581	fragment	0.8742	0.9285	84.47	5
FSPLTTNLINLLAENGR	y14	FSPLTTNLINLLAENGR	1	200640	fragment	0.9691	0.8985	84.37	7	0.7	2	24431	fragment	0.9095	0.9319	84.47	4	0.9	3	118855	fragment	0.971	0.9723	84.51	4	1	4	55444	fragment	0.935	0.957	84.49	6	3.6	5	416689	fragment	0.9701	0.9402	84.44	6	1.4	6	38169	fragment	0.8742	0.9285	84.34	5
FSPLTTNLINLLAENGR	y13	FSPLTTNLINLLAENGR	1	1356378	fragment	0.9691	0.8985	84.37	7	1.6	2	185945	fragment	0.9095	0.9319	84.52	4	1.8	3	670802	fragment	0.971	0.9723	84.51	4	0.9	4	423223	fragment	0.935	0.957	84.49	6	1.2	5	2526256	fragment	0.9701	0.9402	84.44	6	0.8	6	440765	fragment	0.8742	0.9285	84.34	5
FSPLTTNLINLLAENGR	y12	FSPLTTNLINLLAENGR	1	1234124	fragment	0.9691	0.8985	84.37	7	1.5	2	156357	fragment	0.9095	0.9319	84.52	4	0.8	3	583836	fragment	0.971	0.9723	84.51	4	1.1	4	374977	fragment	0.935	0.957	84.49	6	1.2	5	2224293	fragment	0.9701	0.9402	84.44	6	0.7	6	398998	fragment	0.8742	0.9285	84.34	5
FSPLTTNLINLLAENGR	y11	FSPLTTNLINLLAENGR	1	960096	fragment	0.9691	0.8985	84.37	7	-0.1	2	132483	fragment	0.9095	0.9319	84.52	4	0	3	480792	fragment	0.971	0.9723	84.51	4	0.6	4	277739	fragment	0.935	0.957	84.49	6	1.3	5	1753101	fragment	0.9701	0.9402	84.44	6	0.7	6	308831	fragment	0.8742	0.9285	84.34	5
FSPLTTNLINLLAENGR	y10	FSPLTTNLINLLAENGR	1	709558	fragment	0.9691	0.8985	84.37	7	1	2	103688	fragment	0.9095	0.9319	84.52	4	0.2	3	381308	fragment	0.971	0.9723	84.51	4	0.8	4	230343	fragment	0.935	0.957	84.49	6	2.3	5	1351289	fragment	0.9701	0.9402	84.44	6	0.8	6	238127	fragment	0.8742	0.9285	84.34	5
FSPLTTNLINLLAENGR	y9	FSPLTTNLINLLAENGR	1	1840900	fragment	0.9691	0.8985	84.37	7	0.7	2	269667	fragment	0.9095	0.9319	84.52	4	0.7	3	902548	fragment	0.971	0.9723	84.51	4	0.7	4	507286	fragment	0.935	0.957	84.49	6	0.7	5	3326916	fragment	0.9701	0.9402	84.44	6	-0.3	6	612742	fragment	0.8742	0.9285	84.34	5
FSPLTTNLINLLAENGR	y8	FSPLTTNLINLLAENGR	1	1744828	fragment	0.9691	0.8985	84.37	7	0.9	2	214341	fragment	0.9095	0.9319	84.52	4	0	3	849732	fragment	0.971	0.9723	84.51	4	0.9	4	518724	fragment	0.935	0.957	84.49	6	0.9	5	3029533	fragment	0.9701	0.9402	84.44	6	0.5	6	530258	fragment	0.8742	0.9285	84.34	5
FSPLTTNLINLLAENGR	y7	FSPLTTNLINLLAENGR	1	425657	fragment	0.9691	0.8985	84.37	7	0.6	2	51162	fragment	0.9095	0.9319	84.52	4	1.3	3	215786	fragment	0.971	0.9723	84.51	4	1.6	4	116234	fragment	0.935	0.957	84.56	6	1.6	5	808622	fragment	0.9701	0.9402	84.44	6	0.4	6	136496	fragment	0.8742	0.9285	84.34	5
FSPLTTNLINLLAENGR	y6	FSPLTTNLINLLAENGR	1	672145	fragment	0.9691	0.8985	84.37	7	0.6	2	91579	fragment	0.9095	0.9319	84.52	4	-0.2	3	293746	fragment	0.971	0.9723	84.51	4	0.2	4	199820	fragment	0.935	0.957	84.49	6	-0.1	5	1369116	fragment	0.9701	0.9402	84.44	6	0.1	6	229923	fragment	0.8742	0.9285	84.34	5
FSPLTTNLINLLAENGR	y5	FSPLTTNLINLLAENGR	1	733735	fragment	0.9691	0.8985	84.37	7	0.6	2	121959	fragment	0.9095	0.9319	84.52	4	0.8	3	411986	fragment	0.971	0.9723	84.51	4	0.2	4	248627	fragment	0.935	0.957	84.49	6	0.2	5	1534402	fragment	0.9701	0.9402	84.44	6	0.5	6	263062	fragment	0.8742	0.9285	84.34	5
FSPLTTNLINLLAENGR	y4	FSPLTTNLINLLAENGR	1	304397	fragment	0.9691	0.8985	84.37	7	0.4	2	39787	fragment	0.9095	0.9319	84.52	4	0.8	3	166316	fragment	0.971	0.9723	84.51	4	1	4	79546	fragment	0.935	0.957	84.49	6	0.3	5	578015	fragment	0.9701	0.9402	84.44	6	-0.4	6	114352	fragment	0.8742	0.9285	84.34	5
FSPLTTNLINLLAENGR	y3	FSPLTTNLINLLAENGR	1	417433	fragment	0.9691	0.8985	84.37	7	-0.1	2	47840	fragment	0.9095	0.9319	84.52	4	1	3	173050	fragment	0.971	0.9723	84.51	4	0.6	4	99459	fragment	0.935	0.957	84.49	6	1	5	762074	fragment	0.9701	0.9402	84.44	6	0	6	115773	fragment	0.8742	0.9285	84.34	5
FSPLTTNLINLLAENGR	b3	FSPLTTNLINLLAENGR	1	75589	fragment	0.9691	0.8985	84.37	7	-0.7	2	29654	fragment	0.9095	0.9319	84.62	4	-0.2	3	38806	fragment	0.971	0.9723	84.51	4	0.4	4	25038	fragment	0.935	0.957	84.49	6	0.2	5	156916	fragment	0.9701	0.9402	84.44	6	-0.3	6	112252	fragment	0.8742	0.9285	84.67	5
FSPLTTNLINLLAENGR	b4	FSPLTTNLINLLAENGR	1	69479	fragment	0.9691	0.8985	84.37	7	0.4	2	35501	fragment	0.9095	0.9319	84.62	4	0.3	3	32677	fragment	0.971	0.9723	84.51	4	-0.2	4	47807	fragment	0.935	0.957	84.56	6	0.5	5	126629	fragment	0.9701	0.9402	84.44	6	0	6	128991	fragment	0.8742	0.9285	84.6	5
FSPLTTNLINLLAENGR	b8	FSPLTTNLINLLAENGR	1	66207	fragment	0.9691	0.8985	84.37	7	-4.1	2	30803	fragment	0.9095	0.9319	84.62	4	-0.2	3	19527	fragment	0.971	0.9723	84.46	4	0.4	4	51750	fragment	0.935	0.957	84.62	6	0.9	5	130404	fragment	0.9701	0.9402	84.44	6	0.8	6	108408	fragment	0.8742	0.9285	84.67	5
FSPLTTNLINLLAENGR	precursor	FSPLTTNLINLLAENGR	1	97386192	ms1	0.9642	0.9424	84.37	15	0.4	2	169093328	ms1	0.8915	0.9527	84.43	9	0.5	3	172283120	ms1	0.8976	0.9589	84.42	9	-0.7	4	813436096	ms1	0.9561	0.9978	84.43	12	-0.4	5	192958128	ms1	0.958	0.9629	84.38	13	-0.7	6	137199760	ms1	0.92	0.9883	84.41	11
FSPLTTNLINLLAENGR	precursor [M+1]	FSPLTTNLINLLAENGR	1	135594912	ms1	0.9642	0.9424	84.37	15	-4.1	2	231778384	ms1	0.8915	0.9527	84.43	9	-1.4	3	232355568	ms1	0.8976	0.9589	84.42	9	-2.3	4	839980672	ms1	0.9561	0.9978	84.43	12	-1.5	5	238591568	ms1	0.958	0.9629	84.38	13	-1.8	6	136186464	ms1	0.92	0.9883	84.41	11
FSPLTTNLINLLAENGR	precursor [M+2]	FSPLTTNLINLLAENGR	1	87685144	ms1	0.9642	0.9424	84.37	15	-2.7	2	136015824	ms1	0.8915	0.9527	84.43	9	-2.3	3	127718176	ms1	0.8976	0.9589	84.42	9	-2.5	4	460923008	ms1	0.9561	0.9978	84.43	12	-2.5	5	148201424	ms1	0.958	0.9629	84.38	13	-3.9	6	83834440	ms1	0.92	0.9883	84.41	11
FSPLTTNLINLLAENGR	y13	FSPLTTNLINLLAENGR	1	136643	fragment	0.9642	0.9424	84.37	7	1	2	0	fragment	0.8915	0.9527	84.19	3	#N/A	3	0	fragment	0.8976	0.9589	84.32	3	#N/A	4	35082	fragment	0.9561	0.9978	84.49	6	-1	5	325856	fragment	0.958	0.9629	84.44	6	0	6	13053	fragment	0.92	0.9883	84.47	5
FSPLTTNLINLLAENGR	y12	FSPLTTNLINLLAENGR	1	98567	fragment	0.9642	0.9424	84.37	7	1.1	2	0	fragment	0.8915	0.9527	84.19	3	#N/A	3	26260	fragment	0.8976	0.9589	84.46	3	-1.3	4	7894	fragment	0.9561	0.9978	84.49	6	0.3	5	194821	fragment	0.958	0.9629	84.44	6	0.6	6	5713	fragment	0.92	0.9883	84.47	5
FSPLTTNLINLLAENGR	y11	FSPLTTNLINLLAENGR	1	86183	fragment	0.9642	0.9424	84.37	7	0.7	2	11824	fragment	0.8915	0.9527	84.47	3	0.4	3	0	fragment	0.8976	0.9589	84.32	3	#N/A	4	26510	fragment	0.9561	0.9978	84.49	6	0.4	5	340246	fragment	0.958	0.9629	84.44	6	3	6	5487	fragment	0.92	0.9883	84.47	5
FSPLTTNLINLLAENGR	y10	FSPLTTNLINLLAENGR	1	149987	fragment	0.9642	0.9424	84.37	7	0.9	2	0	fragment	0.8915	0.9527	84.19	3	#N/A	3	0	fragment	0.8976	0.9589	84.32	3	#N/A	4	23405	fragment	0.9561	0.9978	84.49	6	-0.6	5	347819	fragment	0.958	0.9629	84.44	6	4.5	6	3859	fragment	0.92	0.9883	84.47	5
FSPLTTNLINLLAENGR	y9	FSPLTTNLINLLAENGR	1	735983	fragment	0.9642	0.9424	84.37	7	-1	2	46041	fragment	0.8915	0.9527	84.47	3	-0.1	3	236644	fragment	0.8976	0.9589	84.46	3	-1.2	4	134095	fragment	0.9561	0.9978	84.49	6	1.3	5	1635809	fragment	0.958	0.9629	84.44	6	0.2	6	75937	fragment	0.92	0.9883	84.47	5
FSPLTTNLINLLAENGR	y8	FSPLTTNLINLLAENGR	1	4861832	fragment	0.9642	0.9424	84.37	7	0.3	2	397418	fragment	0.8915	0.9527	84.47	3	0.8	3	1550711	fragment	0.8976	0.9589	84.46	3	0.5	4	843160	fragment	0.9561	0.9978	84.49	6	0.7	5	11372764	fragment	0.958	0.9629	84.44	6	0.6	6	464569	fragment	0.92	0.9883	84.47	5
FSPLTTNLINLLAENGR	y7	FSPLTTNLINLLAENGR	1	1510075	fragment	0.9642	0.9424	84.37	7	0.3	2	109527	fragment	0.8915	0.9527	84.47	3	0	3	485613	fragment	0.8976	0.9589	84.46	3	0.9	4	215511	fragment	0.9561	0.9978	84.49	6	0.4	5	3253141	fragment	0.958	0.9629	84.44	6	-0.3	6	134041	fragment	0.92	0.9883	84.47	5
FSPLTTNLINLLAENGR	y6	FSPLTTNLINLLAENGR	1	4829218	fragment	0.9642	0.9424	84.37	7	0.6	2	341500	fragment	0.8915	0.9527	84.47	3	0.4	3	1490873	fragment	0.8976	0.9589	84.46	3	0.7	4	933971	fragment	0.9561	0.9978	84.49	6	0.5	5	10932608	fragment	0.958	0.9629	84.44	6	0.4	6	428646	fragment	0.92	0.9883	84.47	5
FSPLTTNLINLLAENGR	y5	FSPLTTNLINLLAENGR	1	7236229	fragment	0.9642	0.9424	84.37	7	0.7	2	516927	fragment	0.8915	0.9527	84.47	3	0.6	3	2524414	fragment	0.8976	0.9589	84.46	3	0.6	4	1332956	fragment	0.9561	0.9978	84.49	6	0.6	5	16404834	fragment	0.958	0.9629	84.44	6	0.7	6	668410	fragment	0.92	0.9883	84.47	5
FSPLTTNLINLLAENGR	y4	FSPLTTNLINLLAENGR	1	1887263	fragment	0.9642	0.9424	84.37	7	0.2	2	138474	fragment	0.8915	0.9527	84.47	3	0.5	3	719612	fragment	0.8976	0.9589	84.46	3	0.2	4	311486	fragment	0.9561	0.9978	84.49	6	0.4	5	4044020	fragment	0.958	0.9629	84.44	6	0.5	6	199542	fragment	0.92	0.9883	84.47	5
FSPLTTNLINLLAENGR	y3	FSPLTTNLINLLAENGR	1	1377723	fragment	0.9642	0.9424	84.37	7	-0.1	2	100537	fragment	0.8915	0.9527	84.47	3	0.4	3	451002	fragment	0.8976	0.9589	84.46	3	0.2	4	260410	fragment	0.9561	0.9978	84.49	6	0.4	5	2959533	fragment	0.958	0.9629	84.44	6	0.4	6	122454	fragment	0.92	0.9883	84.47	5
FSPLTTNLINLLAENGR	b4	FSPLTTNLINLLAENGR	1	208557	fragment	0.9642	0.9424	84.37	7	0.2	2	17527	fragment	0.8915	0.9527	84.47	3	-0.6	3	70519	fragment	0.8976	0.9589	84.46	3	0.4	4	37403	fragment	0.9561	0.9978	84.49	6	-1.2	5	399151	fragment	0.958	0.9629	84.44	6	0.3	6	26535	fragment	0.92	0.9883	84.6	5
FSPLTTNLINLLAENGR	b7	FSPLTTNLINLLAENGR	1	504133	fragment	0.9642	0.9424	84.37	7	0.3	2	65197	fragment	0.8915	0.9527	84.47	3	0.7	3	166939	fragment	0.8976	0.9589	84.46	3	1.2	4	109634	fragment	0.9561	0.9978	84.49	6	-0.1	5	1315709	fragment	0.958	0.9629	84.44	6	0	6	75040	fragment	0.92	0.9883	84.6	5
FSPLTTNLINLLAENGR	b8	FSPLTTNLINLLAENGR	1	779210	fragment	0.9642	0.9424	84.37	7	0.6	2	74107	fragment	0.8915	0.9527	84.47	3	-0.1	3	262686	fragment	0.8976	0.9589	84.46	3	1.5	4	159063	fragment	0.9561	0.9978	84.49	6	0.8	5	2107816	fragment	0.958	0.9629	84.44	6	0.5	6	142163	fragment	0.92	0.9883	84.6	5
FSPLTTNLINLLAENGR	b9	FSPLTTNLINLLAENGR	1	179235	fragment	0.9642	0.9424	84.37	7	0.4	2	0	fragment	0.8915	0.9527	84.19	3	#N/A	3	24778	fragment	0.8976	0.9589	84.46	3	0.1	4	38026	fragment	0.9561	0.9978	84.49	6	1.6	5	424759	fragment	0.958	0.9629	84.44	6	0.1	6	15957	fragment	0.92	0.9883	84.6	5
FSPLTTNLINLLAENGR	b10	FSPLTTNLINLLAENGR	1	311405	fragment	0.9642	0.9424	84.37	7	0.2	2	24888	fragment	0.8915	0.9527	84.47	3	0.6	3	140016	fragment	0.8976	0.9589	84.46	3	2.3	4	44592	fragment	0.9561	0.9978	84.49	6	2.1	5	619594	fragment	0.958	0.9629	84.44	6	2	6	43779	fragment	0.92	0.9883	84.6	5
FSPLTTNLINLLAENGR	b11	FSPLTTNLINLLAENGR	1	161744	fragment	0.9642	0.9424	84.37	7	0.8	2	14571	fragment	0.8915	0.9527	84.47	3	0.4	3	0	fragment	0.8976	0.9589	84.32	3	#N/A	4	8028	fragment	0.9561	0.9978	84.49	6	-0.4	5	442331	fragment	0.958	0.9629	84.44	6	0.2	6	18279	fragment	0.92	0.9883	84.6	5
FSPLTTNLINLLAENGR	b12	FSPLTTNLINLLAENGR	1	98567	fragment	0.9642	0.9424	84.37	7	-14.5	2	0	fragment	0.8915	0.9527	84.19	3	#N/A	3	26260	fragment	0.8976	0.9589	84.46	3	-14.8	4	7894	fragment	0.9561	0.9978	84.49	6	-14	5	194821	fragment	0.958	0.9629	84.44	6	-6.6	6	5713	fragment	0.92	0.9883	84.47	5
FTVDEKNYTK	precursor	FTVDEKNYTK	1	22343666	ms1	0.9803	0.933	28.7	24	-1.1	2	89257624	ms1	0.4888	0.9885	29.92	13	2.8	3	28172604	ms1	0.9671	0.9241	28.66	17	0.1	4	2610772	ms1	0.9198	0.9145	28.52	4	0.6	5	127773824	ms1	0.5639	0.982	29.83	21	1.5	6	25576324	ms1	0.9776	0.8881	28.59	13
FTVDEKNYTK	precursor [M+1]	FTVDEKNYTK	1	21432986	ms1	0.9803	0.933	28.7	24	0.5	2	57574928	ms1	0.4888	0.9885	29.98	13	2.4	3	18458080	ms1	0.9671	0.9241	28.59	17	-0.4	4	1806923	ms1	0.9198	0.9145	28.52	4	-3.6	5	78630192	ms1	0.5639	0.982	29.9	21	0.7	6	9132308	ms1	0.9776	0.8881	28.57	13
FTVDEKNYTK	precursor [M+2]	FTVDEKNYTK	1	4528029	ms1	0.9803	0.933	28.7	24	0.3	2	21599964	ms1	0.4888	0.9885	29.95	13	1.1	3	3313559	ms1	0.9671	0.9241	28.59	17	4.5	4	276601	ms1	0.9198	0.9145	28.52	4	3.8	5	29796512	ms1	0.5639	0.982	29.9	21	2.6	6	2814652	ms1	0.9776	0.8881	28.65	13
FTVDEKNYTK	y9	FTVDEKNYTK	1	35699	fragment	0.9803	0.933	28.73	23	-0.8	2	0	fragment	0.4888	0.9885	29.72	13	#N/A	3	35977	fragment	0.9671	0.9241	28.63	16	-0.2	4	462	fragment	0.9198	0.9145	28.52	3	-1.2	5	412	fragment	0.5639	0.982	29.43	20	0	6	31899	fragment	0.9776	0.8881	28.57	12
FTVDEKNYTK	y8	FTVDEKNYTK	1	185869	fragment	0.9803	0.933	28.66	23	-0.2	2	852	fragment	0.4888	0.9885	29.95	13	-5.5	3	158228	fragment	0.9671	0.9241	28.59	16	0.2	4	10617	fragment	0.9198	0.9145	28.52	3	0.6	5	872	fragment	0.5639	0.982	29.5	20	-0.1	6	151755	fragment	0.9776	0.8881	28.59	12
FTVDEKNYTK	y7	FTVDEKNYTK	1	279786	fragment	0.9803	0.933	28.73	23	0	2	15573	fragment	0.4888	0.9885	29.75	13	-0.3	3	234936	fragment	0.9671	0.9241	28.63	16	-0.1	4	14108	fragment	0.9198	0.9145	28.52	3	-0.4	5	40187	fragment	0.5639	0.982	29.63	20	-0.3	6	231612	fragment	0.9776	0.8881	28.59	12
FTVDEKNYTK	y6	FTVDEKNYTK	1	111004	fragment	0.9803	0.933	28.73	23	-0.4	2	45727	fragment	0.4888	0.9885	29.95	13	13.9	3	87594	fragment	0.9671	0.9241	28.63	16	-0.3	4	5806	fragment	0.9198	0.9145	28.52	3	1.1	5	54639	fragment	0.5639	0.982	29.77	20	13.9	6	90475	fragment	0.9776	0.8881	28.57	12
FTVDEKNYTK	y5	FTVDEKNYTK	1	74348	fragment	0.9803	0.933	28.66	23	-0.3	2	0	fragment	0.4888	0.9885	29.72	13	#N/A	3	58676	fragment	0.9671	0.9241	28.63	16	-0.3	4	3256	fragment	0.9198	0.9145	28.52	3	-0.7	5	0	fragment	0.5639	0.982	29.43	20	#N/A	6	70628	fragment	0.9776	0.8881	28.62	12
FTVDEKNYTK	y4	FTVDEKNYTK	1	95974	fragment	0.9803	0.933	28.73	23	0.3	2	535	fragment	0.4888	0.9885	30.12	13	0.4	3	84969	fragment	0.9671	0.9241	28.63	16	0	4	5753	fragment	0.9198	0.9145	28.52	3	1.3	5	2097	fragment	0.5639	0.982	29.5	20	-0.4	6	86530	fragment	0.9776	0.8881	28.62	12
FTVDEKNYTK	y3	FTVDEKNYTK	1	48292	fragment	0.9803	0.933	28.7	23	0	2	0	fragment	0.4888	0.9885	29.72	13	#N/A	3	42499	fragment	0.9671	0.9241	28.63	16	0	4	3259	fragment	0.9198	0.9145	28.55	3	1	5	724	fragment	0.5639	0.982	29.7	20	8.8	6	38334	fragment	0.9776	0.8881	28.57	12
GAGSSEPVTGLDAK	precursor	GAGSSEPVTGLDAK	1	32615428096	ms1	0.913	0.9942	31.39	15	3.1	2	36439416832	ms1	0.9093	0.9942	31.28	18	3.4	3	32566304768	ms1	0.9158	0.9955	31.48	20	3.4	4	33722767360	ms1	0.9139	0.9958	31.2	23	3.4	5	35523584000	ms1	0.9116	0.9936	31.16	23	3.3	6	33658253312	ms1	0.9118	0.9935	31.26	19
GAGSSEPVTGLDAK	precursor [M+1]	GAGSSEPVTGLDAK	1	20846864384	ms1	0.913	0.9942	31.39	15	-1.6	2	23225516032	ms1	0.9093	0.9942	31.28	18	-1.8	3	20760195072	ms1	0.9158	0.9955	31.48	20	-1.6	4	21719775232	ms1	0.9139	0.9958	31.2	23	-1.9	5	22821844992	ms1	0.9116	0.9936	31.16	23	-2.1	6	21747712000	ms1	0.9118	0.9935	31.26	19
GAGSSEPVTGLDAK	precursor [M+2]	GAGSSEPVTGLDAK	1	8000823296	ms1	0.913	0.9942	31.38	15	-3.8	2	8961190912	ms1	0.9093	0.9942	31.28	18	-4.3	3	8218729472	ms1	0.9158	0.9955	31.48	20	-4.4	4	8382993408	ms1	0.9139	0.9958	31.2	23	-4.3	5	8623086592	ms1	0.9116	0.9936	31.16	23	-4.5	6	8148003840	ms1	0.9118	0.9935	31.26	19
GAGSSEPVTGLDAK	y12	GAGSSEPVTGLDAK	1	35006100	fragment	0.913	0.9942	31.45	15	0.8	2	39447744	fragment	0.9093	0.9942	31.28	18	1.2	3	35828564	fragment	0.9158	0.9955	31.45	21	1	4	37593472	fragment	0.9139	0.9958	31.2	23	1	5	37386768	fragment	0.9116	0.9936	31.19	22	0.5	6	35311916	fragment	0.9118	0.9935	31.26	19
GAGSSEPVTGLDAK	y11	GAGSSEPVTGLDAK	1	24631324	fragment	0.913	0.9942	31.39	15	0.9	2	27553562	fragment	0.9093	0.9942	31.31	18	0.9	3	25525250	fragment	0.9158	0.9955	31.49	21	1	4	26474916	fragment	0.9139	0.9958	31.2	23	0.8	5	27546542	fragment	0.9116	0.9936	31.1	22	0.8	6	26538462	fragment	0.9118	0.9935	31.23	19
GAGSSEPVTGLDAK	y10	GAGSSEPVTGLDAK	1	142881392	fragment	0.913	0.9942	31.42	15	0.7	2	149478976	fragment	0.9093	0.9942	31.32	18	0.8	3	139524064	fragment	0.9158	0.9955	31.42	21	0.9	4	153200480	fragment	0.9139	0.9958	31.2	23	0.6	5	152374272	fragment	0.9116	0.9936	31.16	22	0.4	6	151463328	fragment	0.9118	0.9935	31.26	19
GAGSSEPVTGLDAK	y9	GAGSSEPVTGLDAK	1	80217960	fragment	0.913	0.9942	31.39	15	0.8	2	84690808	fragment	0.9093	0.9942	31.31	18	0.7	3	77763832	fragment	0.9158	0.9955	31.45	21	0.9	4	81087056	fragment	0.9139	0.9958	31.23	23	0.6	5	86644240	fragment	0.9116	0.9936	31.16	22	0.4	6	79231400	fragment	0.9118	0.9935	31.26	19
GAGSSEPVTGLDAK	y8	GAGSSEPVTGLDAK	1	964681728	fragment	0.913	0.9942	31.39	15	0.3	2	1029108288	fragment	0.9093	0.9942	31.32	18	0.4	3	949882048	fragment	0.9158	0.9955	31.52	21	0.4	4	1002142272	fragment	0.9139	0.9958	31.2	23	0.3	5	1013744832	fragment	0.9116	0.9936	31.16	22	0	6	951862720	fragment	0.9118	0.9935	31.26	19
GAGSSEPVTGLDAK	y7	GAGSSEPVTGLDAK	1	69072368	fragment	0.913	0.9942	31.39	15	0.4	2	71318696	fragment	0.9093	0.9942	31.32	18	0.5	3	65092980	fragment	0.9158	0.9955	31.52	21	0.7	4	70401352	fragment	0.9139	0.9958	31.2	23	0.5	5	70475784	fragment	0.9116	0.9936	31.1	22	0.2	6	67015808	fragment	0.9118	0.9935	31.26	19
GAGSSEPVTGLDAK	y6	GAGSSEPVTGLDAK	1	308655648	fragment	0.913	0.9942	31.39	15	0.6	2	320635968	fragment	0.9093	0.9942	31.32	18	0.7	3	303176896	fragment	0.9158	0.9955	31.42	21	0.7	4	320110656	fragment	0.9139	0.9958	31.2	23	0.6	5	321380608	fragment	0.9116	0.9936	31.13	22	0.3	6	302812576	fragment	0.9118	0.9935	31.3	19
GAGSSEPVTGLDAK	y5	GAGSSEPVTGLDAK	1	155876768	fragment	0.913	0.9942	31.39	15	0.5	2	160380592	fragment	0.9093	0.9942	31.29	18	0.6	3	157125472	fragment	0.9158	0.9955	31.49	21	0.6	4	162563216	fragment	0.9139	0.9958	31.17	23	0.4	5	168063472	fragment	0.9116	0.9936	31.13	22	0.1	6	156859232	fragment	0.9118	0.9935	31.26	19
GAGSSEPVTGLDAK	y4	GAGSSEPVTGLDAK	1	36200968	fragment	0.913	0.9942	31.39	15	0.4	2	42081400	fragment	0.9093	0.9942	31.32	18	0.5	3	37509320	fragment	0.9158	0.9955	31.42	21	0.5	4	39577480	fragment	0.9139	0.9958	31.2	23	0.2	5	42434956	fragment	0.9116	0.9936	31.19	22	0	6	38567276	fragment	0.9118	0.9935	31.26	19
GAGSSEPVTGLDAK	y3	GAGSSEPVTGLDAK	1	119743424	fragment	0.913	0.9942	31.39	15	-0.2	2	127376544	fragment	0.9093	0.9942	31.32	18	-0.1	3	121185840	fragment	0.9158	0.9955	31.52	21	0	4	126198952	fragment	0.9139	0.9958	31.2	23	-0.2	5	122689200	fragment	0.9116	0.9936	31.13	22	-0.5	6	117424152	fragment	0.9118	0.9935	31.3	19
GAGSSEPVTGLDAK	b7	GAGSSEPVTGLDAK	1	644400	fragment	0.913	0.9942	31.46	15	-0.1	2	443785	fragment	0.9093	0.9942	31.35	18	-0.2	3	929366	fragment	0.9158	0.9955	31.52	21	-0.1	4	872632	fragment	0.9139	0.9958	31.24	23	0.9	5	627531	fragment	0.9116	0.9936	31.13	22	0	6	741002	fragment	0.9118	0.9935	31.36	19
GAGSSEPVTGLDAK	precursor	GAGSSEPVTGLDAK	1	6107251	ms1	0	0.8688	31.32	15	-0.8	2	6216353	ms1	0	0.8694	31.15	18	4.9	3	4050187	ms1	0	0.5798	30.98	20	0.6	4	4498397	ms1	0	0.8141	31.2	23	-0.3	5	4731836	ms1	0	0.7769	31.09	23	-0.3	6	1728022	ms1	0	0.5637	31.13	19
GAGSSEPVTGLDAK	precursor [M+1]	GAGSSEPVTGLDAK	1	1565282	ms1	0	0.8688	31.22	15	-2.7	2	3282104	ms1	0	0.8694	31.18	18	-2.4	3	4682275	ms1	0	0.5798	31.58	20	2	4	5237138	ms1	0	0.8141	31.2	23	4.7	5	2263146	ms1	0	0.7769	30.79	23	9.1	6	1718233	ms1	0	0.5637	31.29	19
GAGSSEPVTGLDAK	precursor [M+2]	GAGSSEPVTGLDAK	1	867723	ms1	0	0.8688	31.65	15	8.3	2	3996030	ms1	0	0.8694	31.08	18	6.2	3	23985828	ms1	0	0.5798	31.01	20	6.1	4	136618	ms1	0	0.8141	30.63	23	4.9	5	5383559	ms1	0	0.7769	30.73	23	6.1	6	10825984	ms1	0	0.5637	31.62	19
GAGSSEPVTGLDAK	y10	GAGSSEPVTGLDAK		#N/A	#N/A	#N/A	#N/A	#N/A	#N/A	#N/A		#N/A	#N/A	#N/A	#N/A	#N/A	#N/A	#N/A		#N/A	#N/A	#N/A	#N/A	#N/A	#N/A	#N/A		#N/A	#N/A	#N/A	#N/A	#N/A	#N/A	#N/A		#N/A	#N/A	#N/A	#N/A	#N/A	#N/A	#N/A		#N/A	#N/A	#N/A	#N/A	#N/A	#N/A
GAGSSEPVTGLDAK	y8	GAGSSEPVTGLDAK		#N/A	#N/A	#N/A	#N/A	#N/A	#N/A	#N/A		#N/A	#N/A	#N/A	#N/A	#N/A	#N/A	#N/A		#N/A	#N/A	#N/A	#N/A	#N/A	#N/A	#N/A		#N/A	#N/A	#N/A	#N/A	#N/A	#N/A	#N/A		#N/A	#N/A	#N/A	#N/A	#N/A	#N/A	#N/A		#N/A	#N/A	#N/A	#N/A	#N/A	#N/A
GAGSSEPVTGLDAK	y7	GAGSSEPVTGLDAK		#N/A	#N/A	#N/A	#N/A	#N/A	#N/A	#N/A		#N/A	#N/A	#N/A	#N/A	#N/A	#N/A	#N/A		#N/A	#N/A	#N/A	#N/A	#N/A	#N/A	#N/A		#N/A	#N/A	#N/A	#N/A	#N/A	#N/A	#N/A		#N/A	#N/A	#N/A	#N/A	#N/A	#N/A	#N/A		#N/A	#N/A	#N/A	#N/A	#N/A	#N/A
GAGSSEPVTGLDAK	y6	GAGSSEPVTGLDAK		#N/A	#N/A	#N/A	#N/A	#N/A	#N/A	#N/A		#N/A	#N/A	#N/A	#N/A	#N/A	#N/A	#N/A		#N/A	#N/A	#N/A	#N/A	#N/A	#N/A	#N/A		#N/A	#N/A	#N/A	#N/A	#N/A	#N/A	#N/A		#N/A	#N/A	#N/A	#N/A	#N/A	#N/A	#N/A		#N/A	#N/A	#N/A	#N/A	#N/A	#N/A
GAGSSEPVTGLDAK	y5	GAGSSEPVTGLDAK		#N/A	#N/A	#N/A	#N/A	#N/A	#N/A	#N/A		#N/A	#N/A	#N/A	#N/A	#N/A	#N/A	#N/A		#N/A	#N/A	#N/A	#N/A	#N/A	#N/A	#N/A		#N/A	#N/A	#N/A	#N/A	#N/A	#N/A	#N/A		#N/A	#N/A	#N/A	#N/A	#N/A	#N/A	#N/A		#N/A	#N/A	#N/A	#N/A	#N/A	#N/A
GAGSSEPVTGLDAK	y4	GAGSSEPVTGLDAK		#N/A	#N/A	#N/A	#N/A	#N/A	#N/A	#N/A		#N/A	#N/A	#N/A	#N/A	#N/A	#N/A	#N/A		#N/A	#N/A	#N/A	#N/A	#N/A	#N/A	#N/A		#N/A	#N/A	#N/A	#N/A	#N/A	#N/A	#N/A		#N/A	#N/A	#N/A	#N/A	#N/A	#N/A	#N/A		#N/A	#N/A	#N/A	#N/A	#N/A	#N/A
GAGSSEPVTGLDAK	y3	GAGSSEPVTGLDAK		#N/A	#N/A	#N/A	#N/A	#N/A	#N/A	#N/A		#N/A	#N/A	#N/A	#N/A	#N/A	#N/A	#N/A		#N/A	#N/A	#N/A	#N/A	#N/A	#N/A	#N/A		#N/A	#N/A	#N/A	#N/A	#N/A	#N/A	#N/A		#N/A	#N/A	#N/A	#N/A	#N/A	#N/A	#N/A		#N/A	#N/A	#N/A	#N/A	#N/A	#N/A
GAGSSEPVTGLDAK	b7	GAGSSEPVTGLDAK		#N/A	#N/A	#N/A	#N/A	#N/A	#N/A	#N/A		#N/A	#N/A	#N/A	#N/A	#N/A	#N/A	#N/A		#N/A	#N/A	#N/A	#N/A	#N/A	#N/A	#N/A		#N/A	#N/A	#N/A	#N/A	#N/A	#N/A	#N/A		#N/A	#N/A	#N/A	#N/A	#N/A	#N/A	#N/A		#N/A	#N/A	#N/A	#N/A	#N/A	#N/A
GAGSSEPVTGLDAK	b8	GAGSSEPVTGLDAK		#N/A	#N/A	#N/A	#N/A	#N/A	#N/A	#N/A		#N/A	#N/A	#N/A	#N/A	#N/A	#N/A	#N/A		#N/A	#N/A	#N/A	#N/A	#N/A	#N/A	#N/A		#N/A	#N/A	#N/A	#N/A	#N/A	#N/A	#N/A		#N/A	#N/A	#N/A	#N/A	#N/A	#N/A	#N/A		#N/A	#N/A	#N/A	#N/A	#N/A	#N/A
GAVYSFDPVGSYQR	precursor	GAVYSFDPVGSYQR	1	478901280	ms1	0.9432	0.9914	61.83	16	0.4	2	362865632	ms1	0.9446	0.9962	61.77	21	0.3	3	439397888	ms1	0.9443	0.9939	61.88	19	0.4	4	580055040	ms1	0.9455	0.9948	61.73	22	0.3	5	569732544	ms1	0.9446	0.996	61.78	18	0.3	6	543067712	ms1	0.9496	0.9961	61.89	22
GAVYSFDPVGSYQR	precursor [M+1]	GAVYSFDPVGSYQR	1	424784992	ms1	0.9432	0.9914	61.83	16	0.2	2	311615520	ms1	0.9446	0.9962	61.77	21	0.3	3	360929280	ms1	0.9443	0.9939	61.88	19	0.1	4	479346560	ms1	0.9455	0.9948	61.73	22	0.1	5	478833056	ms1	0.9446	0.996	61.73	18	0	6	471232864	ms1	0.9496	0.9961	61.89	22
GAVYSFDPVGSYQR	precursor [M+2]	GAVYSFDPVGSYQR	1	187213168	ms1	0.9432	0.9914	61.83	16	0.3	2	143414112	ms1	0.9446	0.9962	61.77	21	0.4	3	173892800	ms1	0.9443	0.9939	61.88	19	-0.2	4	234239984	ms1	0.9455	0.9948	61.73	22	0	5	235715152	ms1	0.9446	0.996	61.78	18	-0.2	6	216410208	ms1	0.9496	0.9961	61.85	22
GAVYSFDPVGSYQR	y12	GAVYSFDPVGSYQR	1	73406	fragment	0.9432	0.9914	61.8	15	0	2	57693	fragment	0.9446	0.9962	61.73	21	1.7	3	43086	fragment	0.9443	0.9939	61.83	19	0.5	4	59743	fragment	0.9455	0.9948	61.68	22	0.3	5	73233	fragment	0.9446	0.996	61.82	18	-0.3	6	54006	fragment	0.9496	0.9961	61.85	22
GAVYSFDPVGSYQR	y11	GAVYSFDPVGSYQR	1	2479420	fragment	0.9432	0.9914	61.83	15	0.3	2	1747144	fragment	0.9446	0.9962	61.77	21	0.3	3	2029910	fragment	0.9443	0.9939	61.88	19	0.3	4	2767218	fragment	0.9455	0.9948	61.73	22	0.2	5	2680360	fragment	0.9446	0.996	61.78	18	0	6	2546451	fragment	0.9496	0.9961	61.93	22
GAVYSFDPVGSYQR	y10	GAVYSFDPVGSYQR	1	6051661	fragment	0.9432	0.9914	61.83	15	0	2	4217866	fragment	0.9446	0.9962	61.77	21	-0.1	3	4837124	fragment	0.9443	0.9939	61.88	19	-0.2	4	6475849	fragment	0.9455	0.9948	61.73	22	-0.1	5	6386937	fragment	0.9446	0.996	61.78	18	-0.2	6	6246650	fragment	0.9496	0.9961	61.89	22
GAVYSFDPVGSYQR	y9	GAVYSFDPVGSYQR	1	3425584	fragment	0.9432	0.9914	61.83	15	-0.2	2	2377788	fragment	0.9446	0.9962	61.77	21	-0.1	3	2669237	fragment	0.9443	0.9939	61.88	19	-0.1	4	3717879	fragment	0.9455	0.9948	61.68	22	-0.2	5	3532194	fragment	0.9446	0.996	61.78	18	-0.3	6	3530273	fragment	0.9496	0.9961	61.89	22
GAVYSFDPVGSYQR	y8	GAVYSFDPVGSYQR	1	4359337	fragment	0.9432	0.9914	61.83	15	-0.3	2	3045514	fragment	0.9446	0.9962	61.77	21	-0.3	3	3524470	fragment	0.9443	0.9939	61.88	19	-0.4	4	4712833	fragment	0.9455	0.9948	61.68	22	-0.5	5	4547700	fragment	0.9446	0.996	61.78	18	-0.5	6	4476559	fragment	0.9496	0.9961	61.89	22
GAVYSFDPVGSYQR	y7	GAVYSFDPVGSYQR	1	26121776	fragment	0.9432	0.9914	61.83	15	-0.5	2	18442118	fragment	0.9446	0.9962	61.77	21	-0.5	3	21234320	fragment	0.9443	0.9939	61.88	19	-0.5	4	28940812	fragment	0.9455	0.9948	61.73	22	-0.5	5	27758130	fragment	0.9446	0.996	61.78	18	-0.7	6	27933448	fragment	0.9496	0.9961	61.89	22
GAVYSFDPVGSYQR	y6	GAVYSFDPVGSYQR	1	819115	fragment	0.9432	0.9914	61.83	15	-0.8	2	559863	fragment	0.9446	0.9962	61.77	21	-0.5	3	670594	fragment	0.9443	0.9939	61.88	19	-0.8	4	900311	fragment	0.9455	0.9948	61.73	22	-0.9	5	837905	fragment	0.9446	0.996	61.78	18	-1.1	6	882630	fragment	0.9496	0.9961	61.89	22
GAVYSFDPVGSYQR	y5	GAVYSFDPVGSYQR	1	3210088	fragment	0.9432	0.9914	61.83	15	-0.3	2	2196403	fragment	0.9446	0.9962	61.77	21	-0.3	3	2655794	fragment	0.9443	0.9939	61.88	19	-0.4	4	3491477	fragment	0.9455	0.9948	61.73	22	-0.4	5	3310940	fragment	0.9446	0.996	61.78	18	-0.5	6	3299972	fragment	0.9496	0.9961	61.93	22
GAVYSFDPVGSYQR	y4	GAVYSFDPVGSYQR	1	707036	fragment	0.9432	0.9914	61.83	15	0	2	487124	fragment	0.9446	0.9962	61.77	21	0.1	3	558643	fragment	0.9443	0.9939	61.88	19	-0.1	4	782444	fragment	0.9455	0.9948	61.73	22	0.2	5	684099	fragment	0.9446	0.996	61.78	18	0.2	6	696878	fragment	0.9496	0.9961	61.89	22
GAVYSFDPVGSYQR	y3	GAVYSFDPVGSYQR	1	639160	fragment	0.9432	0.9914	61.83	15	-0.5	2	463709	fragment	0.9446	0.9962	61.77	21	-0.5	3	497714	fragment	0.9443	0.9939	61.88	19	-0.5	4	736755	fragment	0.9455	0.9948	61.73	22	-0.5	5	693679	fragment	0.9446	0.996	61.78	18	-0.7	6	643330	fragment	0.9496	0.9961	61.93	22
GAVYSFDPVGSYQR	y2	GAVYSFDPVGSYQR	1	406249	fragment	0.9432	0.9914	61.83	15	-0.8	2	288517	fragment	0.9446	0.9962	61.82	21	-1	3	360854	fragment	0.9443	0.9939	61.93	19	-1	4	452036	fragment	0.9455	0.9948	61.73	22	-0.9	5	455963	fragment	0.9446	0.996	61.78	18	-1.3	6	446706	fragment	0.9496	0.9961	61.89	22
GAVYSFDPVGSYQR	y9	GAVYSFDPVGSYQR	1	0	fragment	0.9432	0.9914	61.53	15	#N/A	2	0	fragment	0.9446	0.9962	61.39	21	#N/A	3	0	fragment	0.9443	0.9939	61.5	19	#N/A	4	0	fragment	0.9455	0.9948	61.17	22	#N/A	5	0	fragment	0.9446	0.996	61.4	18	#N/A	6	3217	fragment	0.9496	0.9961	62.02	22
GAVYSFDPVGSYQR	b4	GAVYSFDPVGSYQR	1	340004	fragment	0.9432	0.9914	61.83	15	-0.8	2	246200	fragment	0.9446	0.9962	61.82	21	-0.3	3	267741	fragment	0.9443	0.9939	61.88	19	-0.7	4	389745	fragment	0.9455	0.9948	61.73	22	-1.1	5	341196	fragment	0.9446	0.996	61.78	18	-0.9	6	367016	fragment	0.9496	0.9961	61.93	22
GAVYSFDPVGSYQR	b5	GAVYSFDPVGSYQR	1	334891	fragment	0.9432	0.9914	61.83	15	-0.3	2	212819	fragment	0.9446	0.9962	61.77	21	-0.1	3	286217	fragment	0.9443	0.9939	61.93	19	0.1	4	347293	fragment	0.9455	0.9948	61.68	22	-0.3	5	362515	fragment	0.9446	0.996	61.78	18	-0.7	6	354366	fragment	0.9496	0.9961	61.89	22
GTFIIDPAAVIR	precursor	GTFIIDPAAVIR	1	6843526144	ms1	0.9457	0.9951	80.56	59	2.2	2	9679575040	ms1	0.9456	0.9957	80.52	93	2.4	3	4722025984	ms1	0.9503	0.9897	80.59	34	2.4	4	8971304960	ms1	0.9487	0.9963	80.5	81	2.3	5	6407211008	ms1	0.9448	0.9939	80.56	43	2.4	6	8309980160	ms1	0.9488	0.9966	80.68	92
GTFIIDPAAVIR	precursor [M+1]	GTFIIDPAAVIR	1	4845845504	ms1	0.9457	0.9951	80.56	59	-0.7	2	6868384256	ms1	0.9456	0.9957	80.52	93	-0.8	3	3214824448	ms1	0.9503	0.9897	80.54	34	-0.8	4	6352039424	ms1	0.9487	0.9963	80.5	81	-0.7	5	4471087104	ms1	0.9448	0.9939	80.56	43	-0.9	6	5913053184	ms1	0.9488	0.9966	80.68	92
GTFIIDPAAVIR	precursor [M+2]	GTFIIDPAAVIR	1	1895343616	ms1	0.9457	0.9951	80.56	59	-2.1	2	2696737536	ms1	0.9456	0.9957	80.52	93	-2.4	3	1265656448	ms1	0.9503	0.9897	80.58	34	-2.4	4	2520632320	ms1	0.9487	0.9963	80.5	81	-2.2	5	1770597888	ms1	0.9448	0.9939	80.56	43	-2.5	6	2334386176	ms1	0.9488	0.9966	80.68	92
GTFIIDPAAVIR	y10	GTFIIDPAAVIR	1	6902863	fragment	0.9457	0.9951	80.56	59	0.5	2	10244173	fragment	0.9456	0.9957	80.54	93	0.9	3	4504802	fragment	0.9503	0.9897	80.52	34	0.5	4	9054179	fragment	0.9487	0.9963	80.51	80	0.4	5	6268898	fragment	0.9448	0.9939	80.54	43	0.7	6	8055352	fragment	0.9488	0.9966	80.67	92
GTFIIDPAAVIR	y9	GTFIIDPAAVIR	1	44223420	fragment	0.9457	0.9951	80.56	59	0.4	2	63513504	fragment	0.9456	0.9957	80.53	93	0.5	3	30037146	fragment	0.9503	0.9897	80.55	34	0.2	4	58899636	fragment	0.9487	0.9963	80.49	80	0.1	5	39083172	fragment	0.9448	0.9939	80.53	43	0.2	6	52206384	fragment	0.9488	0.9966	80.67	92
GTFIIDPAAVIR	y8	GTFIIDPAAVIR	1	166888736	fragment	0.9457	0.9951	80.56	59	0.3	2	241061296	fragment	0.9456	0.9957	80.56	93	0.4	3	111598024	fragment	0.9503	0.9897	80.55	34	0.1	4	215498384	fragment	0.9487	0.9963	80.53	80	0	5	144454272	fragment	0.9448	0.9939	80.59	43	0.1	6	193588064	fragment	0.9488	0.9966	80.67	92
GTFIIDPAAVIR	y7	GTFIIDPAAVIR	1	127997552	fragment	0.9457	0.9951	80.56	59	0.3	2	186674816	fragment	0.9456	0.9957	80.53	93	0.4	3	87674672	fragment	0.9503	0.9897	80.55	34	0.1	4	163053392	fragment	0.9487	0.9963	80.49	80	0	5	112563432	fragment	0.9448	0.9939	80.57	43	0.1	6	150381824	fragment	0.9488	0.9966	80.67	92
GTFIIDPAAVIR	y6	GTFIIDPAAVIR	1	524924032	fragment	0.9457	0.9951	80.56	59	0.4	2	754151168	fragment	0.9456	0.9957	80.53	93	0.4	3	367735136	fragment	0.9503	0.9897	80.55	34	0.1	4	686217792	fragment	0.9487	0.9963	80.49	80	0.1	5	453370432	fragment	0.9448	0.9939	80.54	43	0.1	6	616636544	fragment	0.9488	0.9966	80.67	92
GTFIIDPAAVIR	y5	GTFIIDPAAVIR	1	8308054	fragment	0.9457	0.9951	80.52	59	0.6	2	11552985	fragment	0.9456	0.9957	80.56	93	0.6	3	5484297	fragment	0.9503	0.9897	80.55	34	0.3	4	10898999	fragment	0.9487	0.9963	80.47	80	0.3	5	7310200	fragment	0.9448	0.9939	80.59	43	0.3	6	9995386	fragment	0.9488	0.9966	80.62	92
GTFIIDPAAVIR	y4	GTFIIDPAAVIR	1	7439422	fragment	0.9457	0.9951	80.56	59	0.2	2	11434756	fragment	0.9456	0.9957	80.51	93	0.2	3	5228329	fragment	0.9503	0.9897	80.5	34	-0.2	4	10330466	fragment	0.9487	0.9963	80.5	80	-0.1	5	6184550	fragment	0.9448	0.9939	80.54	43	-0.3	6	9023532	fragment	0.9488	0.9966	80.67	92
GTFIIDPAAVIR	y3	GTFIIDPAAVIR	1	7220290	fragment	0.9457	0.9951	80.54	59	0	2	10136839	fragment	0.9456	0.9957	80.51	93	0	3	5391499	fragment	0.9503	0.9897	80.58	34	-0.2	4	9262373	fragment	0.9487	0.9963	80.5	80	-0.3	5	6089372	fragment	0.9448	0.9939	80.54	43	-0.2	6	8210578	fragment	0.9488	0.9966	80.62	92
GTFIIDPAAVIR	b3	GTFIIDPAAVIR	1	77615080	fragment	0.9457	0.9951	80.56	59	-0.3	2	110751104	fragment	0.9456	0.9957	80.53	93	-0.2	3	53253820	fragment	0.9503	0.9897	80.55	34	-0.5	4	99031064	fragment	0.9487	0.9963	80.47	80	-0.6	5	67548496	fragment	0.9448	0.9939	80.54	43	-0.5	6	88417192	fragment	0.9488	0.9966	80.67	92
GTFIIDPAAVIR	b4	GTFIIDPAAVIR	1	34833520	fragment	0.9457	0.9951	80.56	59	0.1	2	49977544	fragment	0.9456	0.9957	80.54	93	0.2	3	23096866	fragment	0.9503	0.9897	80.55	34	-0.1	4	44577624	fragment	0.9487	0.9963	80.49	80	-0.3	5	29835964	fragment	0.9448	0.9939	80.56	43	-0.2	6	39291156	fragment	0.9488	0.9966	80.67	92
GTFIIDPAAVIR	b8	GTFIIDPAAVIR	1	0	fragment	0.9457	0.9951	80.3	59	#N/A	2	0	fragment	0.9456	0.9957	80.21	93	#N/A	3	21829	fragment	0.9503	0.9897	80.63	34	1.9	4	0	fragment	0.9487	0.9963	80.19	80	#N/A	5	0	fragment	0.9448	0.9939	80.38	43	#N/A	6	0	fragment	0.9488	0.9966	80.33	92
GTFIIDPAAVIR	precursor	GTFIIDPAAVIR	1	40426848	ms1	0	0.9615	80.49	59	0.2	2	46129008	ms1	0	0.9681	80.53	93	0.3	3	29512478	ms1	0	0.9553	80.53	34	0.1	4	45880780	ms1	0	0.9449	80.5	81	0.3	5	38038128	ms1	0	0.9524	80.59	43	-0.1	6	42296756	ms1	0	0.9504	80.6	92
GTFIIDPAAVIR	precursor [M+1]	GTFIIDPAAVIR	1	28546438	ms1	0	0.9615	80.49	59	0.1	2	35105156	ms1	0	0.9681	80.52	93	0.1	3	16134943	ms1	0	0.9553	80.58	34	0.2	4	31849378	ms1	0	0.9449	80.49	81	0.2	5	30825816	ms1	0	0.9524	80.59	43	0.2	6	28038532	ms1	0	0.9504	80.6	92
GTFIIDPAAVIR	precursor [M+2]	GTFIIDPAAVIR	1	8037602	ms1	0	0.9615	80.57	59	0.1	2	10201059	ms1	0	0.9681	80.58	93	0.1	3	9202227	ms1	0	0.9553	80.58	34	0.1	4	7607284	ms1	0	0.9449	80.56	81	0.1	5	7532364	ms1	0	0.9524	80.54	43	0.1	6	7411179	ms1	0	0.9504	80.6	92
GTFIIDPAAVIR	y8	GTFIIDPAAVIR		#N/A	#N/A	#N/A	#N/A	#N/A	#N/A	#N/A		#N/A	#N/A	#N/A	#N/A	#N/A	#N/A	#N/A		#N/A	#N/A	#N/A	#N/A	#N/A	#N/A	#N/A		#N/A	#N/A	#N/A	#N/A	#N/A	#N/A	#N/A		#N/A	#N/A	#N/A	#N/A	#N/A	#N/A	#N/A		#N/A	#N/A	#N/A	#N/A	#N/A	#N/A
GTFIIDPAAVIR	y7	GTFIIDPAAVIR		#N/A	#N/A	#N/A	#N/A	#N/A	#N/A	#N/A		#N/A	#N/A	#N/A	#N/A	#N/A	#N/A	#N/A		#N/A	#N/A	#N/A	#N/A	#N/A	#N/A	#N/A		#N/A	#N/A	#N/A	#N/A	#N/A	#N/A	#N/A		#N/A	#N/A	#N/A	#N/A	#N/A	#N/A	#N/A		#N/A	#N/A	#N/A	#N/A	#N/A	#N/A
GTFIIDPAAVIR	y6	GTFIIDPAAVIR		#N/A	#N/A	#N/A	#N/A	#N/A	#N/A	#N/A		#N/A	#N/A	#N/A	#N/A	#N/A	#N/A	#N/A		#N/A	#N/A	#N/A	#N/A	#N/A	#N/A	#N/A		#N/A	#N/A	#N/A	#N/A	#N/A	#N/A	#N/A		#N/A	#N/A	#N/A	#N/A	#N/A	#N/A	#N/A		#N/A	#N/A	#N/A	#N/A	#N/A	#N/A
GTFIIDPAAVIR	y5	GTFIIDPAAVIR		#N/A	#N/A	#N/A	#N/A	#N/A	#N/A	#N/A		#N/A	#N/A	#N/A	#N/A	#N/A	#N/A	#N/A		#N/A	#N/A	#N/A	#N/A	#N/A	#N/A	#N/A		#N/A	#N/A	#N/A	#N/A	#N/A	#N/A	#N/A		#N/A	#N/A	#N/A	#N/A	#N/A	#N/A	#N/A		#N/A	#N/A	#N/A	#N/A	#N/A	#N/A
GTFIIDPAAVIR	y4	GTFIIDPAAVIR		#N/A	#N/A	#N/A	#N/A	#N/A	#N/A	#N/A		#N/A	#N/A	#N/A	#N/A	#N/A	#N/A	#N/A		#N/A	#N/A	#N/A	#N/A	#N/A	#N/A	#N/A		#N/A	#N/A	#N/A	#N/A	#N/A	#N/A	#N/A		#N/A	#N/A	#N/A	#N/A	#N/A	#N/A	#N/A		#N/A	#N/A	#N/A	#N/A	#N/A	#N/A
GTFIIDPAAVIR	y3	GTFIIDPAAVIR		#N/A	#N/A	#N/A	#N/A	#N/A	#N/A	#N/A		#N/A	#N/A	#N/A	#N/A	#N/A	#N/A	#N/A		#N/A	#N/A	#N/A	#N/A	#N/A	#N/A	#N/A		#N/A	#N/A	#N/A	#N/A	#N/A	#N/A	#N/A		#N/A	#N/A	#N/A	#N/A	#N/A	#N/A	#N/A		#N/A	#N/A	#N/A	#N/A	#N/A	#N/A
GTFIIDPAAVIR	y6	GTFIIDPAAVIR		#N/A	#N/A	#N/A	#N/A	#N/A	#N/A	#N/A		#N/A	#N/A	#N/A	#N/A	#N/A	#N/A	#N/A		#N/A	#N/A	#N/A	#N/A	#N/A	#N/A	#N/A		#N/A	#N/A	#N/A	#N/A	#N/A	#N/A	#N/A		#N/A	#N/A	#N/A	#N/A	#N/A	#N/A	#N/A		#N/A	#N/A	#N/A	#N/A	#N/A	#N/A
GTFIIDPAAVIR	b3	GTFIIDPAAVIR		#N/A	#N/A	#N/A	#N/A	#N/A	#N/A	#N/A		#N/A	#N/A	#N/A	#N/A	#N/A	#N/A	#N/A		#N/A	#N/A	#N/A	#N/A	#N/A	#N/A	#N/A		#N/A	#N/A	#N/A	#N/A	#N/A	#N/A	#N/A		#N/A	#N/A	#N/A	#N/A	#N/A	#N/A	#N/A		#N/A	#N/A	#N/A	#N/A	#N/A	#N/A
GTFIIDPAAVIR	b4	GTFIIDPAAVIR		#N/A	#N/A	#N/A	#N/A	#N/A	#N/A	#N/A		#N/A	#N/A	#N/A	#N/A	#N/A	#N/A	#N/A		#N/A	#N/A	#N/A	#N/A	#N/A	#N/A	#N/A		#N/A	#N/A	#N/A	#N/A	#N/A	#N/A	#N/A		#N/A	#N/A	#N/A	#N/A	#N/A	#N/A	#N/A		#N/A	#N/A	#N/A	#N/A	#N/A	#N/A
GTFIIDPAAVIR	b6	GTFIIDPAAVIR		#N/A	#N/A	#N/A	#N/A	#N/A	#N/A	#N/A		#N/A	#N/A	#N/A	#N/A	#N/A	#N/A	#N/A		#N/A	#N/A	#N/A	#N/A	#N/A	#N/A	#N/A		#N/A	#N/A	#N/A	#N/A	#N/A	#N/A	#N/A		#N/A	#N/A	#N/A	#N/A	#N/A	#N/A	#N/A		#N/A	#N/A	#N/A	#N/A	#N/A	#N/A
GTFIIDPGGVIR	precursor	GTFIIDPGGVIR	1	3821062400	ms1	0.943	0.9977	72.46	45	1	2	4531674112	ms1	0.9437	0.9979	72.49	31	1.2	3	4035784192	ms1	0.9438	0.9944	72.49	34	1.1	4	4658426368	ms1	0.9447	0.9956	72.53	31	1	5	4413274112	ms1	0.9437	0.9935	72.48	37	1	6	4202505728	ms1	0.9461	0.9962	72.59	33
GTFIIDPGGVIR	precursor [M+1]	GTFIIDPGGVIR	1	2644584192	ms1	0.943	0.9977	72.46	45	0	2	3174532352	ms1	0.9437	0.9979	72.49	31	-0.1	3	2812648960	ms1	0.9438	0.9944	72.49	34	-0.1	4	3172066560	ms1	0.9447	0.9956	72.53	31	0.1	5	2964259072	ms1	0.9437	0.9935	72.48	37	-0.1	6	2874944768	ms1	0.9461	0.9962	72.56	33
GTFIIDPGGVIR	precursor [M+2]	GTFIIDPGGVIR	1	1025572224	ms1	0.943	0.9977	72.46	45	-0.3	2	1218479872	ms1	0.9437	0.9979	72.49	31	-0.6	3	1048095360	ms1	0.9438	0.9944	72.49	34	-0.4	4	1238444928	ms1	0.9447	0.9956	72.53	31	-0.1	5	1159544832	ms1	0.9437	0.9935	72.45	37	-0.4	6	1118570496	ms1	0.9461	0.9962	72.56	33
GTFIIDPGGVIR	y10	GTFIIDPGGVIR	1	3036428	fragment	0.943	0.9977	72.46	46	0.2	2	3428959	fragment	0.9437	0.9979	72.46	31	0.5	3	2920328	fragment	0.9438	0.9944	72.55	35	0.6	4	3481085	fragment	0.9447	0.9956	72.5	31	0.6	5	3291630	fragment	0.9437	0.9935	72.48	38	0.4	6	2867708	fragment	0.9461	0.9962	72.59	33
GTFIIDPGGVIR	y9	GTFIIDPGGVIR	1	17441396	fragment	0.943	0.9977	72.43	46	0.2	2	19584928	fragment	0.9437	0.9979	72.49	31	0.4	3	18205040	fragment	0.9438	0.9944	72.49	35	0.1	4	19442168	fragment	0.9447	0.9956	72.56	31	0.2	5	18880700	fragment	0.9437	0.9935	72.48	38	0	6	17704924	fragment	0.9461	0.9962	72.62	33
GTFIIDPGGVIR	y8	GTFIIDPGGVIR	1	47980684	fragment	0.943	0.9977	72.43	46	0.1	2	55185676	fragment	0.9437	0.9979	72.49	31	0.3	3	50439436	fragment	0.9438	0.9944	72.49	35	0.1	4	54035584	fragment	0.9447	0.9956	72.5	31	0.2	5	51108556	fragment	0.9437	0.9935	72.48	38	-0.1	6	47875904	fragment	0.9461	0.9962	72.59	33
GTFIIDPGGVIR	y7	GTFIIDPGGVIR	1	39571812	fragment	0.943	0.9977	72.4	46	0.1	2	43729360	fragment	0.9437	0.9979	72.49	31	0.2	3	40988916	fragment	0.9438	0.9944	72.49	35	0	4	43880688	fragment	0.9447	0.9956	72.56	31	0.2	5	42802640	fragment	0.9437	0.9935	72.48	38	-0.1	6	40011596	fragment	0.9461	0.9962	72.62	33
GTFIIDPGGVIR	y6	GTFIIDPGGVIR	1	333413664	fragment	0.943	0.9977	72.4	46	0.3	2	380062016	fragment	0.9437	0.9979	72.49	31	0.5	3	347269664	fragment	0.9438	0.9944	72.49	35	0.3	4	378715104	fragment	0.9447	0.9956	72.5	31	0.4	5	359454112	fragment	0.9437	0.9935	72.48	38	0.1	6	340954752	fragment	0.9461	0.9962	72.62	33
GTFIIDPGGVIR	y5	GTFIIDPGGVIR	1	5537521	fragment	0.943	0.9977	72.4	46	0.1	2	6422540	fragment	0.9437	0.9979	72.49	31	0.3	3	5939753	fragment	0.9438	0.9944	72.49	35	0.2	4	6407410	fragment	0.9447	0.9956	72.5	31	0.5	5	5675537	fragment	0.9437	0.9935	72.45	38	0	6	5770533	fragment	0.9461	0.9962	72.62	33
GTFIIDPGGVIR	y4	GTFIIDPGGVIR	1	2686068	fragment	0.943	0.9977	72.4	46	-0.2	2	3125863	fragment	0.9437	0.9979	72.49	31	0.2	3	2854459	fragment	0.9438	0.9944	72.49	35	-0.1	4	2933773	fragment	0.9447	0.9956	72.53	31	-0.3	5	2667849	fragment	0.9437	0.9935	72.42	38	-0.4	6	2718723	fragment	0.9461	0.9962	72.59	33
GTFIIDPGGVIR	b3	GTFIIDPGGVIR	1	36786184	fragment	0.943	0.9977	72.43	46	-0.6	2	42193432	fragment	0.9437	0.9979	72.49	31	-0.4	3	38525880	fragment	0.9438	0.9944	72.49	35	-0.6	4	41408232	fragment	0.9447	0.9956	72.5	31	-0.5	5	39429080	fragment	0.9437	0.9935	72.48	38	-0.8	6	37202728	fragment	0.9461	0.9962	72.62	33
GTFIIDPGGVIR	b4	GTFIIDPGGVIR	1	16950904	fragment	0.943	0.9977	72.4	46	-0.3	2	19016582	fragment	0.9437	0.9979	72.49	31	0	3	16883330	fragment	0.9438	0.9944	72.52	35	-0.3	4	18929872	fragment	0.9447	0.9956	72.56	31	-0.2	5	17805406	fragment	0.9437	0.9935	72.48	38	-0.4	6	16771513	fragment	0.9461	0.9962	72.62	33
GTFIIDPGGVIR	b8	GTFIIDPGGVIR	1	4702488	fragment	0.943	0.9977	72.4	46	18.8	2	5401495	fragment	0.9437	0.9979	72.46	31	19	3	4881930	fragment	0.9438	0.9944	72.49	35	18.9	4	5494036	fragment	0.9447	0.9956	72.53	31	18.9	5	5325306	fragment	0.9437	0.9935	72.48	38	18.7	6	4277976	fragment	0.9461	0.9962	72.62	33
GVDLTEPTQPTR	precursor	GVDLTEPTQPTR	1	454074944	ms1	0.8797	0.988	39	18	0.6	2	426118048	ms1	0.8785	0.9928	38.84	21	0.8	3	436522112	ms1	0.8799	0.9895	38.93	26	0.6	4	508525600	ms1	0.8787	0.9939	38.77	19	0.6	5	525393664	ms1	0.8799	0.9928	38.76	32	0.4	6	523013696	ms1	0.8801	0.9926	38.95	28
GVDLTEPTQPTR	precursor [M+1]	GVDLTEPTQPTR	1	329478080	ms1	0.8797	0.988	38.97	18	0.3	2	301454784	ms1	0.8785	0.9928	38.84	21	0	3	313540576	ms1	0.8799	0.9895	38.95	26	0.3	4	357404512	ms1	0.8787	0.9939	38.77	19	0.3	5	373765024	ms1	0.8799	0.9928	38.76	32	-0.2	6	374526496	ms1	0.8801	0.9926	38.9	28
GVDLTEPTQPTR	precursor [M+2]	GVDLTEPTQPTR	1	136664624	ms1	0.8797	0.988	38.97	18	0.4	2	112531888	ms1	0.8785	0.9928	38.86	21	0.3	3	130018784	ms1	0.8799	0.9895	38.93	26	0.5	4	145993856	ms1	0.8787	0.9939	38.77	19	0.4	5	151105312	ms1	0.8799	0.9928	38.72	32	-0.1	6	148970208	ms1	0.8801	0.9926	38.9	28
GVDLTEPTQPTR	y10	GVDLTEPTQPTR	1	1730108	fragment	0.8797	0.988	38.95	18	-0.7	2	1462355	fragment	0.8785	0.9928	38.88	22	-0.6	3	1601514	fragment	0.8799	0.9895	38.93	26	-0.4	4	1817475	fragment	0.8787	0.9939	38.81	19	-0.7	5	2017857	fragment	0.8799	0.9928	38.76	32	-0.9	6	1881611	fragment	0.8801	0.9926	38.95	28
GVDLTEPTQPTR	y9	GVDLTEPTQPTR	1	1291374	fragment	0.8797	0.988	38.97	18	-0.7	2	1061509	fragment	0.8785	0.9928	38.84	22	-0.6	3	1239560	fragment	0.8799	0.9895	38.93	26	-0.6	4	1307783	fragment	0.8787	0.9939	38.81	19	-0.9	5	1442357	fragment	0.8799	0.9928	38.76	32	-1.1	6	1361192	fragment	0.8801	0.9926	38.95	28
GVDLTEPTQPTR	y8	GVDLTEPTQPTR	1	9158870	fragment	0.8797	0.988	38.95	18	-1.3	2	7705181	fragment	0.8785	0.9928	38.84	22	-1.1	3	8391533	fragment	0.8799	0.9895	38.93	26	-1	4	9463410	fragment	0.8787	0.9939	38.77	19	-1.1	5	10334746	fragment	0.8799	0.9928	38.76	32	-1.4	6	9964950	fragment	0.8801	0.9926	38.95	28
GVDLTEPTQPTR	y7	GVDLTEPTQPTR	1	5887074	fragment	0.8797	0.988	38.97	18	-1.2	2	4857712	fragment	0.8785	0.9928	38.84	22	-1	3	5325264	fragment	0.8799	0.9895	38.93	26	-0.9	4	6036860	fragment	0.8787	0.9939	38.81	19	-1.1	5	6397998	fragment	0.8799	0.9928	38.76	32	-1.4	6	6162922	fragment	0.8801	0.9926	38.95	28
GVDLTEPTQPTR	y6	GVDLTEPTQPTR	1	20725628	fragment	0.8797	0.988	38.95	18	-1.2	2	17441632	fragment	0.8785	0.9928	38.84	22	-1.1	3	19036056	fragment	0.8799	0.9895	38.93	26	-1	4	21558226	fragment	0.8787	0.9939	38.81	19	-1.2	5	23495558	fragment	0.8799	0.9928	38.76	32	-1.4	6	22305320	fragment	0.8801	0.9926	38.95	28
GVDLTEPTQPTR	y5	GVDLTEPTQPTR	1	688366	fragment	0.8797	0.988	38.97	18	-1.3	2	578674	fragment	0.8785	0.9928	38.84	22	-1.1	3	622342	fragment	0.8799	0.9895	38.93	26	-1	4	669782	fragment	0.8787	0.9939	38.81	19	-1.4	5	782819	fragment	0.8799	0.9928	38.76	32	-1.2	6	733300	fragment	0.8801	0.9926	38.9	28
GVDLTEPTQPTR	y4	GVDLTEPTQPTR	1	497174	fragment	0.8797	0.988	38.92	18	-1.1	2	421315	fragment	0.8785	0.9928	38.88	22	-1	3	506328	fragment	0.8799	0.9895	38.93	26	-1.2	4	566614	fragment	0.8787	0.9939	38.81	19	-0.9	5	617513	fragment	0.8799	0.9928	38.76	32	-1.3	6	605947	fragment	0.8801	0.9926	38.95	28
GVDLTEPTQPTR	y3	GVDLTEPTQPTR	1	3729137	fragment	0.8797	0.988	38.95	18	-1.7	2	3139611	fragment	0.8785	0.9928	38.84	22	-1.6	3	3350615	fragment	0.8799	0.9895	38.93	26	-1.4	4	3848162	fragment	0.8787	0.9939	38.77	19	-1.6	5	4227476	fragment	0.8799	0.9928	38.76	32	-1.9	6	3979103	fragment	0.8801	0.9926	38.95	28
GVDLTEPTQPTR	b4	GVDLTEPTQPTR	1	475249	fragment	0.8797	0.988	38.95	18	-2.1	2	413615	fragment	0.8785	0.9928	38.84	22	-1.8	3	435332	fragment	0.8799	0.9895	38.95	26	-1.8	4	504981	fragment	0.8787	0.9939	38.81	19	-2	5	488318	fragment	0.8799	0.9928	38.76	32	-2.4	6	486310	fragment	0.8801	0.9926	38.95	28
GVDLTEPTQPTR	b5	GVDLTEPTQPTR	1	679084	fragment	0.8797	0.988	38.97	18	-1	2	617812	fragment	0.8785	0.9928	38.81	22	-0.9	3	618946	fragment	0.8799	0.9895	38.95	26	-1	4	739548	fragment	0.8787	0.9939	38.81	19	-1.2	5	769378	fragment	0.8799	0.9928	38.76	32	-1.3	6	667447	fragment	0.8801	0.9926	38.95	28
GVDLTEPTQPTR	b6	GVDLTEPTQPTR	1	232926	fragment	0.8797	0.988	38.95	18	-1.4	2	213790	fragment	0.8785	0.9928	38.84	22	-1	3	212816	fragment	0.8799	0.9895	38.93	26	-1.2	4	255634	fragment	0.8787	0.9939	38.81	19	-1.5	5	259312	fragment	0.8799	0.9928	38.79	32	-1.5	6	248508	fragment	0.8801	0.9926	38.95	28
GVDLTEPTQPTR	b11	GVDLTEPTQPTR	1	253170	fragment	0.8797	0.988	38.95	18	9	2	197788	fragment	0.8785	0.9928	38.86	22	8.2	3	205823	fragment	0.8799	0.9895	38.93	26	8.8	4	252823	fragment	0.8787	0.9939	38.73	19	8.7	5	269523	fragment	0.8799	0.9928	38.79	32	8.7	6	243710	fragment	0.8801	0.9926	38.95	28
GVDLTEPTQPTR	b7	GVDLTEPTQPTR	1	0	fragment	0.8797	0.988	38.68	18	#N/A	2	0	fragment	0.8785	0.9928	38.52	22	#N/A	3	0	fragment	0.8799	0.9895	38.66	26	#N/A	4	0	fragment	0.8787	0.9939	38.47	19	#N/A	5	0	fragment	0.8799	0.9928	38.39	32	#N/A	6	0	fragment	0.8801	0.9926	38.59	28
GVIINTASVAAFEGQVGQAAYSASK	precursor	GVIINTASVAAFEGQVGQAAYSASK	1	348093408	ms1	0.8908	0.988	83	6	0.9	2	341745568	ms1	0.8889	0.9942	83.03	11	1.4	3	500494848	ms1	0.8861	0.9857	83.03	7	1.1	4	963222912	ms1	0.8898	0.9922	83.07	6	1.6	5	900378496	ms1	0.8897	0.9953	83.02	5	1.3	6	497221408	ms1	0.8885	0.9825	83.03	6
GVIINTASVAAFEGQVGQAAYSASK	precursor [M+1]	GVIINTASVAAFEGQVGQAAYSASK	1	490546368	ms1	0.8908	0.988	83	6	1.2	2	468340992	ms1	0.8889	0.9942	83.03	11	0.8	3	689969664	ms1	0.8861	0.9857	83.03	7	0.4	4	1196870144	ms1	0.8898	0.9922	83.07	6	0.8	5	1228478848	ms1	0.8897	0.9953	83.02	5	0.8	6	600065856	ms1	0.8885	0.9825	83.03	6
GVIINTASVAAFEGQVGQAAYSASK	precursor [M+2]	GVIINTASVAAFEGQVGQAAYSASK	1	357698560	ms1	0.8908	0.988	83	6	0.4	2	321326912	ms1	0.8889	0.9942	83.03	11	0	3	525219232	ms1	0.8861	0.9857	83.03	7	0	4	870795968	ms1	0.8898	0.9922	83.07	6	0	5	863005312	ms1	0.8897	0.9953	83.02	5	-0.2	6	404378432	ms1	0.8885	0.9825	83.03	6
GVIINTASVAAFEGQVGQAAYSASK	y15	GVIINTASVAAFEGQVGQAAYSASK	1	580042	fragment	0.8908	0.988	83.05	4	0.3	2	56912	fragment	0.8889	0.9942	83.15	5	1.5	3	96648	fragment	0.8861	0.9857	83.12	4	2.5	4	1874777	fragment	0.8898	0.9922	83.04	3	-0.7	5	124252	fragment	0.8897	0.9953	83.1	3	0.3	6	1201095	fragment	0.8885	0.9825	83.01	3
GVIINTASVAAFEGQVGQAAYSASK	y14	GVIINTASVAAFEGQVGQAAYSASK	1	855862	fragment	0.8908	0.988	83.05	4	0.9	2	79837	fragment	0.8889	0.9942	83.15	5	0.9	3	121697	fragment	0.8861	0.9857	83.12	4	1.3	4	2693790	fragment	0.8898	0.9922	83.04	3	0.2	5	163016	fragment	0.8897	0.9953	83.1	3	2.1	6	1823862	fragment	0.8885	0.9825	83.01	3
GVIINTASVAAFEGQVGQAAYSASK	y13	GVIINTASVAAFEGQVGQAAYSASK	1	1157444	fragment	0.8908	0.988	83.05	4	1.5	2	112695	fragment	0.8889	0.9942	83.15	5	1.4	3	180150	fragment	0.8861	0.9857	83.12	4	1.1	4	4037472	fragment	0.8898	0.9922	83.04	3	0.2	5	244651	fragment	0.8897	0.9953	83.1	3	0	6	2421136	fragment	0.8885	0.9825	83.01	3
GVIINTASVAAFEGQVGQAAYSASK	y12	GVIINTASVAAFEGQVGQAAYSASK	1	2706876	fragment	0.8908	0.988	83.05	4	0.9	2	285054	fragment	0.8889	0.9942	83.15	5	1.6	3	477304	fragment	0.8861	0.9857	83.12	4	1.4	4	9353710	fragment	0.8898	0.9922	83.04	3	0.2	5	647723	fragment	0.8897	0.9953	83.1	3	1.5	6	6018677	fragment	0.8885	0.9825	83.01	3
GVIINTASVAAFEGQVGQAAYSASK	y11	GVIINTASVAAFEGQVGQAAYSASK	1	463991	fragment	0.8908	0.988	83.05	4	-0.1	2	42995	fragment	0.8889	0.9942	83.15	5	-7	3	72168	fragment	0.8861	0.9857	83.12	4	-3.8	4	1786369	fragment	0.8898	0.9922	83.04	3	-1.4	5	92393	fragment	0.8897	0.9953	83.1	3	0.4	6	1118426	fragment	0.8885	0.9825	83.01	3
GVIINTASVAAFEGQVGQAAYSASK	y10	GVIINTASVAAFEGQVGQAAYSASK	1	3609971	fragment	0.8908	0.988	83.05	4	1	2	347151	fragment	0.8889	0.9942	83.15	5	1.1	3	578408	fragment	0.8861	0.9857	83.12	4	0.9	4	12324338	fragment	0.8898	0.9922	83.04	3	0.5	5	703062	fragment	0.8897	0.9953	83.1	3	1.4	6	7851749	fragment	0.8885	0.9825	83.01	3
GVIINTASVAAFEGQVGQAAYSASK	y9	GVIINTASVAAFEGQVGQAAYSASK	1	11117673	fragment	0.8908	0.988	83.05	4	-0.1	2	1174602	fragment	0.8889	0.9942	83.15	5	0.6	3	1844526	fragment	0.8861	0.9857	83.12	4	0.9	4	38778460	fragment	0.8898	0.9922	83.04	3	0	5	2343462	fragment	0.8897	0.9953	83.1	3	1	6	23890102	fragment	0.8885	0.9825	83.01	3
GVIINTASVAAFEGQVGQAAYSASK	y8	GVIINTASVAAFEGQVGQAAYSASK	1	1068698	fragment	0.8908	0.988	83.05	4	0.7	2	101659	fragment	0.8889	0.9942	83.15	5	1.6	3	195924	fragment	0.8861	0.9857	83.12	4	3.1	4	3516707	fragment	0.8898	0.9922	83.04	3	0.7	5	209123	fragment	0.8897	0.9953	83.1	3	2.3	6	2167940	fragment	0.8885	0.9825	83.01	3
GVIINTASVAAFEGQVGQAAYSASK	y7	GVIINTASVAAFEGQVGQAAYSASK	1	2994931	fragment	0.8908	0.988	83.05	4	0.5	2	335629	fragment	0.8889	0.9942	83.15	5	0.6	3	528999	fragment	0.8861	0.9857	83.12	4	0.6	4	10398570	fragment	0.8898	0.9922	83.04	3	0	5	646558	fragment	0.8897	0.9953	83.1	3	1.5	6	6347618	fragment	0.8885	0.9825	83.01	3
GVIINTASVAAFEGQVGQAAYSASK	y6	GVIINTASVAAFEGQVGQAAYSASK	1	2621997	fragment	0.8908	0.988	83.05	4	-0.2	2	268150	fragment	0.8889	0.9942	83.15	5	0.8	3	427980	fragment	0.8861	0.9857	83.12	4	1.3	4	8789552	fragment	0.8898	0.9922	83.04	3	0.1	5	540251	fragment	0.8897	0.9953	83.1	3	1.3	6	5622171	fragment	0.8885	0.9825	83.01	3
GVIINTASVAAFEGQVGQAAYSASK	y5	GVIINTASVAAFEGQVGQAAYSASK	1	2789410	fragment	0.8908	0.988	83.05	4	0.5	2	263022	fragment	0.8889	0.9942	83.15	5	0.5	3	447100	fragment	0.8861	0.9857	83.12	4	0.8	4	9052023	fragment	0.8898	0.9922	83.04	3	0	5	570970	fragment	0.8897	0.9953	83.1	3	1.2	6	5651276	fragment	0.8885	0.9825	83.01	3
GVIINTASVAAFEGQVGQAAYSASK	y4	GVIINTASVAAFEGQVGQAAYSASK	1	3281876	fragment	0.8908	0.988	83.05	4	-0.4	2	310382	fragment	0.8889	0.9942	83.15	5	0.6	3	537176	fragment	0.8861	0.9857	83.12	4	0.6	4	10572017	fragment	0.8898	0.9922	83.04	3	-0.6	5	681719	fragment	0.8897	0.9953	83.1	3	0.7	6	6540467	fragment	0.8885	0.9825	83.01	3
GVIINTASVAAFEGQVGQAAYSASK	y3	GVIINTASVAAFEGQVGQAAYSASK	1	924262	fragment	0.8908	0.988	83.05	4	-0.2	2	117699	fragment	0.8889	0.9942	83.15	5	0.5	3	150849	fragment	0.8861	0.9857	83.12	4	1.1	4	3458693	fragment	0.8898	0.9922	83.04	3	-0.7	5	202990	fragment	0.8897	0.9953	83.1	3	0.4	6	2071193	fragment	0.8885	0.9825	83.01	3
GVIINTASVAAFEGQVGQAAYSASK	y11	GVIINTASVAAFEGQVGQAAYSASK	1	2789410	fragment	0.8908	0.988	83.05	4	-9.6	2	263022	fragment	0.8889	0.9942	83.15	5	-9.6	3	447100	fragment	0.8861	0.9857	83.12	4	-9.3	4	9052657	fragment	0.8898	0.9922	83.04	3	-10.1	5	570970	fragment	0.8897	0.9953	83.1	3	-9	6	5651276	fragment	0.8885	0.9825	83.01	3
GVIINTASVAAFEGQVGQAAYSASK	b4	GVIINTASVAAFEGQVGQAAYSASK	1	563950	fragment	0.8908	0.988	83.05	4	0.3	2	51795	fragment	0.8889	0.9942	83.15	5	0.2	3	105059	fragment	0.8861	0.9857	83.12	4	1.1	4	1876989	fragment	0.8898	0.9922	83.04	3	-0.6	5	120650	fragment	0.8897	0.9953	83.1	3	0.9	6	1095828	fragment	0.8885	0.9825	83.01	3
GVIINTASVAAFEGQVGQAAYSASK	b6	GVIINTASVAAFEGQVGQAAYSASK	1	337046	fragment	0.8908	0.988	83.05	4	2.3	2	16832	fragment	0.8889	0.9942	83.15	5	-1.2	3	44540	fragment	0.8861	0.9857	83.12	4	2	4	1004574	fragment	0.8898	0.9922	83.04	3	-0.3	5	50800	fragment	0.8897	0.9953	83.1	3	1.6	6	612446	fragment	0.8885	0.9825	83.01	3
GVIINTASVAAFEGQVGQAAYSASK	b10	GVIINTASVAAFEGQVGQAAYSASK	1	408697	fragment	0.8908	0.988	83.05	4	0.6	2	31534	fragment	0.8889	0.9942	83.15	5	0.3	3	27918	fragment	0.8861	0.9857	83.15	4	2.4	4	1252259	fragment	0.8898	0.9922	83.04	3	1.1	5	74432	fragment	0.8897	0.9953	83.1	3	0.5	6	777423	fragment	0.8885	0.9825	83.01	3
GVIINTASVAAFEGQVGQAAYSASK	b11	GVIINTASVAAFEGQVGQAAYSASK	1	437595	fragment	0.8908	0.988	83.05	4	0.4	2	31276	fragment	0.8889	0.9942	83.15	5	1.3	3	71578	fragment	0.8861	0.9857	83.12	4	1.1	4	1616981	fragment	0.8898	0.9922	83.04	3	-0.8	5	92466	fragment	0.8897	0.9953	83.1	3	0.8	6	1012481	fragment	0.8885	0.9825	83.01	3
GVIINTASVAAFEGQVGQAAYSASK	b17	GVIINTASVAAFEGQVGQAAYSASK	1	0	fragment	0.8908	0.988	82.73	4	#N/A	2	0	fragment	0.8889	0.9942	82.72	5	#N/A	3	0	fragment	0.8861	0.9857	82.83	4	#N/A	4	0	fragment	0.8898	0.9922	82.9	3	#N/A	5	0	fragment	0.8897	0.9953	82.89	3	#N/A	6	0	fragment	0.8885	0.9825	82.84	3
GVIINTASVAAFEGQVGQAAYSASK	b18	GVIINTASVAAFEGQVGQAAYSASK	1	0	fragment	0.8908	0.988	82.73	4	#N/A	2	0	fragment	0.8889	0.9942	82.72	5	#N/A	3	0	fragment	0.8861	0.9857	82.83	4	#N/A	4	0	fragment	0.8898	0.9922	82.9	3	#N/A	5	0	fragment	0.8897	0.9953	82.89	3	#N/A	6	0	fragment	0.8885	0.9825	82.84	3
GVVDSEDLPLNISR	precursor	GVVDSEDLPLNISR	1	202643072	ms1	0.959	0.9931	66.34	15	0.5	2	143864016	ms1	0.96	0.9785	66.48	16	0.2	3	206016160	ms1	0.9609	0.9817	66.42	15	0.3	4	197406096	ms1	0.958	0.9968	66.35	16	0.8	5	194757856	ms1	0.9598	0.9852	66.34	13	0.5	6	176809072	ms1	0.958	0.9915	66.41	19
GVVDSEDLPLNISR	precursor [M+1]	GVVDSEDLPLNISR	1	161482544	ms1	0.959	0.9931	66.34	15	0.2	2	108015296	ms1	0.96	0.9785	66.5	16	0.5	3	148728400	ms1	0.9609	0.9817	66.4	15	0.3	4	158572800	ms1	0.958	0.9968	66.35	16	0.4	5	146750208	ms1	0.9598	0.9852	66.34	13	0.3	6	139362880	ms1	0.958	0.9915	66.41	19
GVVDSEDLPLNISR	precursor [M+2]	GVVDSEDLPLNISR	1	77226248	ms1	0.959	0.9931	66.34	15	-0.1	2	59496796	ms1	0.96	0.9785	66.48	16	-0.4	3	63872152	ms1	0.9609	0.9817	66.4	15	0.2	4	72818976	ms1	0.958	0.9968	66.35	16	0.3	5	76157896	ms1	0.9598	0.9852	66.34	13	0.6	6	67972704	ms1	0.958	0.9915	66.41	19
GVVDSEDLPLNISR	y12	GVVDSEDLPLNISR	1	359060	fragment	0.959	0.9931	66.37	16	0.6	2	289140	fragment	0.96	0.9785	66.5	15	1.1	3	328462	fragment	0.9609	0.9817	66.45	15	0.8	4	377791	fragment	0.958	0.9968	66.35	16	0.9	5	368014	fragment	0.9598	0.9852	66.34	14	0.8	6	335916	fragment	0.958	0.9915	66.41	18
GVVDSEDLPLNISR	y11	GVVDSEDLPLNISR	1	2138317	fragment	0.959	0.9931	66.37	16	0.5	2	1691669	fragment	0.96	0.9785	66.5	15	0.7	3	2023891	fragment	0.9609	0.9817	66.45	15	0.5	4	2170539	fragment	0.958	0.9968	66.35	16	0.6	5	2008685	fragment	0.9598	0.9852	66.34	14	0.5	6	2042346	fragment	0.958	0.9915	66.41	18
GVVDSEDLPLNISR	y10	GVVDSEDLPLNISR	1	1717430	fragment	0.959	0.9931	66.37	16	0.5	2	1310848	fragment	0.96	0.9785	66.48	15	0.7	3	1631244	fragment	0.9609	0.9817	66.45	15	0.4	4	1698311	fragment	0.958	0.9968	66.35	16	0.5	5	1638449	fragment	0.9598	0.9852	66.34	14	0.5	6	1619495	fragment	0.958	0.9915	66.41	18
GVVDSEDLPLNISR	y9	GVVDSEDLPLNISR	1	978191	fragment	0.959	0.9931	66.37	16	0.5	2	744435	fragment	0.96	0.9785	66.5	15	0.6	3	918078	fragment	0.9609	0.9817	66.42	15	0.5	4	1026282	fragment	0.958	0.9968	66.35	16	0.6	5	929236	fragment	0.9598	0.9852	66.34	14	0.5	6	944083	fragment	0.958	0.9915	66.41	18
GVVDSEDLPLNISR	y8	GVVDSEDLPLNISR	1	2120565	fragment	0.959	0.9931	66.4	16	0.1	2	1618806	fragment	0.96	0.9785	66.5	15	0.4	3	1925654	fragment	0.9609	0.9817	66.45	15	0.1	4	2077860	fragment	0.958	0.9968	66.35	16	0.1	5	1933424	fragment	0.9598	0.9852	66.34	14	0.2	6	1993056	fragment	0.958	0.9915	66.41	18
GVVDSEDLPLNISR	y7	GVVDSEDLPLNISR	1	2564659	fragment	0.959	0.9931	66.4	16	-0.1	2	2034232	fragment	0.96	0.9785	66.5	15	0.1	3	2447992	fragment	0.9609	0.9817	66.45	15	0	4	2632850	fragment	0.958	0.9968	66.35	16	0	5	2521548	fragment	0.9598	0.9852	66.34	14	-0.1	6	2469767	fragment	0.958	0.9915	66.41	18
GVVDSEDLPLNISR	y6	GVVDSEDLPLNISR	1	6609956	fragment	0.959	0.9931	66.37	16	0	2	5269244	fragment	0.96	0.9785	66.5	15	0.2	3	6271227	fragment	0.9609	0.9817	66.45	15	0	4	6730470	fragment	0.958	0.9968	66.35	16	0	5	6347844	fragment	0.9598	0.9852	66.34	14	0	6	6431266	fragment	0.958	0.9915	66.41	18
GVVDSEDLPLNISR	y5	GVVDSEDLPLNISR	1	264478	fragment	0.959	0.9931	66.4	16	0.3	2	206564	fragment	0.96	0.9785	66.48	15	0.3	3	241839	fragment	0.9609	0.9817	66.42	15	0.3	4	254235	fragment	0.958	0.9968	66.35	16	0.3	5	242748	fragment	0.9598	0.9852	66.34	14	0.5	6	242895	fragment	0.958	0.9915	66.41	18
GVVDSEDLPLNISR	y4	GVVDSEDLPLNISR	1	470576	fragment	0.959	0.9931	66.4	16	0.2	2	363301	fragment	0.96	0.9785	66.48	15	0.2	3	434599	fragment	0.9609	0.9817	66.42	15	0.2	4	478556	fragment	0.958	0.9968	66.35	16	0	5	444870	fragment	0.9598	0.9852	66.34	14	0	6	455249	fragment	0.958	0.9915	66.41	18
GVVDSEDLPLNISR	y3	GVVDSEDLPLNISR	1	355676	fragment	0.959	0.9931	66.37	16	-0.5	2	286436	fragment	0.96	0.9785	66.5	15	-0.2	3	348857	fragment	0.9609	0.9817	66.45	15	-0.2	4	362864	fragment	0.958	0.9968	66.35	16	-0.4	5	354475	fragment	0.9598	0.9852	66.34	14	-0.5	6	335925	fragment	0.958	0.9915	66.41	18
GVVDSEDLPLNISR	b4	GVVDSEDLPLNISR	1	223407	fragment	0.959	0.9931	66.37	16	-0.2	2	173741	fragment	0.96	0.9785	66.53	15	-0.2	3	200050	fragment	0.9609	0.9817	66.45	15	-0.3	4	232670	fragment	0.958	0.9968	66.35	16	-0.5	5	210993	fragment	0.9598	0.9852	66.34	14	-0.4	6	221758	fragment	0.958	0.9915	66.41	18
GVVDSEDLPLNISR	b5	GVVDSEDLPLNISR	1	94047	fragment	0.959	0.9931	66.43	16	0	2	80558	fragment	0.96	0.9785	66.5	15	0.4	3	89581	fragment	0.9609	0.9817	66.4	15	-0.8	4	99693	fragment	0.958	0.9968	66.35	16	0.2	5	110218	fragment	0.9598	0.9852	66.34	14	0	6	102054	fragment	0.958	0.9915	66.41	18
GVVDSEDLPLNISR	b13	GVVDSEDLPLNISR	1	55777	fragment	0.959	0.9931	66.34	16	7.8	2	45686	fragment	0.96	0.9785	66.53	15	8.9	3	55254	fragment	0.9609	0.9817	66.48	15	7.9	4	68510	fragment	0.958	0.9968	66.35	16	9.3	5	64252	fragment	0.9598	0.9852	66.34	14	8.2	6	55698	fragment	0.958	0.9915	66.35	18
HGLLVPNNTTDQELQHIR	precursor	HGLLVPNNTTDQELQHIR	1	702579008	ms1	0.8313	0.9941	46.57	31	0.4	2	616803392	ms1	0.8313	0.9906	46.59	22	0.4	3	694062336	ms1	0.832	0.9955	46.51	23	0.4	4	811458752	ms1	0.8317	0.9952	46.5	20	0.4	5	837221248	ms1	0.8323	0.992	46.49	21	0.1	6	827219904	ms1	0.8321	0.9922	46.97	29
HGLLVPNNTTDQELQHIR	precursor [M+1]	HGLLVPNNTTDQELQHIR	1	780843008	ms1	0.8313	0.9941	46.62	31	0.2	2	674965056	ms1	0.8313	0.9906	46.56	22	0.2	3	762798592	ms1	0.832	0.9955	46.51	23	0.1	4	876014848	ms1	0.8317	0.9952	46.5	20	0.3	5	965668544	ms1	0.8323	0.992	46.49	21	-0.1	6	879078208	ms1	0.8321	0.9922	46.97	29
HGLLVPNNTTDQELQHIR	precursor [M+2]	HGLLVPNNTTDQELQHIR	1	453104576	ms1	0.8313	0.9941	46.59	31	0.2	2	385374624	ms1	0.8313	0.9906	46.53	22	0.1	3	450999712	ms1	0.832	0.9955	46.48	23	0.1	4	530319008	ms1	0.8317	0.9952	46.5	20	0.2	5	548387840	ms1	0.8323	0.992	46.51	21	-0.1	6	527258304	ms1	0.8321	0.9922	47	29
HGLLVPNNTTDQELQHIR	y13	HGLLVPNNTTDQELQHIR	1	1513826	fragment	0.8313	0.9941	46.64	31	0.3	2	1323286	fragment	0.8313	0.9906	46.53	21	0.2	3	1373535	fragment	0.832	0.9955	46.48	23	0.1	4	1644573	fragment	0.8317	0.9952	46.5	21	0.3	5	1638387	fragment	0.8323	0.992	46.46	22	-0.4	6	1814037	fragment	0.8321	0.9922	46.95	29
HGLLVPNNTTDQELQHIR	y11	HGLLVPNNTTDQELQHIR	1	1117772	fragment	0.8313	0.9941	46.66	31	0.5	2	842819	fragment	0.8313	0.9906	46.59	21	0.4	3	947547	fragment	0.832	0.9955	46.45	23	0.3	4	1129779	fragment	0.8317	0.9952	46.41	21	0.1	5	1053280	fragment	0.8323	0.992	46.46	22	0.1	6	1223347	fragment	0.8321	0.9922	46.97	29
HGLLVPNNTTDQELQHIR	y10	HGLLVPNNTTDQELQHIR	1	1876087	fragment	0.8313	0.9941	46.66	31	0.2	2	1570700	fragment	0.8313	0.9906	46.56	21	0.2	3	1668112	fragment	0.832	0.9955	46.45	23	0.2	4	1954827	fragment	0.8317	0.9952	46.47	21	0	5	1988277	fragment	0.8323	0.992	46.46	22	-0.2	6	2016987	fragment	0.8321	0.9922	46.97	29
HGLLVPNNTTDQELQHIR	y9	HGLLVPNNTTDQELQHIR	1	6257154	fragment	0.8313	0.9941	46.64	31	0	2	5297523	fragment	0.8313	0.9906	46.53	21	0	3	5645895	fragment	0.832	0.9955	46.45	23	-0.2	4	6666188	fragment	0.8317	0.9952	46.5	21	-0.2	5	6633526	fragment	0.8323	0.992	46.46	22	-0.4	6	7210170	fragment	0.8321	0.9922	46.95	29
HGLLVPNNTTDQELQHIR	y8	HGLLVPNNTTDQELQHIR	1	5967149	fragment	0.8313	0.9941	46.64	31	-0.1	2	5013551	fragment	0.8313	0.9906	46.53	21	-0.2	3	5335652	fragment	0.832	0.9955	46.48	23	-0.2	4	6354166	fragment	0.8317	0.9952	46.47	21	-0.3	5	6349628	fragment	0.8323	0.992	46.46	22	-0.5	6	6816866	fragment	0.8321	0.9922	46.95	29
HGLLVPNNTTDQELQHIR	y7	HGLLVPNNTTDQELQHIR	1	4972206	fragment	0.8313	0.9941	46.64	31	-0.2	2	4243748	fragment	0.8313	0.9906	46.53	21	-0.3	3	4490068	fragment	0.832	0.9955	46.45	23	-0.4	4	5204169	fragment	0.8317	0.9952	46.47	21	-0.4	5	5338379	fragment	0.8323	0.992	46.46	22	-0.7	6	5853607	fragment	0.8321	0.9922	46.95	29
HGLLVPNNTTDQELQHIR	y6	HGLLVPNNTTDQELQHIR	1	3548867	fragment	0.8313	0.9941	46.66	31	-0.3	2	3049510	fragment	0.8313	0.9906	46.56	21	-0.5	3	3314914	fragment	0.832	0.9955	46.48	23	-0.6	4	4057867	fragment	0.8317	0.9952	46.53	21	-0.6	5	3907708	fragment	0.8323	0.992	46.46	22	-0.9	6	4280993	fragment	0.8321	0.9922	46.97	29
HGLLVPNNTTDQELQHIR	y5	HGLLVPNNTTDQELQHIR	1	4541939	fragment	0.8313	0.9941	46.64	31	-0.3	2	3892196	fragment	0.8313	0.9906	46.53	21	-0.4	3	4304911	fragment	0.832	0.9955	46.45	23	-0.5	4	4966990	fragment	0.8317	0.9952	46.47	21	-0.5	5	5010096	fragment	0.8323	0.992	46.46	22	-0.8	6	5314355	fragment	0.8321	0.9922	46.95	29
HGLLVPNNTTDQELQHIR	y4	HGLLVPNNTTDQELQHIR	1	3497832	fragment	0.8313	0.9941	46.64	31	-0.1	2	2929085	fragment	0.8313	0.9906	46.5	21	-0.2	3	3132673	fragment	0.832	0.9955	46.45	23	-0.2	4	3705861	fragment	0.8317	0.9952	46.47	21	-0.2	5	3743038	fragment	0.8323	0.992	46.46	22	-0.5	6	4033274	fragment	0.8321	0.9922	46.95	29
HGLLVPNNTTDQELQHIR	y3	HGLLVPNNTTDQELQHIR	1	3692309	fragment	0.8313	0.9941	46.59	31	-0.7	2	3173678	fragment	0.8313	0.9906	46.53	21	-0.8	3	3418312	fragment	0.832	0.9955	46.45	23	-0.9	4	4050322	fragment	0.8317	0.9952	46.47	21	-0.9	5	4035036	fragment	0.8323	0.992	46.46	22	-1.2	6	4425364	fragment	0.8321	0.9922	46.97	29
HGLLVPNNTTDQELQHIR	y15	HGLLVPNNTTDQELQHIR	1	237254	fragment	0.8313	0.9941	46.64	31	-11.3	2	181250	fragment	0.8313	0.9906	46.53	21	-9.4	3	195079	fragment	0.832	0.9955	46.4	23	-10	4	264139	fragment	0.8317	0.9952	46.56	21	-10.5	5	239449	fragment	0.8323	0.992	46.51	22	-9.7	6	230774	fragment	0.8321	0.9922	46.97	29
HGLLVPNNTTDQELQHIR	y7	HGLLVPNNTTDQELQHIR	1	0	fragment	0.8313	0.9941	46.04	31	#N/A	2	0	fragment	0.8313	0.9906	46.19	21	#N/A	3	0	fragment	0.832	0.9955	46.08	23	#N/A	4	0	fragment	0.8317	0.9952	46.13	21	#N/A	5	0	fragment	0.8323	0.992	46.11	22	#N/A	6	0	fragment	0.8321	0.9922	46.38	29
HGLLVPNNTTDQELQHIR	b4	HGLLVPNNTTDQELQHIR	1	6195000	fragment	0.8313	0.9941	46.57	31	-0.6	2	5198991	fragment	0.8313	0.9906	46.53	21	-0.7	3	5752072	fragment	0.832	0.9955	46.45	23	-0.7	4	6750362	fragment	0.8317	0.9952	46.47	21	-0.8	5	6800302	fragment	0.8323	0.992	46.46	22	-1.1	6	7372099	fragment	0.8321	0.9922	46.97	29
HGLLVPNNTTDQELQHIR	b5	HGLLVPNNTTDQELQHIR	1	15958031	fragment	0.8313	0.9941	46.59	31	-0.1	2	13489039	fragment	0.8313	0.9906	46.56	21	-0.2	3	14505192	fragment	0.832	0.9955	46.45	23	-0.3	4	17366974	fragment	0.8317	0.9952	46.47	21	-0.3	5	17219322	fragment	0.8323	0.992	46.46	22	-0.6	6	18481934	fragment	0.8321	0.9922	46.95	29
HGLLVPNNTTDQELQHIR	b6	HGLLVPNNTTDQELQHIR	1	226149	fragment	0.8313	0.9941	46.64	31	-0.6	2	151570	fragment	0.8313	0.9906	46.44	21	-0.5	3	199072	fragment	0.832	0.9955	46.48	23	-0.8	4	245008	fragment	0.8317	0.9952	46.53	21	-0.7	5	213046	fragment	0.8323	0.992	46.46	22	-1	6	272871	fragment	0.8321	0.9922	47	29
HGLLVPNNTTDQELQHIR	b7	HGLLVPNNTTDQELQHIR	1	2051471	fragment	0.8313	0.9941	46.57	31	-0.6	2	1612058	fragment	0.8313	0.9906	46.56	21	-0.7	3	1789626	fragment	0.832	0.9955	46.45	23	-0.7	4	2109339	fragment	0.8317	0.9952	46.47	21	-0.8	5	2130858	fragment	0.8323	0.992	46.44	22	-1.1	6	2252464	fragment	0.8321	0.9922	46.97	29
HGLLVPNNTTDQELQHIR	b8	HGLLVPNNTTDQELQHIR	1	1215750	fragment	0.8313	0.9941	46.54	31	-0.3	2	972545	fragment	0.8313	0.9906	46.5	21	-0.5	3	1041981	fragment	0.832	0.9955	46.51	23	-0.4	4	1253895	fragment	0.8317	0.9952	46.47	21	-0.4	5	1311089	fragment	0.8323	0.992	46.46	22	-1	6	1330457	fragment	0.8321	0.9922	47.03	29
HGLLVPNNTTDQELQHIR	b11	HGLLVPNNTTDQELQHIR	1	447061	fragment	0.8313	0.9941	46.57	31	0.5	2	363298	fragment	0.8313	0.9906	46.53	21	0.2	3	382393	fragment	0.832	0.9955	46.45	23	0.6	4	469108	fragment	0.8317	0.9952	46.53	21	0.3	5	429998	fragment	0.8323	0.992	46.49	22	-0.5	6	492084	fragment	0.8321	0.9922	46.95	29
HGLLVPNNTTDQELQHIR	b8	HGLLVPNNTTDQELQHIR	1	422252	fragment	0.8313	0.9941	46.64	31	-0.5	2	362068	fragment	0.8313	0.9906	46.5	21	-0.5	3	394050	fragment	0.832	0.9955	46.4	23	-0.5	4	451071	fragment	0.8317	0.9952	46.44	21	-0.6	5	464750	fragment	0.8323	0.992	46.46	22	-1.1	6	473408	fragment	0.8321	0.9922	46.97	29
HGLLVPNNTTDQELQHIR	b9	HGLLVPNNTTDQELQHIR	1	458844	fragment	0.8313	0.9941	46.54	31	-0.2	2	395814	fragment	0.8313	0.9906	46.56	21	-0.2	3	383474	fragment	0.832	0.9955	46.4	23	-0.4	4	502033	fragment	0.8317	0.9952	46.56	21	-0.3	5	415734	fragment	0.8323	0.992	46.46	22	-0.3	6	501646	fragment	0.8321	0.9922	46.95	29
HVVQSISTQQEKETIAK	precursor	HVVQSISTQQEKETIAK	1	825450496	ms1	0.8173	0.9975	24.21	24	0.3	2	828887040	ms1	0.8191	0.996	24.25	25	0.3	3	852197120	ms1	0.8182	0.9964	24.23	25	0.3	4	927377600	ms1	0.8308	0.996	24.18	28	0.3	5	802556800	ms1	0.825	0.9935	24.11	21	0.1	6	903345600	ms1	0.8191	0.9942	24.44	27
HVVQSISTQQEKETIAK	precursor [M+1]	HVVQSISTQQEKETIAK	1	846677632	ms1	0.8173	0.9975	24.18	24	0.3	2	826568128	ms1	0.8191	0.996	24.25	25	0.3	3	855309504	ms1	0.8182	0.9964	24.25	25	0.3	4	953369728	ms1	0.8308	0.996	24.22	28	0.4	5	783083968	ms1	0.825	0.9935	24.11	21	0.2	6	910925248	ms1	0.8191	0.9942	24.4	27
HVVQSISTQQEKETIAK	precursor [M+2]	HVVQSISTQQEKETIAK	1	466370496	ms1	0.8173	0.9975	24.25	24	0.3	2	460247136	ms1	0.8191	0.996	24.25	25	0.3	3	473411712	ms1	0.8182	0.9964	24.25	25	0.4	4	518565728	ms1	0.8308	0.996	24.15	28	0.4	5	459022848	ms1	0.825	0.9935	24.16	21	0.2	6	493162272	ms1	0.8191	0.9942	24.37	27
HVVQSISTQQEKETIAK	y15	HVVQSISTQQEKETIAK	1	0	fragment	0.8173	0.9975	23.9	23	#N/A	2	0	fragment	0.8191	0.996	23.99	25	#N/A	3	0	fragment	0.8182	0.9964	23.95	24	#N/A	4	5285	fragment	0.8308	0.996	24.22	27	-1.8	5	0	fragment	0.825	0.9935	23.9	21	#N/A	6	0	fragment	0.8191	0.9942	24.04	28
HVVQSISTQQEKETIAK	y13	HVVQSISTQQEKETIAK	1	1435298	fragment	0.8173	0.9975	24.21	23	1	2	1578518	fragment	0.8191	0.996	24.3	25	0.7	3	1598793	fragment	0.8182	0.9964	24.28	24	0.8	4	1771226	fragment	0.8308	0.996	24.2	27	0.7	5	1580848	fragment	0.825	0.9935	24.09	21	0.6	6	1673187	fragment	0.8191	0.9942	24.37	28
HVVQSISTQQEKETIAK	y11	HVVQSISTQQEKETIAK	1	3045259	fragment	0.8173	0.9975	24.23	23	1	2	3233505	fragment	0.8191	0.996	24.3	25	0.7	3	3266244	fragment	0.8182	0.9964	24.28	24	0.7	4	3543391	fragment	0.8308	0.996	24.22	27	0.8	5	3157654	fragment	0.825	0.9935	24.19	21	0.7	6	3608430	fragment	0.8191	0.9942	24.42	28
HVVQSISTQQEKETIAK	y10	HVVQSISTQQEKETIAK	1	1282095	fragment	0.8173	0.9975	24.21	23	1	2	1270272	fragment	0.8191	0.996	24.25	25	1	3	1309057	fragment	0.8182	0.9964	24.23	24	0.6	4	1466892	fragment	0.8308	0.996	24.22	27	0.7	5	1364007	fragment	0.825	0.9935	24.14	21	0.5	6	1458707	fragment	0.8191	0.9942	24.37	28
HVVQSISTQQEKETIAK	y9	HVVQSISTQQEKETIAK	1	964548	fragment	0.8173	0.9975	24.21	23	0.7	2	1013629	fragment	0.8191	0.996	24.3	25	0.7	3	1078808	fragment	0.8182	0.9964	24.28	24	0.7	4	1103150	fragment	0.8308	0.996	24.15	27	0.8	5	979471	fragment	0.825	0.9935	24.11	21	0.5	6	1177661	fragment	0.8191	0.9942	24.42	28
HVVQSISTQQEKETIAK	y8	HVVQSISTQQEKETIAK	1	2058643	fragment	0.8173	0.9975	24.21	23	0.5	2	2147702	fragment	0.8191	0.996	24.32	25	0.2	3	2171141	fragment	0.8182	0.9964	24.28	24	0.3	4	2318227	fragment	0.8308	0.996	24.2	27	0.5	5	2020017	fragment	0.825	0.9935	24.19	21	0.3	6	2317472	fragment	0.8191	0.9942	24.4	28
HVVQSISTQQEKETIAK	y7	HVVQSISTQQEKETIAK	1	2001477	fragment	0.8173	0.9975	24.21	23	0.9	2	2008115	fragment	0.8191	0.996	24.3	25	0.6	3	2062395	fragment	0.8182	0.9964	24.28	24	0.4	4	2175323	fragment	0.8308	0.996	24.25	27	0.8	5	1972445	fragment	0.825	0.9935	24.16	21	0.5	6	2303723	fragment	0.8191	0.9942	24.42	28
HVVQSISTQQEKETIAK	y6	HVVQSISTQQEKETIAK	1	1804446	fragment	0.8173	0.9975	24.21	23	0.3	2	1881573	fragment	0.8191	0.996	24.3	25	0.3	3	1878240	fragment	0.8182	0.9964	24.28	24	0.2	4	2113887	fragment	0.8308	0.996	24.2	27	0.3	5	1920918	fragment	0.825	0.9935	24.11	21	0.2	6	2147527	fragment	0.8191	0.9942	24.42	28
HVVQSISTQQEKETIAK	y5	HVVQSISTQQEKETIAK	1	1319358	fragment	0.8173	0.9975	24.21	23	0.7	2	1365270	fragment	0.8191	0.996	24.32	25	0.3	3	1453286	fragment	0.8182	0.9964	24.28	24	0.3	4	1521617	fragment	0.8308	0.996	24.25	27	0.4	5	1353871	fragment	0.825	0.9935	24.14	21	0.3	6	1542158	fragment	0.8191	0.9942	24.42	28
HVVQSISTQQEKETIAK	y4	HVVQSISTQQEKETIAK	1	1423324	fragment	0.8173	0.9975	24.21	23	0.2	2	1455782	fragment	0.8191	0.996	24.28	25	0.2	3	1442295	fragment	0.8182	0.9964	24.28	24	0.2	4	1621225	fragment	0.8308	0.996	24.27	27	0.2	5	1502117	fragment	0.825	0.9935	24.11	21	0.1	6	1595377	fragment	0.8191	0.9942	24.4	28
HVVQSISTQQEKETIAK	y3	HVVQSISTQQEKETIAK	1	725553	fragment	0.8173	0.9975	24.18	23	-0.2	2	746008	fragment	0.8191	0.996	24.32	25	-0.4	3	711126	fragment	0.8182	0.9964	24.28	24	-0.4	4	802662	fragment	0.8308	0.996	24.2	27	-0.3	5	766260	fragment	0.825	0.9935	24.11	21	-0.4	6	805643	fragment	0.8191	0.9942	24.4	28
HVVQSISTQQEKETIAK	y14	HVVQSISTQQEKETIAK	1	729348	fragment	0.8173	0.9975	24.18	23	0.5	2	696248	fragment	0.8191	0.996	24.28	25	0.5	3	680719	fragment	0.8182	0.9964	24.28	24	0.3	4	745685	fragment	0.8308	0.996	24.22	27	0.1	5	655009	fragment	0.825	0.9935	24.19	21	-0.2	6	839818	fragment	0.8191	0.9942	24.4	28
HVVQSISTQQEKETIAK	y12	HVVQSISTQQEKETIAK	1	464587	fragment	0.8173	0.9975	24.28	23	0.2	2	443592	fragment	0.8191	0.996	24.23	25	0.9	3	524036	fragment	0.8182	0.9964	24.28	24	0.5	4	509882	fragment	0.8308	0.996	24.2	27	0.5	5	449585	fragment	0.825	0.9935	24.11	21	-0.6	6	477853	fragment	0.8191	0.9942	24.37	28
HVVQSISTQQEKETIAK	b5	HVVQSISTQQEKETIAK	1	3648939	fragment	0.8173	0.9975	24.21	23	0.8	2	3586563	fragment	0.8191	0.996	24.3	25	0.5	3	3732921	fragment	0.8182	0.9964	24.28	24	0.5	4	4231037	fragment	0.8308	0.996	24.22	27	0.6	5	3767932	fragment	0.825	0.9935	24.11	21	0.5	6	4076811	fragment	0.8191	0.9942	24.4	28
HVVQSISTQQEKETIAK	b6	HVVQSISTQQEKETIAK	1	1888086	fragment	0.8173	0.9975	24.18	23	0.5	2	1842178	fragment	0.8191	0.996	24.28	25	0.3	3	1886992	fragment	0.8182	0.9964	24.28	24	0.3	4	2053874	fragment	0.8308	0.996	24.2	27	0.3	5	1789547	fragment	0.825	0.9935	24.14	21	0.2	6	2090802	fragment	0.8191	0.9942	24.44	28
HVVQSISTQQEKETIAK	b7	HVVQSISTQQEKETIAK	1	1121777	fragment	0.8173	0.9975	24.21	23	0.1	2	1186648	fragment	0.8191	0.996	24.32	25	0.2	3	1179907	fragment	0.8182	0.9964	24.28	24	0	4	1257890	fragment	0.8308	0.996	24.22	27	0.1	5	1137917	fragment	0.825	0.9935	24.14	21	-0.1	6	1342611	fragment	0.8191	0.9942	24.42	28
HVVQSISTQQEKETIAK	b9	HVVQSISTQQEKETIAK	1	619963	fragment	0.8173	0.9975	24.21	23	0.5	2	652317	fragment	0.8191	0.996	24.32	25	0.4	3	651936	fragment	0.8182	0.9964	24.25	24	0.6	4	680064	fragment	0.8308	0.996	24.22	27	0.6	5	666368	fragment	0.825	0.9935	24.14	21	-0.3	6	669973	fragment	0.8191	0.9942	24.37	28
HVVQSISTQQEKETIAK	b11	HVVQSISTQQEKETIAK	1	717677	fragment	0.8173	0.9975	24.18	23	0.6	2	745472	fragment	0.8191	0.996	24.3	25	0.8	3	742034	fragment	0.8182	0.9964	24.28	24	0.6	4	819667	fragment	0.8308	0.996	24.15	27	0.5	5	739913	fragment	0.825	0.9935	24.16	21	0.8	6	850663	fragment	0.8191	0.9942	24.42	28
HVVQSISTQQEKETIAK	b13	HVVQSISTQQEKETIAK	1	0	fragment	0.8173	0.9975	23.9	23	#N/A	2	0	fragment	0.8191	0.996	23.99	25	#N/A	3	0	fragment	0.8182	0.9964	23.95	24	#N/A	4	4189	fragment	0.8308	0.996	24.15	27	-2.1	5	5937	fragment	0.825	0.9935	24.26	21	0.5	6	0	fragment	0.8191	0.9942	24.04	28
HVVQSISTQQEKETIAK	b14	HVVQSISTQQEKETIAK	1	653672	fragment	0.8173	0.9975	24.21	23	-0.3	2	673046	fragment	0.8191	0.996	24.32	25	-0.4	3	702460	fragment	0.8182	0.9964	24.28	24	-0.4	4	690619	fragment	0.8308	0.996	24.2	27	-0.3	5	618569	fragment	0.825	0.9935	24.16	21	-0.6	6	690075	fragment	0.8191	0.9942	24.4	28
IGPSILNSDLANLGAECLR	precursor	IGPSILNSDLANLGAEC[CAM]LR	1	55199480	ms1	0.9499	0.9815	83.3	16	-0.1	2	56473364	ms1	0.9084	0.9379	83.39	10	1.8	3	159191168	ms1	0.9405	0.9693	83.38	8	-0.5	4	38548324	ms1	0.8424	0.9903	83.42	12	-0.6	5	239660384	ms1	0.9451	0.986	83.37	10	-1.7	6	154106096	ms1	0.9538	0.993	83.32	8
IGPSILNSDLANLGAECLR	precursor [M+1]	IGPSILNSDLANLGAEC[CAM]LR	1	65868000	ms1	0.9499	0.9815	83.3	16	-1.5	2	52204496	ms1	0.9084	0.9379	83.39	10	-0.2	3	190459968	ms1	0.9405	0.9693	83.38	8	-0.3	4	42830668	ms1	0.8424	0.9903	83.42	12	-2.4	5	268204608	ms1	0.9451	0.986	83.37	10	-0.3	6	171471056	ms1	0.9538	0.993	83.32	8
IGPSILNSDLANLGAECLR	precursor [M+2]	IGPSILNSDLANLGAEC[CAM]LR	1	36393492	ms1	0.9499	0.9815	83.3	16	-0.2	2	22074572	ms1	0.9084	0.9379	83.39	10	0.7	3	92559520	ms1	0.9405	0.9693	83.38	8	-0.2	4	24760376	ms1	0.8424	0.9903	83.42	12	0.4	5	149483824	ms1	0.9451	0.986	83.37	10	0	6	107198128	ms1	0.9538	0.993	83.32	8
IGPSILNSDLANLGAECLR	y16	IGPSILNSDLANLGAEC[CAM]LR	1	534188	fragment	0.9499	0.9815	83.3	8	1.1	2	5937	fragment	0.9084	0.9379	83.39	4	2.2	3	31564	fragment	0.9405	0.9693	83.38	4	3.5	4	0	fragment	0.8424	0.9903	83	6	#N/A	5	547967	fragment	0.9451	0.986	83.37	5	0.4	6	77506	fragment	0.9538	0.993	83.26	4
IGPSILNSDLANLGAECLR	y15	IGPSILNSDLANLGAEC[CAM]LR	1	820054	fragment	0.9499	0.9815	83.3	8	0.9	2	16939	fragment	0.9084	0.9379	83.39	4	0.4	3	48809	fragment	0.9405	0.9693	83.38	4	-5.9	4	14155	fragment	0.8424	0.9903	83.47	6	2.3	5	661583	fragment	0.9451	0.986	83.37	5	0.4	6	156720	fragment	0.9538	0.993	83.26	4
IGPSILNSDLANLGAECLR	y14	IGPSILNSDLANLGAEC[CAM]LR	1	5937138	fragment	0.9499	0.9815	83.3	8	1.9	2	142035	fragment	0.9084	0.9379	83.39	4	1.9	3	365124	fragment	0.9405	0.9693	83.38	4	0.3	4	154188	fragment	0.8424	0.9903	83.47	6	3.6	5	5010348	fragment	0.9451	0.986	83.37	5	1.5	6	1375328	fragment	0.9538	0.993	83.26	4
IGPSILNSDLANLGAECLR	y13	IGPSILNSDLANLGAEC[CAM]LR	1	6112111	fragment	0.9499	0.9815	83.3	8	1.3	2	138266	fragment	0.9084	0.9379	83.39	4	0.9	3	375609	fragment	0.9405	0.9693	83.38	4	1.4	4	157378	fragment	0.8424	0.9903	83.47	6	1.6	5	5234598	fragment	0.9451	0.986	83.37	5	1.7	6	1287476	fragment	0.9538	0.993	83.26	4
IGPSILNSDLANLGAECLR	y12	IGPSILNSDLANLGAEC[CAM]LR	1	3545885	fragment	0.9499	0.9815	83.3	8	1.6	2	139478	fragment	0.9084	0.9379	83.46	4	1.3	3	253555	fragment	0.9405	0.9693	83.38	4	1.5	4	105556	fragment	0.8424	0.9903	83.47	6	3.6	5	3038184	fragment	0.9451	0.986	83.37	5	1.5	6	851796	fragment	0.9538	0.993	83.26	4
IGPSILNSDLANLGAECLR	y11	IGPSILNSDLANLGAEC[CAM]LR	1	2262549	fragment	0.9499	0.9815	83.3	8	-0.2	2	74520	fragment	0.9084	0.9379	83.39	4	1.1	3	149986	fragment	0.9405	0.9693	83.38	4	2.2	4	69808	fragment	0.8424	0.9903	83.47	6	0.4	5	1939000	fragment	0.9451	0.986	83.37	5	3.6	6	486120	fragment	0.9538	0.993	83.26	4
IGPSILNSDLANLGAECLR	y10	IGPSILNSDLANLGAEC[CAM]LR	1	3140629	fragment	0.9499	0.9815	83.3	8	1.6	2	109520	fragment	0.9084	0.9379	83.46	4	2.4	3	225982	fragment	0.9405	0.9693	83.38	4	1	4	94786	fragment	0.8424	0.9903	83.47	6	2.3	5	2729368	fragment	0.9451	0.986	83.37	5	3	6	671846	fragment	0.9538	0.993	83.26	4
IGPSILNSDLANLGAECLR	y9	IGPSILNSDLANLGAEC[CAM]LR	1	3106324	fragment	0.9499	0.9815	83.3	8	0.8	2	113051	fragment	0.9084	0.9379	83.46	4	1.2	3	189301	fragment	0.9405	0.9693	83.38	4	-1.1	4	98756	fragment	0.8424	0.9903	83.47	6	1.7	5	2456373	fragment	0.9451	0.986	83.37	5	0.2	6	673775	fragment	0.9538	0.993	83.26	4
IGPSILNSDLANLGAECLR	y8	IGPSILNSDLANLGAEC[CAM]LR	1	2286736	fragment	0.9499	0.9815	83.3	8	0.6	2	70019	fragment	0.9084	0.9379	83.46	4	1.8	3	159637	fragment	0.9405	0.9693	83.38	4	-0.5	4	57605	fragment	0.8424	0.9903	83.47	6	0.2	5	1896037	fragment	0.9451	0.986	83.37	5	1.3	6	501983	fragment	0.9538	0.993	83.26	4
IGPSILNSDLANLGAECLR	y7	IGPSILNSDLANLGAEC[CAM]LR	1	1295085	fragment	0.9499	0.9815	83.3	8	0.7	2	43400	fragment	0.9084	0.9379	83.46	4	1.1	3	81703	fragment	0.9405	0.9693	83.38	4	-0.1	4	33117	fragment	0.8424	0.9903	83.47	6	1.1	5	1026095	fragment	0.9451	0.986	83.37	5	0	6	294463	fragment	0.9538	0.993	83.26	4
IGPSILNSDLANLGAECLR	y6	IGPSILNSDLANLGAEC[CAM]LR	1	2754159	fragment	0.9499	0.9815	83.3	8	0.6	2	106644	fragment	0.9084	0.9379	83.46	4	-0.7	3	187662	fragment	0.9405	0.9693	83.38	4	0.3	4	59505	fragment	0.8424	0.9903	83.47	6	-0.9	5	2320590	fragment	0.9451	0.986	83.37	5	1.2	6	680080	fragment	0.9538	0.993	83.26	4
IGPSILNSDLANLGAECLR	y5	IGPSILNSDLANLGAEC[CAM]LR	1	516930	fragment	0.9499	0.9815	83.3	8	0.5	2	4808	fragment	0.9084	0.9379	83.59	4	2.2	3	21581	fragment	0.9405	0.9693	83.38	4	0.2	4	0	fragment	0.8424	0.9903	83	6	#N/A	5	443346	fragment	0.9451	0.986	83.37	5	0.2	6	124845	fragment	0.9538	0.993	83.26	4
IGPSILNSDLANLGAECLR	y4	IGPSILNSDLANLGAEC[CAM]LR	1	587804	fragment	0.9499	0.9815	83.3	8	1	2	13579	fragment	0.9084	0.9379	83.46	4	1.1	3	33018	fragment	0.9405	0.9693	83.38	4	1.6	4	0	fragment	0.8424	0.9903	83	6	#N/A	5	501912	fragment	0.9451	0.986	83.37	5	0.5	6	110426	fragment	0.9538	0.993	83.26	4
IGPSILNSDLANLGAECLR	y3	IGPSILNSDLANLGAEC[CAM]LR	1	864827	fragment	0.9499	0.9815	83.3	8	0.2	2	39992	fragment	0.9084	0.9379	83.46	4	0.5	3	57327	fragment	0.9405	0.9693	83.38	4	0	4	16261	fragment	0.8424	0.9903	83.47	6	0.2	5	694107	fragment	0.9451	0.986	83.37	5	0.2	6	198084	fragment	0.9538	0.993	83.26	4
IGPSILNSDLANLGAECLR	b4	IGPSILNSDLANLGAEC[CAM]LR	1	760973	fragment	0.9499	0.9815	83.3	8	0.4	2	39155	fragment	0.9084	0.9379	83.39	4	0.6	3	61418	fragment	0.9405	0.9693	83.38	4	-0.3	4	23744	fragment	0.8424	0.9903	83.47	6	1.6	5	680253	fragment	0.9451	0.986	83.37	5	0.5	6	192335	fragment	0.9538	0.993	83.26	4
IGPSILNSDLANLGAECLR	b5	IGPSILNSDLANLGAEC[CAM]LR	1	701197	fragment	0.9499	0.9815	83.3	8	0.6	2	37743	fragment	0.9084	0.9379	83.46	4	0.8	3	68035	fragment	0.9405	0.9693	83.38	4	0.5	4	6637	fragment	0.8424	0.9903	83.57	6	0.5	5	663733	fragment	0.9451	0.986	83.37	5	0.1	6	161459	fragment	0.9538	0.993	83.26	4
IGPSILNSDLANLGAECLR	b6	IGPSILNSDLANLGAEC[CAM]LR	1	256664	fragment	0.9499	0.9815	83.3	8	0.8	2	0	fragment	0.9084	0.9379	83.13	4	#N/A	3	15913	fragment	0.9405	0.9693	83.38	4	1.1	4	0	fragment	0.8424	0.9903	83	6	#N/A	5	211508	fragment	0.9451	0.986	83.37	5	0.4	6	50495	fragment	0.9538	0.993	83.26	4
IGPSILNSDLANLGAECLR	b9	IGPSILNSDLANLGAEC[CAM]LR	1	229856	fragment	0.9499	0.9815	83.3	8	0.4	2	11819	fragment	0.9084	0.9379	83.26	4	-13.2	3	0	fragment	0.9405	0.9693	83.19	4	#N/A	4	5427	fragment	0.8424	0.9903	83.31	6	-6.8	5	204572	fragment	0.9451	0.986	83.37	5	0.2	6	43476	fragment	0.9538	0.993	83.26	4
IGPSILNSDLANLGAECLR	b12	IGPSILNSDLANLGAEC[CAM]LR	1	105184	fragment	0.9499	0.9815	83.3	8	2.2	2	0	fragment	0.9084	0.9379	83.13	4	#N/A	3	526	fragment	0.9405	0.9693	83.19	4	0	4	0	fragment	0.8424	0.9903	83	6	#N/A	5	90200	fragment	0.9451	0.986	83.37	5	1	6	9760	fragment	0.9538	0.993	83.26	4
IGPSILNSDLANLGAECLR	precursor	IGPSILNSDLANLGAEC[CAM]LR	1	57740676	ms1	0.8757	0.9749	83.3	16	-2.8	2	34489712	ms1	0.8315	0.9575	83.39	10	0.4	3	173437616	ms1	0.7938	0.9444	83.38	8	-1.6	4	58789996	ms1	0.7854	0.9084	83.36	12	-0.2	5	178898304	ms1	0.8716	0.9653	83.37	10	-3	6	103988704	ms1	0.8768	0.9497	83.32	8
IGPSILNSDLANLGAECLR	precursor [M+1]	IGPSILNSDLANLGAEC[CAM]LR	1	53785172	ms1	0.8757	0.9749	83.3	16	0.3	2	41504500	ms1	0.8315	0.9575	83.39	10	-0.9	3	123631440	ms1	0.7938	0.9444	83.38	8	0.2	4	48102460	ms1	0.7854	0.9084	83.42	12	2.1	5	149557072	ms1	0.8716	0.9653	83.37	10	-4.2	6	159459392	ms1	0.8768	0.9497	83.32	8
IGPSILNSDLANLGAECLR	precursor [M+2]	IGPSILNSDLANLGAEC[CAM]LR	1	40648328	ms1	0.8757	0.9749	83.3	16	0.6	2	32233194	ms1	0.8315	0.9575	83.39	10	-0.6	3	91502080	ms1	0.7938	0.9444	83.38	8	9.9	4	17520390	ms1	0.7854	0.9084	83.36	12	-0.8	5	98619400	ms1	0.8716	0.9653	83.37	10	10.9	6	86341944	ms1	0.8768	0.9497	83.32	8
IGPSILNSDLANLGAECLR	y11	IGPSILNSDLANLGAEC[CAM]LR	1	83916	fragment	0.8757	0.9749	83.3	8	0.6	2	0	fragment	0.8315	0.9575	83.13	4	#N/A	3	0	fragment	0.7938	0.9444	83.19	4	#N/A	4	0	fragment	0.7854	0.9084	83	6	#N/A	5	0	fragment	0.8716	0.9653	83.05	5	#N/A	6	24150	fragment	0.8768	0.9497	83.26	4
IGPSILNSDLANLGAECLR	y10	IGPSILNSDLANLGAEC[CAM]LR	1	164031	fragment	0.8757	0.9749	83.3	8	1.5	2	0	fragment	0.8315	0.9575	83.13	4	#N/A	3	0	fragment	0.7938	0.9444	83.19	4	#N/A	4	0	fragment	0.7854	0.9084	83	6	#N/A	5	80085	fragment	0.8716	0.9653	83.37	5	0.7	6	59103	fragment	0.8768	0.9497	83.26	4
IGPSILNSDLANLGAECLR	y9	IGPSILNSDLANLGAEC[CAM]LR	1	941489	fragment	0.8757	0.9749	83.3	8	0.5	2	24545	fragment	0.8315	0.9575	83.39	4	-0.7	3	45434	fragment	0.7938	0.9444	83.38	4	0.3	4	19668	fragment	0.7854	0.9084	83.47	6	0.2	5	530543	fragment	0.8716	0.9653	83.37	5	0.7	6	364003	fragment	0.8768	0.9497	83.26	4
IGPSILNSDLANLGAECLR	y8	IGPSILNSDLANLGAEC[CAM]LR	1	2695355	fragment	0.8757	0.9749	83.3	8	0.8	2	94569	fragment	0.8315	0.9575	83.46	4	2.3	3	141742	fragment	0.7938	0.9444	83.38	4	1.7	4	294984	fragment	0.7854	0.9084	83.15	6	5.9	5	1550346	fragment	0.8716	0.9653	83.37	5	0.4	6	1199453	fragment	0.8768	0.9497	83.26	4
IGPSILNSDLANLGAECLR	y7	IGPSILNSDLANLGAEC[CAM]LR	1	2538566	fragment	0.8757	0.9749	83.3	8	1	2	83817	fragment	0.8315	0.9575	83.52	4	0.3	3	135727	fragment	0.7938	0.9444	83.38	4	-1.4	4	107024	fragment	0.7854	0.9084	83.47	6	-1.5	5	1446341	fragment	0.8716	0.9653	83.37	5	0.3	6	947020	fragment	0.8768	0.9497	83.26	4
IGPSILNSDLANLGAECLR	y6	IGPSILNSDLANLGAEC[CAM]LR	1	15979296	fragment	0.8757	0.9749	83.3	8	0.7	2	476945	fragment	0.8315	0.9575	83.46	4	0.7	3	733261	fragment	0.7938	0.9444	83.38	4	0.3	4	405783	fragment	0.7854	0.9084	83.47	6	0.4	5	9074510	fragment	0.8716	0.9653	83.37	5	0.5	6	6245344	fragment	0.8768	0.9497	83.26	4
IGPSILNSDLANLGAECLR	y5	IGPSILNSDLANLGAEC[CAM]LR	1	3365931	fragment	0.8757	0.9749	83.3	8	-0.1	2	112226	fragment	0.8315	0.9575	83.46	4	0.7	3	109241	fragment	0.7938	0.9444	83.38	4	-1.8	4	86228	fragment	0.7854	0.9084	83.47	6	0.3	5	1868368	fragment	0.8716	0.9653	83.37	5	0.5	6	1226557	fragment	0.8768	0.9497	83.26	4
IGPSILNSDLANLGAECLR	y4	IGPSILNSDLANLGAEC[CAM]LR	1	2882649	fragment	0.8757	0.9749	83.3	8	1.1	2	104342	fragment	0.8315	0.9575	83.46	4	0.5	3	117932	fragment	0.7938	0.9444	83.38	4	-0.1	4	70426	fragment	0.7854	0.9084	83.47	6	1.1	5	1695074	fragment	0.8716	0.9653	83.37	5	1.8	6	1128441	fragment	0.8768	0.9497	83.26	4
IGPSILNSDLANLGAECLR	y3	IGPSILNSDLANLGAEC[CAM]LR	1	1820485	fragment	0.8757	0.9749	83.3	8	0.5	2	45398	fragment	0.8315	0.9575	83.52	4	0.4	3	104791	fragment	0.7938	0.9444	83.38	4	0.8	4	46163	fragment	0.7854	0.9084	83.47	6	0.4	5	1023162	fragment	0.8716	0.9653	83.37	5	0.6	6	710300	fragment	0.8768	0.9497	83.26	4
IGPSILNSDLANLGAECLR	y18	IGPSILNSDLANLGAEC[CAM]LR	1	193882	fragment	0.8757	0.9749	83.3	8	8.8	2	0	fragment	0.8315	0.9575	83.13	4	#N/A	3	15226	fragment	0.7938	0.9444	83.25	4	9.3	4	10008	fragment	0.7854	0.9084	83.57	6	10.4	5	76115	fragment	0.8716	0.9653	83.37	5	8.6	6	60951	fragment	0.8768	0.9497	83.26	4
IGPSILNSDLANLGAECLR	y10	IGPSILNSDLANLGAEC[CAM]LR	1	0	fragment	0.8757	0.9749	82.64	8	#N/A	2	0	fragment	0.8315	0.9575	83.13	4	#N/A	3	0	fragment	0.7938	0.9444	83.19	4	#N/A	4	0	fragment	0.7854	0.9084	83	6	#N/A	5	0	fragment	0.8716	0.9653	83.05	5	#N/A	6	0	fragment	0.8768	0.9497	83.06	4
IGPSILNSDLANLGAECLR	b4	IGPSILNSDLANLGAEC[CAM]LR	1	381608	fragment	0.8757	0.9749	83.3	8	0.3	2	37709	fragment	0.8315	0.9575	83.46	4	0.3	3	31989	fragment	0.7938	0.9444	83.45	4	0.5	4	16433	fragment	0.7854	0.9084	83.47	6	-0.4	5	190029	fragment	0.8716	0.9653	83.37	5	1	6	166777	fragment	0.8768	0.9497	83.26	4
IGPSILNSDLANLGAECLR	b5	IGPSILNSDLANLGAEC[CAM]LR	1	887519	fragment	0.8757	0.9749	83.3	8	0.3	2	40466	fragment	0.8315	0.9575	83.46	4	1	3	10606	fragment	0.7938	0.9444	83.25	4	-0.2	4	18399	fragment	0.7854	0.9084	83.47	6	0.4	5	597195	fragment	0.8716	0.9653	83.37	5	0.4	6	351214	fragment	0.8768	0.9497	83.26	4
IGPSILNSDLANLGAECLR	b6	IGPSILNSDLANLGAEC[CAM]LR	1	551093	fragment	0.8757	0.9749	83.3	8	0.4	2	11711	fragment	0.8315	0.9575	83.46	4	1	3	5534	fragment	0.7938	0.9444	83.58	4	0.7	4	12737	fragment	0.7854	0.9084	83.47	6	0.6	5	266444	fragment	0.8716	0.9653	83.37	5	0.4	6	209395	fragment	0.8768	0.9497	83.26	4
IGPSILNSDLANLGAECLR	b7	IGPSILNSDLANLGAEC[CAM]LR	1	213040	fragment	0.8757	0.9749	83.3	8	0.9	2	3087	fragment	0.8315	0.9575	83.59	4	7.5	3	4690	fragment	0.7938	0.9444	83.58	4	5.1	4	0	fragment	0.7854	0.9084	83	6	#N/A	5	135030	fragment	0.8716	0.9653	83.37	5	0.4	6	100570	fragment	0.8768	0.9497	83.26	4
IGPSILNSDLANLGAECLR	b9	IGPSILNSDLANLGAEC[CAM]LR	1	2629730	fragment	0.8757	0.9749	83.3	8	1	2	56967	fragment	0.8315	0.9575	83.39	4	1.3	3	123227	fragment	0.7938	0.9444	83.38	4	-0.9	4	64785	fragment	0.7854	0.9084	83.47	6	2.9	5	1564764	fragment	0.8716	0.9653	83.37	5	0.4	6	997018	fragment	0.8768	0.9497	83.26	4
IGPSILNSDLANLGAECLR	b10	IGPSILNSDLANLGAEC[CAM]LR	1	873953	fragment	0.8757	0.9749	83.3	8	0.6	2	28914	fragment	0.8315	0.9575	83.39	4	0.2	3	0	fragment	0.7938	0.9444	83.19	4	#N/A	4	13037	fragment	0.7854	0.9084	83.47	6	1.9	5	596915	fragment	0.8716	0.9653	83.37	5	0.9	6	330768	fragment	0.8768	0.9497	83.26	4
IGPSILNSDLANLGAECLR	b11	IGPSILNSDLANLGAEC[CAM]LR	1	661300	fragment	0.8757	0.9749	83.3	8	0.8	2	0	fragment	0.8315	0.9575	83.13	4	#N/A	3	0	fragment	0.7938	0.9444	83.19	4	#N/A	4	12992	fragment	0.7854	0.9084	83.47	6	0.4	5	401414	fragment	0.8716	0.9653	83.37	5	0.9	6	204431	fragment	0.8768	0.9497	83.26	4
IGPSILNSDLANLGAECLR	b12	IGPSILNSDLANLGAEC[CAM]LR	1	935514	fragment	0.8757	0.9749	83.3	8	0.3	2	20480	fragment	0.8315	0.9575	83.39	4	-0.2	3	0	fragment	0.7938	0.9444	83.19	4	#N/A	4	23375	fragment	0.7854	0.9084	83.47	6	1.2	5	502100	fragment	0.8716	0.9653	83.37	5	1.6	6	325091	fragment	0.8768	0.9497	83.26	4
IGPSILNSDLANLGAECLR	b10	IGPSILNSDLANLGAEC[CAM]LR	1	0	fragment	0.8757	0.9749	82.64	8	#N/A	2	0	fragment	0.8315	0.9575	83.13	4	#N/A	3	0	fragment	0.7938	0.9444	83.19	4	#N/A	4	0	fragment	0.7854	0.9084	83	6	#N/A	5	0	fragment	0.8716	0.9653	83.05	5	#N/A	6	0	fragment	0.8768	0.9497	83.06	4
IIDVVYNASNNELVR	precursor	IIDVVYNASNNELVR	1	638904000	ms1	0.9093	0.9917	64.49	13	0.8	2	452881728	ms1	0.9068	0.9947	64.5	15	0.8	3	742963584	ms1	0.9079	0.9934	64.48	14	0.9	4	804272320	ms1	0.9085	0.9958	64.43	11	0.8	5	739963584	ms1	0.9089	0.998	64.36	12	0.7	6	724253504	ms1	0.9089	0.9954	64.47	14
IIDVVYNASNNELVR	precursor [M+1]	IIDVVYNASNNELVR	1	588004736	ms1	0.9093	0.9917	64.46	13	0.5	2	410469632	ms1	0.9068	0.9947	64.5	15	0.6	3	657035840	ms1	0.9079	0.9934	64.45	14	0.5	4	738248512	ms1	0.9085	0.9958	64.4	11	0.5	5	680815744	ms1	0.9089	0.998	64.36	12	0.4	6	658400512	ms1	0.9089	0.9954	64.47	14
IIDVVYNASNNELVR	precursor [M+2]	IIDVVYNASNNELVR	1	323136480	ms1	0.9093	0.9917	64.46	13	0.5	2	220412016	ms1	0.9068	0.9947	64.5	15	0.4	3	346130720	ms1	0.9079	0.9934	64.45	14	0.4	4	369138720	ms1	0.9085	0.9958	64.43	11	0.5	5	345922752	ms1	0.9089	0.998	64.32	12	0.3	6	351408160	ms1	0.9089	0.9954	64.47	14
IIDVVYNASNNELVR	y11	IIDVVYNASNNELVR	1	362799	fragment	0.9093	0.9917	64.52	13	0.3	2	308183	fragment	0.9068	0.9947	64.5	15	0.5	3	437118	fragment	0.9079	0.9934	64.48	15	0.7	4	475957	fragment	0.9085	0.9958	64.37	11	-0.1	5	460916	fragment	0.9089	0.998	64.36	12	0.1	6	450205	fragment	0.9089	0.9954	64.51	14
IIDVVYNASNNELVR	y10	IIDVVYNASNNELVR	1	2178957	fragment	0.9093	0.9917	64.52	13	0.5	2	1603724	fragment	0.9068	0.9947	64.46	15	0.3	3	2368280	fragment	0.9079	0.9934	64.51	15	0.2	4	2734614	fragment	0.9085	0.9958	64.4	11	0.1	5	2675875	fragment	0.9089	0.998	64.36	12	0.1	6	2551876	fragment	0.9089	0.9954	64.51	14
IIDVVYNASNNELVR	y9	IIDVVYNASNNELVR	1	2905179	fragment	0.9093	0.9917	64.46	13	0.3	2	2092680	fragment	0.9068	0.9947	64.46	15	0.2	3	3198932	fragment	0.9079	0.9934	64.48	15	0.2	4	3754014	fragment	0.9085	0.9958	64.4	11	0.2	5	3568716	fragment	0.9089	0.998	64.36	12	0.1	6	3299963	fragment	0.9089	0.9954	64.51	14
IIDVVYNASNNELVR	y8	IIDVVYNASNNELVR	1	3698776	fragment	0.9093	0.9917	64.52	13	-0.1	2	2597178	fragment	0.9068	0.9947	64.46	15	-0.1	3	4116853	fragment	0.9079	0.9934	64.48	15	-0.1	4	4588577	fragment	0.9085	0.9958	64.4	11	-0.2	5	4531373	fragment	0.9089	0.998	64.36	12	-0.3	6	4186241	fragment	0.9089	0.9954	64.47	14
IIDVVYNASNNELVR	y7	IIDVVYNASNNELVR	1	8542046	fragment	0.9093	0.9917	64.52	13	0	2	6237426	fragment	0.9068	0.9947	64.46	15	0	3	9465003	fragment	0.9079	0.9934	64.48	15	-0.1	4	10683052	fragment	0.9085	0.9958	64.4	11	-0.1	5	10393156	fragment	0.9089	0.998	64.36	12	-0.3	6	9628840	fragment	0.9089	0.9954	64.51	14
IIDVVYNASNNELVR	y6	IIDVVYNASNNELVR	1	5813573	fragment	0.9093	0.9917	64.52	13	-0.1	2	4233044	fragment	0.9068	0.9947	64.46	15	-0.1	3	6433838	fragment	0.9079	0.9934	64.48	15	-0.2	4	7409321	fragment	0.9085	0.9958	64.4	11	-0.2	5	7145530	fragment	0.9089	0.998	64.36	12	-0.4	6	6559595	fragment	0.9089	0.9954	64.51	14
IIDVVYNASNNELVR	y5	IIDVVYNASNNELVR	1	3503193	fragment	0.9093	0.9917	64.52	13	0.1	2	2601883	fragment	0.9068	0.9947	64.46	15	0.1	3	3867927	fragment	0.9079	0.9934	64.48	15	0	4	4557257	fragment	0.9085	0.9958	64.4	11	-0.1	5	4273237	fragment	0.9089	0.998	64.36	12	-0.1	6	4136881	fragment	0.9089	0.9954	64.51	14
IIDVVYNASNNELVR	y4	IIDVVYNASNNELVR	1	2036704	fragment	0.9093	0.9917	64.49	13	0.2	2	1487914	fragment	0.9068	0.9947	64.46	15	0.2	3	2169573	fragment	0.9079	0.9934	64.51	15	0.2	4	2578860	fragment	0.9085	0.9958	64.43	11	0	5	2455744	fragment	0.9089	0.998	64.36	12	0	6	2386621	fragment	0.9089	0.9954	64.47	14
IIDVVYNASNNELVR	y3	IIDVVYNASNNELVR	1	3006018	fragment	0.9093	0.9917	64.52	13	-0.4	2	2117923	fragment	0.9068	0.9947	64.46	15	-0.4	3	3322567	fragment	0.9079	0.9934	64.48	15	-0.5	4	3827285	fragment	0.9085	0.9958	64.43	11	-0.6	5	3582746	fragment	0.9089	0.998	64.36	12	-0.7	6	3346104	fragment	0.9089	0.9954	64.51	14
IIDVVYNASNNELVR	y13	IIDVVYNASNNELVR	1	0	fragment	0.9093	0.9917	64.22	13	#N/A	2	0	fragment	0.9068	0.9947	64.1	15	#N/A	3	0	fragment	0.9079	0.9934	64.15	15	#N/A	4	0	fragment	0.9085	0.9958	64.17	11	#N/A	5	0	fragment	0.9089	0.998	64.06	12	#N/A	6	0	fragment	0.9089	0.9954	64.21	14
IIDVVYNASNNELVR	b3	IIDVVYNASNNELVR	1	4332085	fragment	0.9093	0.9917	64.52	13	-0.4	2	3169444	fragment	0.9068	0.9947	64.46	15	-0.4	3	4840342	fragment	0.9079	0.9934	64.48	15	-0.5	4	5620876	fragment	0.9085	0.9958	64.4	11	-0.5	5	5350415	fragment	0.9089	0.998	64.36	12	-0.7	6	5123340	fragment	0.9089	0.9954	64.51	14
IIDVVYNASNNELVR	b4	IIDVVYNASNNELVR	1	2670165	fragment	0.9093	0.9917	64.52	13	-0.1	2	2026918	fragment	0.9068	0.9947	64.46	15	-0.1	3	3014512	fragment	0.9079	0.9934	64.48	15	-0.2	4	3572867	fragment	0.9085	0.9958	64.4	11	-0.3	5	3231103	fragment	0.9089	0.998	64.36	12	-0.4	6	3014155	fragment	0.9089	0.9954	64.47	14
IIDVVYNASNNELVR	b5	IIDVVYNASNNELVR	1	1477662	fragment	0.9093	0.9917	64.49	13	0.3	2	1079259	fragment	0.9068	0.9947	64.46	15	0.3	3	1718055	fragment	0.9079	0.9934	64.48	15	0.4	4	2004732	fragment	0.9085	0.9958	64.4	11	0.2	5	1758215	fragment	0.9089	0.998	64.36	12	0.1	6	1742767	fragment	0.9089	0.9954	64.47	14
IIDVVYNASNNELVR	b6	IIDVVYNASNNELVR	1	491879	fragment	0.9093	0.9917	64.49	13	0.2	2	382294	fragment	0.9068	0.9947	64.46	15	0.2	3	555840	fragment	0.9079	0.9934	64.48	15	0.2	4	621364	fragment	0.9085	0.9958	64.4	11	-0.2	5	615542	fragment	0.9089	0.998	64.36	12	0	6	506935	fragment	0.9089	0.9954	64.47	14
IIDVVYNASNNELVR	b8	IIDVVYNASNNELVR	1	194125	fragment	0.9093	0.9917	64.52	13	0.1	2	144959	fragment	0.9068	0.9947	64.53	15	0	3	225733	fragment	0.9079	0.9934	64.48	15	-0.2	4	247483	fragment	0.9085	0.9958	64.37	11	-0.4	5	275984	fragment	0.9089	0.998	64.32	12	0.3	6	236956	fragment	0.9089	0.9954	64.51	14
ISGLIYEETR	precursor	ISGLIYEETR	1	602633792	ms1	0.9405	0.9924	49.4	15	0.6	2	427404640	ms1	0.9414	0.9922	49.4	19	0.4	3	469957760	ms1	0.943	0.9966	49.46	14	0.5	4	541776192	ms1	0.9431	0.9875	49.23	13	0.4	5	603394752	ms1	0.9453	0.9913	49.36	13	0.2	6	607795072	ms1	0.9452	0.9931	49.46	15
ISGLIYEETR	precursor [M+1]	ISGLIYEETR	1	364078624	ms1	0.9405	0.9924	49.4	15	0.4	2	258228432	ms1	0.9414	0.9922	49.37	19	0.3	3	298822048	ms1	0.943	0.9966	49.43	14	0.5	4	348802592	ms1	0.9431	0.9875	49.26	13	0.3	5	386213440	ms1	0.9453	0.9913	49.36	13	0.1	6	371970368	ms1	0.9452	0.9931	49.49	15
ISGLIYEETR	precursor [M+2]	ISGLIYEETR	1	140238736	ms1	0.9405	0.9924	49.4	15	0.2	2	100817624	ms1	0.9414	0.9922	49.45	19	0.2	3	107512400	ms1	0.943	0.9966	49.46	14	0.3	4	114065184	ms1	0.9431	0.9875	49.26	13	0.1	5	131559704	ms1	0.9453	0.9913	49.34	13	0.1	6	136452224	ms1	0.9452	0.9931	49.49	15
ISGLIYEETR	y9	ISGLIYEETR	1	7516234	fragment	0.9405	0.9924	49.37	15	-0.7	2	5318585	fragment	0.9414	0.9922	49.4	19	-0.6	3	5318732	fragment	0.943	0.9966	49.43	14	-0.7	4	6504568	fragment	0.9431	0.9875	49.26	13	-0.5	5	7691104	fragment	0.9453	0.9913	49.34	13	-1	6	7275361	fragment	0.9452	0.9931	49.49	15
ISGLIYEETR	y8	ISGLIYEETR	1	7257406	fragment	0.9405	0.9924	49.4	15	-0.9	2	5007809	fragment	0.9414	0.9922	49.4	19	-0.8	3	4995208	fragment	0.943	0.9966	49.43	14	-0.9	4	6087894	fragment	0.9431	0.9875	49.26	13	-0.7	5	7050871	fragment	0.9453	0.9913	49.34	13	-1.2	6	6713128	fragment	0.9452	0.9931	49.46	15
ISGLIYEETR	y7	ISGLIYEETR	1	1242321	fragment	0.9405	0.9924	49.43	15	-0.7	2	855100	fragment	0.9414	0.9922	49.4	19	-0.8	3	806448	fragment	0.943	0.9966	49.43	14	-0.8	4	986879	fragment	0.9431	0.9875	49.26	13	-0.9	5	1192509	fragment	0.9453	0.9913	49.34	13	-1.4	6	1162995	fragment	0.9452	0.9931	49.49	15
ISGLIYEETR	y6	ISGLIYEETR	1	10310347	fragment	0.9405	0.9924	49.4	15	-1.2	2	7296975	fragment	0.9414	0.9922	49.4	19	-1	3	7366018	fragment	0.943	0.9966	49.43	14	-1.2	4	8740194	fragment	0.9431	0.9875	49.26	13	-1	5	10323695	fragment	0.9453	0.9913	49.34	13	-1.5	6	9744655	fragment	0.9452	0.9931	49.46	15
ISGLIYEETR	y5	ISGLIYEETR	1	13179811	fragment	0.9405	0.9924	49.4	15	-1.1	2	9303344	fragment	0.9414	0.9922	49.4	19	-1	3	9292601	fragment	0.943	0.9966	49.43	14	-1.1	4	11080548	fragment	0.9431	0.9875	49.26	13	-1	5	13191659	fragment	0.9453	0.9913	49.34	13	-1.4	6	12075712	fragment	0.9452	0.9931	49.46	15
ISGLIYEETR	y4	ISGLIYEETR	1	2646415	fragment	0.9405	0.9924	49.4	15	-0.6	2	1877303	fragment	0.9414	0.9922	49.4	19	-0.5	3	1937048	fragment	0.943	0.9966	49.46	14	-0.7	4	2198776	fragment	0.9431	0.9875	49.26	13	-0.5	5	2702576	fragment	0.9453	0.9913	49.34	13	-1	6	2508196	fragment	0.9452	0.9931	49.46	15
ISGLIYEETR	y3	ISGLIYEETR	1	1725926	fragment	0.9405	0.9924	49.37	15	-1.3	2	1278844	fragment	0.9414	0.9922	49.4	19	-1.2	3	1238210	fragment	0.943	0.9966	49.43	14	-1.3	4	1495285	fragment	0.9431	0.9875	49.26	13	-1.1	5	1767569	fragment	0.9453	0.9913	49.36	13	-1.5	6	1685972	fragment	0.9452	0.9931	49.46	15
ISGLIYEETR	b4	ISGLIYEETR	1	2913803	fragment	0.9405	0.9924	49.4	15	-1.3	2	1988785	fragment	0.9414	0.9922	49.37	19	-1.2	3	1922969	fragment	0.943	0.9966	49.43	14	-1.3	4	2447550	fragment	0.9431	0.9875	49.26	13	-1.3	5	2687090	fragment	0.9453	0.9913	49.34	13	-1.7	6	2621363	fragment	0.9452	0.9931	49.49	15
ISLPLPNFSSLNLR	precursor	ISLPLPNFSSLNLR	1	137944992	ms1	0.9325	0.7276	83.9	13	-4.5	2	122367232	ms1	0.9409	0.7592	83.94	10	0.2	3	179738752	ms1	0.9435	0.8521	83.93	11	0.6	4	243411568	ms1	0.9656	0.9084	83.96	5	0.3	5	189076864	ms1	0.9434	0.9652	83.93	10	-0.1	6	237457568	ms1	0.9604	0.8396	83.88	12
ISLPLPNFSSLNLR	precursor [M+1]	ISLPLPNFSSLNLR	1	93143392	ms1	0.9325	0.7276	83.9	13	0.3	2	119652472	ms1	0.9409	0.7592	83.94	10	0	3	148491680	ms1	0.9435	0.8521	83.93	11	-0.5	4	226214272	ms1	0.9656	0.9084	83.96	5	0.1	5	198573120	ms1	0.9434	0.9652	83.93	10	0.3	6	216589664	ms1	0.9604	0.8396	83.88	12
ISLPLPNFSSLNLR	precursor [M+2]	ISLPLPNFSSLNLR	1	323545312	ms1	0.9325	0.7276	83.77	13	-11.2	2	280182912	ms1	0.9409	0.7592	83.81	10	-11.2	3	211399744	ms1	0.9435	0.8521	83.8	11	-10.2	4	208556896	ms1	0.9656	0.9084	83.83	5	-7.3	5	106661440	ms1	0.9434	0.9652	83.8	10	-10.5	6	317263520	ms1	0.9604	0.8396	83.75	12
ISLPLPNFSSLNLR	y13	ISLPLPNFSSLNLR	1	0	fragment	0.9325	0.7276	83.44	6	#N/A	2	177364	fragment	0.9409	0.7592	83.94	5	0.4	3	113611	fragment	0.9435	0.8521	83.93	5	1	4	213226	fragment	0.9656	0.9084	83.96	2	-0.3	5	47500	fragment	0.9434	0.9652	83.93	4	1.7	6	28243	fragment	0.9604	0.8396	83.94	6
ISLPLPNFSSLNLR	y12	ISLPLPNFSSLNLR	1	4294	fragment	0.9325	0.7276	83.57	6	-2	2	171629	fragment	0.9409	0.7592	83.94	5	0.4	3	116116	fragment	0.9435	0.8521	83.93	5	0.6	4	178584	fragment	0.9656	0.9084	83.96	2	-0.8	5	35354	fragment	0.9434	0.9652	83.93	4	4.3	6	64726	fragment	0.9604	0.8396	83.94	6
ISLPLPNFSSLNLR	y11	ISLPLPNFSSLNLR	1	563697	fragment	0.9325	0.7276	83.83	6	0.5	2	6746906	fragment	0.9409	0.7592	83.94	5	1.6	3	4423100	fragment	0.9435	0.8521	83.93	5	1.5	4	7984407	fragment	0.9656	0.9084	83.96	2	0.7	5	1709198	fragment	0.9434	0.9652	83.93	4	1.6	6	1589721	fragment	0.9604	0.8396	83.94	6
ISLPLPNFSSLNLR	y10	ISLPLPNFSSLNLR	1	83654	fragment	0.9325	0.7276	83.83	6	2.4	2	1166643	fragment	0.9409	0.7592	83.94	5	1	3	821241	fragment	0.9435	0.8521	83.93	5	2.5	4	1519029	fragment	0.9656	0.9084	83.96	2	0.9	5	323370	fragment	0.9434	0.9652	83.93	4	1.8	6	280559	fragment	0.9604	0.8396	83.94	6
ISLPLPNFSSLNLR	y9	ISLPLPNFSSLNLR	1	1145628	fragment	0.9325	0.7276	83.83	6	1	2	14885893	fragment	0.9409	0.7592	83.94	5	1.1	3	9568406	fragment	0.9435	0.8521	83.93	5	1.2	4	18516618	fragment	0.9656	0.9084	83.96	2	0.4	5	3732390	fragment	0.9434	0.9652	83.93	4	1.6	6	3668252	fragment	0.9604	0.8396	83.94	6
ISLPLPNFSSLNLR	y8	ISLPLPNFSSLNLR	1	158196	fragment	0.9325	0.7276	83.83	6	0.2	2	1924324	fragment	0.9409	0.7592	83.94	5	0.3	3	1252203	fragment	0.9435	0.8521	83.93	5	0.9	4	2441163	fragment	0.9656	0.9084	83.96	2	-0.2	5	449104	fragment	0.9434	0.9652	83.93	4	1	6	517354	fragment	0.9604	0.8396	83.94	6
ISLPLPNFSSLNLR	y7	ISLPLPNFSSLNLR	1	208258	fragment	0.9325	0.7276	83.83	6	0.9	2	2386793	fragment	0.9409	0.7592	83.94	5	1.2	3	1601986	fragment	0.9435	0.8521	83.93	5	1.8	4	2952848	fragment	0.9656	0.9084	83.96	2	-0.6	5	605969	fragment	0.9434	0.9652	83.93	4	1.1	6	610935	fragment	0.9604	0.8396	83.94	6
ISLPLPNFSSLNLR	y6	ISLPLPNFSSLNLR	1	182010	fragment	0.9325	0.7276	83.83	6	-0.2	2	2197052	fragment	0.9409	0.7592	83.94	5	0.9	3	1442845	fragment	0.9435	0.8521	83.93	5	2.3	4	2683796	fragment	0.9656	0.9084	83.96	2	0.1	5	506497	fragment	0.9434	0.9652	83.93	4	1.5	6	557550	fragment	0.9604	0.8396	83.94	6
ISLPLPNFSSLNLR	y5	ISLPLPNFSSLNLR	1	68741	fragment	0.9325	0.7276	83.83	6	0.6	2	1058099	fragment	0.9409	0.7592	83.94	5	1.1	3	726621	fragment	0.9435	0.8521	83.93	5	1	4	1249898	fragment	0.9656	0.9084	83.96	2	-0.3	5	241546	fragment	0.9434	0.9652	83.93	4	0.8	6	209105	fragment	0.9604	0.8396	83.94	6
ISLPLPNFSSLNLR	y4	ISLPLPNFSSLNLR	1	27128	fragment	0.9325	0.7276	83.83	6	-1	2	392021	fragment	0.9409	0.7592	83.94	5	-0.9	3	425417	fragment	0.9435	0.8521	83.93	5	-3	4	411553	fragment	0.9656	0.9084	83.96	2	-0.1	5	150278	fragment	0.9434	0.9652	83.86	4	-5.3	6	77394	fragment	0.9604	0.8396	83.94	6
ISLPLPNFSSLNLR	y3	ISLPLPNFSSLNLR	1	18584	fragment	0.9325	0.7276	83.83	6	0	2	324414	fragment	0.9409	0.7592	83.94	5	0.1	3	235694	fragment	0.9435	0.8521	83.93	5	-0.4	4	456673	fragment	0.9656	0.9084	83.96	2	-0.1	5	99836	fragment	0.9434	0.9652	83.93	4	1.5	6	74887	fragment	0.9604	0.8396	83.94	6
ISLPLPNFSSLNLR	b3	ISLPLPNFSSLNLR	1	19159	fragment	0.9325	0.7276	83.83	6	-0.1	2	559238	fragment	0.9409	0.7592	83.68	5	0.6	3	236626	fragment	0.9435	0.8521	83.67	5	0.3	4	138736	fragment	0.9656	0.9084	83.96	2	-0.4	5	75642	fragment	0.9434	0.9652	83.86	4	-0.4	6	24848	fragment	0.9604	0.8396	83.68	6
ISLPLPNFSSLNLR	b4	ISLPLPNFSSLNLR	1	52506	fragment	0.9325	0.7276	83.83	6	1	2	687221	fragment	0.9409	0.7592	83.94	5	0.1	3	453213	fragment	0.9435	0.8521	83.93	5	0.9	4	884772	fragment	0.9656	0.9084	83.96	2	-0.2	5	178469	fragment	0.9434	0.9652	83.93	4	0.7	6	201975	fragment	0.9604	0.8396	83.94	6
ISLPLPNFSSLNLR	b11	ISLPLPNFSSLNLR	1	0	fragment	0.9325	0.7276	83.44	6	#N/A	2	29063	fragment	0.9409	0.7592	83.94	5	0.6	3	81485	fragment	0.9435	0.8521	83.6	5	-4.1	4	55470	fragment	0.9656	0.9084	83.83	2	2.6	5	0	fragment	0.9434	0.9652	83.53	4	#N/A	6	34500	fragment	0.9604	0.8396	83.81	6
ISSLLEEQFQQGK	precursor	ISSLLEEQFQQGK	1	1924036096	ms1	0.9459	0.9939	58.2	15	0.7	2	1102767232	ms1	0.946	0.9915	58.24	16	0.5	3	1666154496	ms1	0.9511	0.9952	58.3	16	0.6	4	1876393088	ms1	0.9503	0.9968	58.18	14	0.6	5	1854782464	ms1	0.9484	0.9972	58.26	15	0.5	6	1813053824	ms1	0.9489	0.995	58.31	18
ISSLLEEQFQQGK	precursor [M+1]	ISSLLEEQFQQGK	1	1564128256	ms1	0.9459	0.9939	58.2	15	0.1	2	868110912	ms1	0.946	0.9915	58.24	16	0.2	3	1320797696	ms1	0.9511	0.9952	58.3	16	0.2	4	1486430080	ms1	0.9503	0.9968	58.18	14	0.1	5	1507698432	ms1	0.9484	0.9972	58.26	15	0	6	1483857920	ms1	0.9489	0.995	58.31	18
ISSLLEEQFQQGK	precursor [M+2]	ISSLLEEQFQQGK	1	679189568	ms1	0.9459	0.9939	58.2	15	0	2	379245024	ms1	0.946	0.9915	58.24	16	0.1	3	593811776	ms1	0.9511	0.9952	58.3	16	0	4	691842816	ms1	0.9503	0.9968	58.15	14	0.1	5	705490112	ms1	0.9484	0.9972	58.26	15	-0.1	6	649125248	ms1	0.9489	0.995	58.31	18
ISSLLEEQFQQGK	y12	ISSLLEEQFQQGK	1	2714463	fragment	0.9459	0.9939	58.2	15	0.4	2	1698598	fragment	0.946	0.9915	58.24	16	0	3	2553590	fragment	0.9511	0.9952	58.3	17	0.2	4	2890324	fragment	0.9503	0.9968	58.18	13	0.1	5	2774822	fragment	0.9484	0.9972	58.26	15	0	6	2712813	fragment	0.9489	0.995	58.35	18
ISSLLEEQFQQGK	y11	ISSLLEEQFQQGK	1	3737653	fragment	0.9459	0.9939	58.17	15	0.1	2	2003322	fragment	0.946	0.9915	58.24	16	0.2	3	3282130	fragment	0.9511	0.9952	58.3	17	0.1	4	3919948	fragment	0.9503	0.9968	58.15	13	-0.1	5	3588026	fragment	0.9484	0.9972	58.22	15	0	6	3546623	fragment	0.9489	0.995	58.35	18
ISSLLEEQFQQGK	y10	ISSLLEEQFQQGK	1	2467052	fragment	0.9459	0.9939	58.17	15	0.1	2	1372080	fragment	0.946	0.9915	58.24	16	0.1	3	2066402	fragment	0.9511	0.9952	58.33	17	-0.4	4	2399593	fragment	0.9503	0.9968	58.18	13	-0.3	5	2402330	fragment	0.9484	0.9972	58.26	15	-0.1	6	2299871	fragment	0.9489	0.995	58.38	18
ISSLLEEQFQQGK	y9	ISSLLEEQFQQGK	1	14666465	fragment	0.9459	0.9939	58.17	15	-0.1	2	8321293	fragment	0.946	0.9915	58.24	16	-0.2	3	13515828	fragment	0.9511	0.9952	58.3	17	-0.3	4	15498617	fragment	0.9503	0.9968	58.15	13	-0.3	5	14575211	fragment	0.9484	0.9972	58.26	15	-0.4	6	14618838	fragment	0.9489	0.995	58.35	18
ISSLLEEQFQQGK	y8	ISSLLEEQFQQGK	1	21074430	fragment	0.9459	0.9939	58.17	15	-0.3	2	11858426	fragment	0.946	0.9915	58.24	16	-0.4	3	19099904	fragment	0.9511	0.9952	58.3	17	-0.6	4	22121418	fragment	0.9503	0.9968	58.18	13	-0.5	5	20614886	fragment	0.9484	0.9972	58.26	15	-0.6	6	20572502	fragment	0.9489	0.995	58.35	18
ISSLLEEQFQQGK	y7	ISSLLEEQFQQGK	1	12539779	fragment	0.9459	0.9939	58.2	15	-0.6	2	7036714	fragment	0.946	0.9915	58.24	16	-0.6	3	11744265	fragment	0.9511	0.9952	58.3	17	-0.7	4	13231233	fragment	0.9503	0.9968	58.15	13	-0.8	5	12304759	fragment	0.9484	0.9972	58.26	15	-0.9	6	12683986	fragment	0.9489	0.995	58.35	18
ISSLLEEQFQQGK	y6	ISSLLEEQFQQGK	1	5929049	fragment	0.9459	0.9939	58.17	15	-0.4	2	3227927	fragment	0.946	0.9915	58.24	16	-0.6	3	5255913	fragment	0.9511	0.9952	58.3	17	-0.5	4	6068735	fragment	0.9503	0.9968	58.15	13	-0.6	5	5770943	fragment	0.9484	0.9972	58.26	15	-0.7	6	5774042	fragment	0.9489	0.995	58.38	18
ISSLLEEQFQQGK	y5	ISSLLEEQFQQGK	1	10542132	fragment	0.9459	0.9939	58.17	15	-0.1	2	5960398	fragment	0.946	0.9915	58.24	16	-0.2	3	9748650	fragment	0.9511	0.9952	58.3	17	-0.3	4	11257799	fragment	0.9503	0.9968	58.18	13	-0.3	5	10842735	fragment	0.9484	0.9972	58.26	15	-0.4	6	10601899	fragment	0.9489	0.995	58.35	18
ISSLLEEQFQQGK	y4	ISSLLEEQFQQGK	1	5500552	fragment	0.9459	0.9939	58.17	15	-0.5	2	3228893	fragment	0.946	0.9915	58.27	16	-0.7	3	5311695	fragment	0.9511	0.9952	58.3	17	-0.7	4	5917721	fragment	0.9503	0.9968	58.18	13	-0.7	5	5292921	fragment	0.9484	0.9972	58.22	15	-0.9	6	5601348	fragment	0.9489	0.995	58.35	18
ISSLLEEQFQQGK	y3	ISSLLEEQFQQGK	1	8709205	fragment	0.9459	0.9939	58.17	15	-1	2	4915957	fragment	0.946	0.9915	58.24	16	-1.1	3	8073865	fragment	0.9511	0.9952	58.3	17	-1.2	4	9206622	fragment	0.9503	0.9968	58.15	13	-1.2	5	8576435	fragment	0.9484	0.9972	58.26	15	-1.3	6	8515215	fragment	0.9489	0.995	58.35	18
ISSLLEEQFQQGK	b4	ISSLLEEQFQQGK	1	7257184	fragment	0.9459	0.9939	58.2	15	-0.6	2	4085561	fragment	0.946	0.9915	58.24	16	-0.7	3	6542301	fragment	0.9511	0.9952	58.3	17	-0.8	4	7445735	fragment	0.9503	0.9968	58.15	13	-0.8	5	7020494	fragment	0.9484	0.9972	58.26	15	-0.9	6	6936756	fragment	0.9489	0.995	58.35	18
ISSLLEEQFQQGK	b8	ISSLLEEQFQQGK	1	297372	fragment	0.9459	0.9939	58.23	15	0	2	199302	fragment	0.946	0.9915	58.24	16	0.6	3	255238	fragment	0.9511	0.9952	58.3	17	0	4	182501	fragment	0.9503	0.9968	58.18	13	0.5	5	277055	fragment	0.9484	0.9972	58.26	15	-0.2	6	341662	fragment	0.9489	0.995	58.35	18
LAFVEEK	precursor	LAFVEEK	1	7507098	ms1	0.856	0.9314	38.12	16	2.7	2	12003747	ms1	0.8857	0.9796	37.97	18	1.8	3	14024508	ms1	0.8068	0.919	38.14	21	1.8	4	15104842	ms1	0.7987	0.9671	37.98	17	0.9	5	11219544	ms1	0.8409	0.9614	37.88	17	3.4	6	9631352	ms1	0.9631	0.8791	38.07	14
LAFVEEK	precursor [M+1]	LAFVEEK	1	3591468	ms1	0.856	0.9314	38.12	16	-2.8	2	5112940	ms1	0.8857	0.9796	38.04	18	0.1	3	3818291	ms1	0.8068	0.919	38.14	21	-1.4	4	5833520	ms1	0.7987	0.9671	38.01	17	0.6	5	6874669	ms1	0.8409	0.9614	37.91	17	-0.7	6	2666479	ms1	0.9631	0.8791	38.04	14
LAFVEEK	precursor [M+2]	LAFVEEK	1	1980391	ms1	0.856	0.9314	38.21	16	-3.8	2	1296237	ms1	0.8857	0.9796	37.97	18	1.8	3	1065772	ms1	0.8068	0.919	38.2	21	-2	4	1527302	ms1	0.7987	0.9671	37.81	17	1.5	5	1565016	ms1	0.8409	0.9614	37.81	17	-4.9	6	244033	ms1	0.9631	0.8791	37.92	14
LAFVEEK	y6	LAFVEEK	1	69236	fragment	0.856	0.9314	38.14	16	2.2	2	73023	fragment	0.8857	0.9796	38	17	1.1	3	72772	fragment	0.8068	0.919	38.1	22	0	4	90549	fragment	0.7987	0.9671	38.01	17	0.4	5	81630	fragment	0.8409	0.9614	37.91	17	0.1	6	75187	fragment	0.9631	0.8791	38.11	13
LAFVEEK	y5	LAFVEEK	1	115031	fragment	0.856	0.9314	38.19	16	1.3	2	115636	fragment	0.8857	0.9796	38	17	1.3	3	110395	fragment	0.8068	0.919	38.1	22	0	4	153753	fragment	0.7987	0.9671	38.01	17	0.3	5	131029	fragment	0.8409	0.9614	37.91	17	-0.1	6	104591	fragment	0.9631	0.8791	38.09	13
LAFVEEK	y4	LAFVEEK	1	62296	fragment	0.856	0.9314	38.14	16	0.4	2	57887	fragment	0.8857	0.9796	38	17	0.2	3	59203	fragment	0.8068	0.919	38.14	22	-0.3	4	75496	fragment	0.7987	0.9671	37.98	17	-0.5	5	62356	fragment	0.8409	0.9614	37.91	17	-1.5	6	62237	fragment	0.9631	0.8791	38.09	13
LAFVEEK	y3	LAFVEEK	1	59257	fragment	0.856	0.9314	38.16	16	1.3	2	53295	fragment	0.8857	0.9796	38	17	0.3	3	55307	fragment	0.8068	0.919	38.1	22	0.1	4	73429	fragment	0.7987	0.9671	38.01	17	0.1	5	58669	fragment	0.8409	0.9614	37.91	17	0.2	6	53665	fragment	0.9631	0.8791	38.09	13
LAFVEEK	b3	LAFVEEK	1	36202	fragment	0.856	0.9314	38.33	16	-11.8	2	25795	fragment	0.8857	0.9796	38.23	17	-11.7	3	57205	fragment	0.8068	0.919	38.3	22	-12.8	4	79550	fragment	0.7987	0.9671	38.18	17	-13.6	5	46170	fragment	0.8409	0.9614	38.04	17	-13.4	6	8388	fragment	0.9631	0.8791	38.23	13
LEAFLGR	precursor	LEAFLGR	1	5984655	ms1	0.9624	0.7815	46.79	13	-2.6	2	8885872	ms1	0.9521	0.805	46.84	16	-1.8	3	6987184	ms1	0.929	0.8285	46.88	19	-0.6	4	6680151	ms1	0.9397	0.9712	46.3	21	-1.3	5	10522245	ms1	0.9147	0.8217	46.74	15	-0.8	6	8156872	ms1	0.9178	0.9251	46.52	23
LEAFLGR	precursor [M+1]	LEAFLGR	1	374949	ms1	0.9624	0.7815	46.91	13	-0.7	2	701755	ms1	0.9521	0.805	46.9	16	-0.5	3	735312	ms1	0.929	0.8285	46.83	19	-4.7	4	2583816	ms1	0.9397	0.9712	46.76	21	-3.6	5	1234567	ms1	0.9147	0.8217	46.78	15	0.3	6	5055455	ms1	0.9178	0.9251	46.87	23
LEAFLGR	precursor [M+2]	LEAFLGR	1	308396	ms1	0.9624	0.7815	46.67	13	0.8	2	887761	ms1	0.9521	0.805	46.76	16	-2.8	3	580134	ms1	0.929	0.8285	46.95	19	-3.3	4	948648	ms1	0.9397	0.9712	46.59	21	0.4	5	2257519	ms1	0.9147	0.8217	46.76	15	-2.4	6	478817	ms1	0.9178	0.9251	46.95	23
LEAFLGR	y6	LEAFLGR	1	57249	fragment	0.9624	0.7815	46.87	13	0.7	2	62560	fragment	0.9521	0.805	46.81	17	0.8	3	50149	fragment	0.929	0.8285	46.79	19	0.9	4	63783	fragment	0.9397	0.9712	46.73	21	0.4	5	45068	fragment	0.9147	0.8217	46.78	16	0	6	91247	fragment	0.9178	0.9251	46.87	23
LEAFLGR	y5	LEAFLGR	1	168047	fragment	0.9624	0.7815	46.87	13	0.5	2	204988	fragment	0.9521	0.805	46.84	17	0.8	3	175591	fragment	0.929	0.8285	46.79	19	0.8	4	272336	fragment	0.9397	0.9712	46.73	21	0.6	5	215377	fragment	0.9147	0.8217	46.74	16	0.2	6	237845	fragment	0.9178	0.9251	46.87	23
LEAFLGR	y4	LEAFLGR	1	33955	fragment	0.9624	0.7815	46.77	13	0.4	2	41730	fragment	0.9521	0.805	46.84	17	0.9	3	37242	fragment	0.929	0.8285	46.83	19	0.2	4	58006	fragment	0.9397	0.9712	46.73	21	0.6	5	51618	fragment	0.9147	0.8217	46.74	16	0.2	6	47816	fragment	0.9178	0.9251	46.87	23
LEAFLGR	y3	LEAFLGR	1	27866	fragment	0.9624	0.7815	46.87	13	-0.2	2	33889	fragment	0.9521	0.805	46.78	17	0.1	3	32602	fragment	0.929	0.8285	46.79	19	0	4	37852	fragment	0.9397	0.9712	46.76	21	0.1	5	36525	fragment	0.9147	0.8217	46.74	16	-0.1	6	58863	fragment	0.9178	0.9251	46.92	23
LEAFLGR	b3	LEAFLGR	1	3057	fragment	0.9624	0.7815	46.87	13	0	2	5065	fragment	0.9521	0.805	46.9	17	0.4	3	6858	fragment	0.929	0.8285	46.81	19	1.1	4	3875	fragment	0.9397	0.9712	46.71	21	0.1	5	3941	fragment	0.9147	0.8217	46.78	16	0.3	6	10250	fragment	0.9178	0.9251	46.9	23
LFLQFGAQGSPFLK	precursor	LFLQFGAQGSPFLK	1	141575520	ms1	0.8404	0.9778	83.46	21	-0.1	2	242540720	ms1	0.9201	0.9783	83.49	14	-0.6	3	227414240	ms1	0.9228	0.9797	83.55	14	-1	4	623860544	ms1	0.9266	0.9642	83.52	13	-0.2	5	346751264	ms1	0.9026	0.9941	83.54	11	0.3	6	101244536	ms1	0.8909	0.9773	83.49	22
LFLQFGAQGSPFLK	precursor [M+1]	LFLQFGAQGSPFLK	1	145019664	ms1	0.8404	0.9778	83.46	21	-0.2	2	248828960	ms1	0.9201	0.9783	83.49	14	-1.4	3	222331200	ms1	0.9228	0.9797	83.55	14	-1.4	4	654874432	ms1	0.9266	0.9642	83.52	13	-0.1	5	329690208	ms1	0.9026	0.9941	83.54	11	0	6	79382448	ms1	0.8909	0.9773	83.49	22
LFLQFGAQGSPFLK	precursor [M+2]	LFLQFGAQGSPFLK	1	59639932	ms1	0.8404	0.9778	83.46	21	-0.1	2	103111328	ms1	0.9201	0.9783	83.49	14	-0.8	3	91738280	ms1	0.9228	0.9797	83.55	14	0.2	4	382487072	ms1	0.9266	0.9642	83.52	13	-0.5	5	155974896	ms1	0.9026	0.9941	83.54	11	0	6	41950936	ms1	0.8909	0.9773	83.49	22
LFLQFGAQGSPFLK	y13	LFLQFGAQGSPFLK	1	0	fragment	0.8404	0.9778	82.48	11	#N/A	2	145850	fragment	0.9201	0.9783	83.49	6	-0.4	3	99749	fragment	0.9228	0.9797	83.48	7	0.5	4	0	fragment	0.9266	0.9642	83.13	6	#N/A	5	0	fragment	0.9026	0.9941	83.28	5	#N/A	6	0	fragment	0.8909	0.9773	82.44	12
LFLQFGAQGSPFLK	y12	LFLQFGAQGSPFLK	1	60504	fragment	0.8404	0.9778	83.53	11	2	2	2162564	fragment	0.9201	0.9783	83.49	6	2.4	3	1400827	fragment	0.9228	0.9797	83.48	7	1.7	4	818562	fragment	0.9266	0.9642	83.52	6	0.8	5	109691	fragment	0.9026	0.9941	83.61	5	0.7	6	129503	fragment	0.8909	0.9773	83.49	12
LFLQFGAQGSPFLK	y11	LFLQFGAQGSPFLK	1	67067	fragment	0.8404	0.9778	83.53	11	0.1	2	2123449	fragment	0.9201	0.9783	83.49	6	1.5	3	1601409	fragment	0.9228	0.9797	83.48	7	1	4	1225233	fragment	0.9266	0.9642	83.52	6	-0.4	5	85824	fragment	0.9026	0.9941	83.61	5	1.3	6	185755	fragment	0.8909	0.9773	83.49	12
LFLQFGAQGSPFLK	y10	LFLQFGAQGSPFLK	1	300985	fragment	0.8404	0.9778	83.53	11	0.8	2	12229439	fragment	0.9201	0.9783	83.49	6	0.7	3	8874464	fragment	0.9228	0.9797	83.48	7	0.5	4	5405533	fragment	0.9266	0.9642	83.52	6	0.8	5	619670	fragment	0.9026	0.9941	83.61	5	0.7	6	859556	fragment	0.8909	0.9773	83.49	12
LFLQFGAQGSPFLK	y9	LFLQFGAQGSPFLK	1	283744	fragment	0.8404	0.9778	83.53	11	1.3	2	11673484	fragment	0.9201	0.9783	83.49	6	0.7	3	8421407	fragment	0.9228	0.9797	83.48	7	0.4	4	5298362	fragment	0.9266	0.9642	83.52	6	0.4	5	641838	fragment	0.9026	0.9941	83.61	5	0.5	6	935977	fragment	0.8909	0.9773	83.49	12
LFLQFGAQGSPFLK	y8	LFLQFGAQGSPFLK	1	52198	fragment	0.8404	0.9778	83.53	11	0.1	2	2546922	fragment	0.9201	0.9783	83.49	6	-0.1	3	1873069	fragment	0.9228	0.9797	83.48	7	-0.1	4	1021986	fragment	0.9266	0.9642	83.52	6	0.9	5	152041	fragment	0.9026	0.9941	83.61	5	0.4	6	156443	fragment	0.8909	0.9773	83.49	12
LFLQFGAQGSPFLK	y7	LFLQFGAQGSPFLK	1	56667	fragment	0.8404	0.9778	83.53	11	-2.1	2	2258959	fragment	0.9201	0.9783	83.49	6	0.7	3	1664258	fragment	0.9228	0.9797	83.48	7	0.1	4	1232375	fragment	0.9266	0.9642	83.52	6	-0.2	5	63657	fragment	0.9026	0.9941	83.61	5	-2.7	6	166600	fragment	0.8909	0.9773	83.49	12
LFLQFGAQGSPFLK	y6	LFLQFGAQGSPFLK	1	136084	fragment	0.8404	0.9778	83.53	11	0.7	2	6063877	fragment	0.9201	0.9783	83.49	6	0.9	3	4272350	fragment	0.9228	0.9797	83.48	7	0.5	4	2529598	fragment	0.9266	0.9642	83.52	6	0.5	5	272886	fragment	0.9026	0.9941	83.61	5	1.1	6	388279	fragment	0.8909	0.9773	83.49	12
LFLQFGAQGSPFLK	y5	LFLQFGAQGSPFLK	1	29685	fragment	0.8404	0.9778	83.53	11	2.9	2	1986470	fragment	0.9201	0.9783	83.49	6	0.8	3	1457158	fragment	0.9228	0.9797	83.48	7	0.2	4	680664	fragment	0.9266	0.9642	83.52	6	1.3	5	130538	fragment	0.9026	0.9941	83.61	5	1.3	6	128138	fragment	0.8909	0.9773	83.49	12
LFLQFGAQGSPFLK	y4	LFLQFGAQGSPFLK	1	313737	fragment	0.8404	0.9778	83.53	11	0.3	2	13204226	fragment	0.9201	0.9783	83.49	6	0.4	3	9835667	fragment	0.9228	0.9797	83.48	7	0.3	4	6088080	fragment	0.9266	0.9642	83.52	6	0.2	5	698965	fragment	0.9026	0.9941	83.61	5	0.9	6	861256	fragment	0.8909	0.9773	83.49	12
LFLQFGAQGSPFLK	y3	LFLQFGAQGSPFLK	1	165634	fragment	0.8404	0.9778	83.26	11	0.6	2	941382	fragment	0.9201	0.9783	83.49	6	0.5	3	712038	fragment	0.9228	0.9797	83.48	7	0.2	4	450513	fragment	0.9266	0.9642	83.52	6	0.4	5	54682	fragment	0.9026	0.9941	83.35	5	0.3	6	216285	fragment	0.8909	0.9773	83.49	12
LFLQFGAQGSPFLK	b3	LFLQFGAQGSPFLK	1	65876	fragment	0.8404	0.9778	83.59	11	-0.8	2	2606469	fragment	0.9201	0.9783	83.49	6	0	3	1887134	fragment	0.9228	0.9797	83.48	7	-0.2	4	1217379	fragment	0.9266	0.9642	83.52	6	-0.2	5	142337	fragment	0.9026	0.9941	83.61	5	0	6	224224	fragment	0.8909	0.9773	83.49	12
LFLQFGAQGSPFLK	b4	LFLQFGAQGSPFLK	1	24216	fragment	0.8404	0.9778	83.53	11	0.3	2	1003865	fragment	0.9201	0.9783	83.49	6	0.4	3	709498	fragment	0.9228	0.9797	83.48	7	0.6	4	284968	fragment	0.9266	0.9642	83.52	6	0.1	5	43113	fragment	0.9026	0.9941	83.61	5	0.3	6	64556	fragment	0.8909	0.9773	83.49	12
LFLQFGAQGSPFLK	b9	LFLQFGAQGSPFLK	1	5211	fragment	0.8404	0.9778	83.53	11	-1.7	2	0	fragment	0.9201	0.9783	83.1	6	#N/A	3	47682	fragment	0.9228	0.9797	83.55	7	-0.4	4	214	fragment	0.9266	0.9642	83.13	6	-1.7	5	39506	fragment	0.9026	0.9941	83.61	5	-2.7	6	6533	fragment	0.8909	0.9773	83.36	12
LFLQFGAQGSPFLK	b10	LFLQFGAQGSPFLK	1	15670	fragment	0.8404	0.9778	83.26	11	-2.6	2	33094	fragment	0.9201	0.9783	83.49	6	0.9	3	24111	fragment	0.9228	0.9797	83.48	7	1	4	0	fragment	0.9266	0.9642	83.13	6	#N/A	5	11216	fragment	0.9026	0.9941	83.35	5	-0.5	6	11156	fragment	0.8909	0.9773	83.82	12
LFLQFGAQGSPFLK	b11	LFLQFGAQGSPFLK	1	0	fragment	0.8404	0.9778	82.48	11	#N/A	2	0	fragment	0.9201	0.9783	83.1	6	#N/A	3	0	fragment	0.9228	0.9797	82.89	7	#N/A	4	27121	fragment	0.9266	0.9642	83.26	6	-11.9	5	5651	fragment	0.9026	0.9941	83.87	5	1.4	6	0	fragment	0.8909	0.9773	82.44	12
LGGNEQVTR	precursor	LGGNEQVTR	1	17552820224	ms1	0.8655	0.9954	16.51	35	2.1	2	14272327680	ms1	0.8643	0.9946	16.54	25	1.7	3	17245034496	ms1	0.8661	0.9962	16.44	37	1.7	4	17632442368	ms1	0.8631	0.9968	16.45	37	1.7	5	17209348096	ms1	0.8637	0.9968	16.57	43	1.6	6	16220976128	ms1	0.8657	0.9955	16.4	35
LGGNEQVTR	precursor [M+1]	LGGNEQVTR	1	8570390016	ms1	0.8655	0.9954	16.51	35	-2.3	2	7002009600	ms1	0.8643	0.9946	16.54	25	-2.1	3	8467039744	ms1	0.8661	0.9962	16.45	37	-2	4	8612253696	ms1	0.8631	0.9968	16.45	37	-2	5	8438510592	ms1	0.8637	0.9968	16.57	43	-2	6	7956798976	ms1	0.8657	0.9955	16.4	35
LGGNEQVTR	precursor [M+2]	LGGNEQVTR	1	2509348352	ms1	0.8655	0.9954	16.51	35	-3.5	2	2020325120	ms1	0.8643	0.9946	16.53	25	-3.2	3	2488030720	ms1	0.8661	0.9962	16.45	37	-3	4	2566458624	ms1	0.8631	0.9968	16.45	37	-3.1	5	2500971264	ms1	0.8637	0.9968	16.57	43	-3	6	2320560640	ms1	0.8657	0.9955	16.4	35
LGGNEQVTR	y8	LGGNEQVTR	1	379850816	fragment	0.8655	0.9954	16.51	35	0.6	2	317261952	fragment	0.8643	0.9946	16.55	25	0.9	3	373663360	fragment	0.8661	0.9962	16.43	36	0.7	4	369146720	fragment	0.8631	0.9968	16.45	37	0.8	5	368765696	fragment	0.8637	0.9968	16.57	43	0.7	6	341629696	fragment	0.8657	0.9955	16.43	36
LGGNEQVTR	y7	LGGNEQVTR	1	151538688	fragment	0.8655	0.9954	16.51	35	0.7	2	126648320	fragment	0.8643	0.9946	16.55	25	0.9	3	149765920	fragment	0.8661	0.9962	16.43	36	0.8	4	146810944	fragment	0.8631	0.9968	16.47	37	0.8	5	148578432	fragment	0.8637	0.9968	16.57	43	0.7	6	136170624	fragment	0.8657	0.9955	16.43	36
LGGNEQVTR	y6	LGGNEQVTR	1	45998252	fragment	0.8655	0.9954	16.51	35	0.7	2	40772776	fragment	0.8643	0.9946	16.55	25	1	3	45919684	fragment	0.8661	0.9962	16.43	36	0.8	4	48304412	fragment	0.8631	0.9968	16.48	37	0.8	5	44992720	fragment	0.8637	0.9968	16.58	43	0.8	6	42147976	fragment	0.8657	0.9955	16.43	36
LGGNEQVTR	y5	LGGNEQVTR	1	105745432	fragment	0.8655	0.9954	16.51	35	0.7	2	85100672	fragment	0.8643	0.9946	16.55	25	1	3	102238416	fragment	0.8661	0.9962	16.44	36	0.9	4	101163544	fragment	0.8631	0.9968	16.45	37	0.9	5	102941040	fragment	0.8637	0.9968	16.57	43	0.8	6	92904104	fragment	0.8657	0.9955	16.41	36
LGGNEQVTR	y4	LGGNEQVTR	1	162173456	fragment	0.8655	0.9954	16.51	35	0.7	2	135697744	fragment	0.8643	0.9946	16.55	25	1	3	158614512	fragment	0.8661	0.9962	16.44	36	0.8	4	157726256	fragment	0.8631	0.9968	16.45	37	0.9	5	160396128	fragment	0.8637	0.9968	16.58	43	0.8	6	145251904	fragment	0.8657	0.9955	16.43	36
LGGNEQVTR	y3	LGGNEQVTR	1	135859008	fragment	0.8655	0.9954	16.51	35	0.2	2	114240680	fragment	0.8643	0.9946	16.55	25	0.5	3	133383144	fragment	0.8661	0.9962	16.43	36	0.3	4	131819400	fragment	0.8631	0.9968	16.46	37	0.4	5	136232832	fragment	0.8637	0.9968	16.58	43	0.3	6	122863720	fragment	0.8657	0.9955	16.43	36
LQFLER	precursor	LQFLER	1	136297648	ms1	0.9621	0.9851	45.84	18	-0.1	2	122495632	ms1	0.9653	0.9868	45.9	25	-0.2	3	155095648	ms1	0.9659	0.9769	45.78	29	-0.3	4	172943488	ms1	0.9658	0.9778	45.75	24	-0.4	5	180875712	ms1	0.9646	0.9639	45.78	19	-0.4	6	169280384	ms1	0.9694	0.987	45.92	24
LQFLER	precursor [M+1]	LQFLER	1	56561208	ms1	0.9621	0.9851	45.84	18	0.2	2	53636620	ms1	0.9653	0.9868	45.9	25	0.1	3	62186144	ms1	0.9659	0.9769	45.78	29	0.2	4	67158448	ms1	0.9658	0.9778	45.71	24	0.3	5	63618920	ms1	0.9646	0.9639	45.73	19	0	6	70584832	ms1	0.9694	0.987	45.9	24
LQFLER	precursor [M+2]	LQFLER	1	14722630	ms1	0.9621	0.9851	45.84	18	1.9	2	12717879	ms1	0.9653	0.9868	45.87	25	-0.1	3	15132558	ms1	0.9659	0.9769	45.78	29	1.6	4	20687996	ms1	0.9658	0.9778	45.78	24	1.1	5	18906820	ms1	0.9646	0.9639	45.73	19	1.7	6	18996830	ms1	0.9694	0.987	45.82	24
LQFLER	y5	LQFLER	1	834629	fragment	0.9621	0.9851	45.81	18	0.7	2	744049	fragment	0.9653	0.9868	45.87	26	0.5	3	898868	fragment	0.9659	0.9769	45.81	29	0.7	4	960328	fragment	0.9658	0.9778	45.78	24	0.7	5	989984	fragment	0.9646	0.9639	45.78	20	0.5	6	1004689	fragment	0.9694	0.987	45.92	25
LQFLER	y4	LQFLER	1	4823879	fragment	0.9621	0.9851	45.81	18	0.5	2	4343587	fragment	0.9653	0.9868	45.9	26	0.3	3	5149563	fragment	0.9659	0.9769	45.78	29	0.5	4	5520769	fragment	0.9658	0.9778	45.78	24	0.5	5	5663493	fragment	0.9646	0.9639	45.78	20	0.4	6	5399559	fragment	0.9694	0.987	45.92	25
LQFLER	y3	LQFLER	1	978779	fragment	0.9621	0.9851	45.81	18	0.1	2	829997	fragment	0.9653	0.9868	45.9	26	0	3	1004717	fragment	0.9659	0.9769	45.78	29	0.1	4	1065549	fragment	0.9658	0.9778	45.78	24	0.2	5	1131890	fragment	0.9646	0.9639	45.78	20	0	6	1087914	fragment	0.9694	0.987	45.92	25
LQFLER	y2	LQFLER	1	563116	fragment	0.9621	0.9851	45.81	18	-0.3	2	494927	fragment	0.9653	0.9868	45.9	26	-0.4	3	580006	fragment	0.9659	0.9769	45.78	29	-0.3	4	646314	fragment	0.9658	0.9778	45.75	24	-0.1	5	644240	fragment	0.9646	0.9639	45.78	20	-0.5	6	608497	fragment	0.9694	0.987	45.9	25
LQFLER	b3	LQFLER	1	83993	fragment	0.9621	0.9851	45.89	18	-0.1	2	77422	fragment	0.9653	0.9868	45.84	26	0	3	88009	fragment	0.9659	0.9769	45.78	29	0.2	4	106069	fragment	0.9658	0.9778	45.75	24	0.2	5	108742	fragment	0.9646	0.9639	45.78	20	0	6	103580	fragment	0.9694	0.987	45.92	25
LTFSCLGGSDNFK	precursor	LTFSC[CAM]LGGSDNFK	1	435732832	ms1	0.9542	0.9937	62.34	14	0.4	2	389687584	ms1	0.9588	0.9967	62.35	16	0.2	3	401430656	ms1	0.9581	0.9841	62.4	17	0.3	4	474428192	ms1	0.9599	0.9841	62.26	15	0.4	5	528029216	ms1	0.959	0.9916	62.34	17	0.2	6	561225344	ms1	0.957	0.9852	62.4	16
LTFSCLGGSDNFK	precursor [M+1]	LTFSC[CAM]LGGSDNFK	1	352308352	ms1	0.9542	0.9937	62.34	14	0.2	2	307361632	ms1	0.9588	0.9967	62.35	16	0.4	3	300871520	ms1	0.9581	0.9841	62.4	17	0.3	4	370240608	ms1	0.9599	0.9841	62.26	15	0.3	5	391483680	ms1	0.959	0.9916	62.34	17	0.1	6	403398688	ms1	0.957	0.9852	62.4	16
LTFSCLGGSDNFK	precursor [M+2]	LTFSC[CAM]LGGSDNFK	1	176007120	ms1	0.9542	0.9937	62.34	14	0.3	2	155002944	ms1	0.9588	0.9967	62.3	16	0.8	3	134834560	ms1	0.9581	0.9841	62.36	17	2	4	160753072	ms1	0.9599	0.9841	62.26	15	1.3	5	207684160	ms1	0.959	0.9916	62.34	17	0.8	6	194091328	ms1	0.957	0.9852	62.4	16
LTFSCLGGSDNFK	y12	LTFSC[CAM]LGGSDNFK	1	415182	fragment	0.9542	0.9937	62.34	14	0.7	2	344661	fragment	0.9588	0.9967	62.35	16	1.3	3	321972	fragment	0.9581	0.9841	62.4	17	1	4	385010	fragment	0.9599	0.9841	62.26	15	1.3	5	429419	fragment	0.959	0.9916	62.29	16	0.8	6	424579	fragment	0.957	0.9852	62.4	15
LTFSCLGGSDNFK	y11	LTFSC[CAM]LGGSDNFK	1	1924442	fragment	0.9542	0.9937	62.34	14	0.8	2	1609219	fragment	0.9588	0.9967	62.3	16	1	3	1573684	fragment	0.9581	0.9841	62.4	17	1	4	1781595	fragment	0.9599	0.9841	62.3	15	0.9	5	1999608	fragment	0.959	0.9916	62.29	16	0.6	6	2163131	fragment	0.957	0.9852	62.4	15
LTFSCLGGSDNFK	y10	LTFSC[CAM]LGGSDNFK	1	4064942	fragment	0.9542	0.9937	62.34	14	1	2	3505079	fragment	0.9588	0.9967	62.3	16	1	3	3211137	fragment	0.9581	0.9841	62.4	17	0.7	4	3868725	fragment	0.9599	0.9841	62.3	15	1	5	4334991	fragment	0.959	0.9916	62.29	16	0.6	6	4274874	fragment	0.957	0.9852	62.4	15
LTFSCLGGSDNFK	y9	LTFSC[CAM]LGGSDNFK	1	2160641	fragment	0.9542	0.9937	62.34	14	0.9	2	1901980	fragment	0.9588	0.9967	62.3	16	0.7	3	1730646	fragment	0.9581	0.9841	62.4	17	0.7	4	2188481	fragment	0.9599	0.9841	62.26	15	0.7	5	2364668	fragment	0.959	0.9916	62.29	16	0.4	6	2486106	fragment	0.957	0.9852	62.4	15
LTFSCLGGSDNFK	y8	LTFSC[CAM]LGGSDNFK	1	4074237	fragment	0.9542	0.9937	62.34	14	0.6	2	3539297	fragment	0.9588	0.9967	62.3	16	0.6	3	3185000	fragment	0.9581	0.9841	62.4	17	0.4	4	3963946	fragment	0.9599	0.9841	62.3	15	0.6	5	4398101	fragment	0.959	0.9916	62.29	16	0.3	6	4476310	fragment	0.957	0.9852	62.4	15
LTFSCLGGSDNFK	y7	LTFSC[CAM]LGGSDNFK	1	9023187	fragment	0.9542	0.9937	62.34	14	0.6	2	7902481	fragment	0.9588	0.9967	62.3	16	0.6	3	7289305	fragment	0.9581	0.9841	62.4	17	0.5	4	8811368	fragment	0.9599	0.9841	62.26	15	0.5	5	9711259	fragment	0.959	0.9916	62.29	16	0.2	6	9651881	fragment	0.957	0.9852	62.4	15
LTFSCLGGSDNFK	y6	LTFSC[CAM]LGGSDNFK	1	1938487	fragment	0.9542	0.9937	62.34	14	0.8	2	1707910	fragment	0.9588	0.9967	62.3	16	0.8	3	1552109	fragment	0.9581	0.9841	62.4	17	0.7	4	1885871	fragment	0.9599	0.9841	62.3	15	0.7	5	2030554	fragment	0.959	0.9916	62.29	16	0.6	6	2150914	fragment	0.957	0.9852	62.4	15
LTFSCLGGSDNFK	y5	LTFSC[CAM]LGGSDNFK	1	860730	fragment	0.9542	0.9937	62.34	14	1.2	2	733284	fragment	0.9588	0.9967	62.35	16	1.5	3	659885	fragment	0.9581	0.9841	62.4	17	1.1	4	852453	fragment	0.9599	0.9841	62.3	15	1.2	5	957733	fragment	0.959	0.9916	62.29	16	0.8	6	886769	fragment	0.957	0.9852	62.4	15
LTFSCLGGSDNFK	y4	LTFSC[CAM]LGGSDNFK	1	782966	fragment	0.9542	0.9937	62.34	14	1	2	671992	fragment	0.9588	0.9967	62.35	16	1.2	3	667993	fragment	0.9581	0.9841	62.4	17	1	4	784998	fragment	0.9599	0.9841	62.3	15	1.1	5	822844	fragment	0.959	0.9916	62.29	16	0.8	6	900090	fragment	0.957	0.9852	62.4	15
LTFSCLGGSDNFK	y3	LTFSC[CAM]LGGSDNFK	1	1861212	fragment	0.9542	0.9937	62.34	14	0.3	2	1557047	fragment	0.9588	0.9967	62.3	16	0.5	3	1528162	fragment	0.9581	0.9841	62.4	17	0.3	4	1774489	fragment	0.9599	0.9841	62.3	15	0.4	5	2033334	fragment	0.959	0.9916	62.29	16	0.1	6	1913451	fragment	0.957	0.9852	62.4	15
LTFSCLGGSDNFK	b4	LTFSC[CAM]LGGSDNFK	1	332435	fragment	0.9542	0.9937	62.34	14	0.4	2	260801	fragment	0.9588	0.9967	62.35	16	0.9	3	220761	fragment	0.9581	0.9841	62.4	17	0.9	4	281275	fragment	0.9599	0.9841	62.3	15	0.3	5	317409	fragment	0.959	0.9916	62.29	16	0.4	6	303592	fragment	0.957	0.9852	62.4	15
LTFSCLGGSDNFK	b5	LTFSC[CAM]LGGSDNFK	1	156857	fragment	0.9542	0.9937	62.34	14	1.1	2	113726	fragment	0.9588	0.9967	62.3	16	1.2	3	123619	fragment	0.9581	0.9841	62.4	17	0.7	4	154325	fragment	0.9599	0.9841	62.26	15	0.5	5	168821	fragment	0.959	0.9916	62.34	16	-0.1	6	142377	fragment	0.957	0.9852	62.35	15
LTFSCLGGSDNFK	b12	LTFSC[CAM]LGGSDNFK	1	183248	fragment	0.9542	0.9937	62.34	14	-14	2	180293	fragment	0.9588	0.9967	62.3	16	-13.7	3	196442	fragment	0.9581	0.9841	62.4	17	-12.4	4	237506	fragment	0.9599	0.9841	62.3	15	-12.2	5	222054	fragment	0.959	0.9916	62.34	16	-14.8	6	217640	fragment	0.957	0.9852	62.4	15
LTNSMMMHGR	precursor	LTNSM[Oxi]M[Oxi]MHGR	1	8845371	ms1	#N/A	0.9176	13.79	19	0.4	2	28186964	ms1	#N/A	0.9679	13.82	19	0.6	3	32107168	ms1	#N/A	0.9493	13.97	19	0	4	63232764	ms1	#N/A	0.9538	13.83	26	0.3	5	48971912	ms1	#N/A	0.9499	13.88	19	0.2	6	79291192	ms1	#N/A	0.9386	13.88	23
LTNSMMMHGR	precursor [M+1]	LTNSM[Oxi]M[Oxi]MHGR	1	4727223	ms1	#N/A	0.9176	13.8	19	1	2	16227223	ms1	#N/A	0.9679	13.82	19	0.7	3	16023096	ms1	#N/A	0.9493	13.98	19	0.8	4	30022008	ms1	#N/A	0.9538	13.81	26	1	5	24316342	ms1	#N/A	0.9499	13.88	19	1	6	34965568	ms1	#N/A	0.9386	13.87	23
LTNSMMMHGR	precursor [M+2]	LTNSM[Oxi]M[Oxi]MHGR	1	1373641	ms1	#N/A	0.9176	13.78	19	1.1	2	7300268	ms1	#N/A	0.9679	13.8	19	0.8	3	7104572	ms1	#N/A	0.9493	13.97	19	0.1	4	15276585	ms1	#N/A	0.9538	13.85	26	0.5	5	10934834	ms1	#N/A	0.9499	13.87	19	0.4	6	16862952	ms1	#N/A	0.9386	13.88	23
LTNSMMMHGR	y5	LTNSM[Oxi]M[Oxi]MHGR		#N/A	#N/A	#N/A	#N/A	#N/A	#N/A	#N/A		#N/A	#N/A	#N/A	#N/A	#N/A	#N/A	#N/A		#N/A	#N/A	#N/A	#N/A	#N/A	#N/A	#N/A		#N/A	#N/A	#N/A	#N/A	#N/A	#N/A	#N/A		#N/A	#N/A	#N/A	#N/A	#N/A	#N/A	#N/A		#N/A	#N/A	#N/A	#N/A	#N/A	#N/A
LTNSMMMHGR	y3	LTNSM[Oxi]M[Oxi]MHGR		#N/A	#N/A	#N/A	#N/A	#N/A	#N/A	#N/A		#N/A	#N/A	#N/A	#N/A	#N/A	#N/A	#N/A		#N/A	#N/A	#N/A	#N/A	#N/A	#N/A	#N/A		#N/A	#N/A	#N/A	#N/A	#N/A	#N/A	#N/A		#N/A	#N/A	#N/A	#N/A	#N/A	#N/A	#N/A		#N/A	#N/A	#N/A	#N/A	#N/A	#N/A
LVAIVDVIDQNR	precursor	LVAIVDVIDQNR	1	1002988800	ms1	0.9561	0.9937	72.67	15	0.7	2	650341504	ms1	0.9545	0.9902	72.68	15	0.5	3	1437652096	ms1	0.9566	0.9941	72.65	15	0.8	4	1821046656	ms1	0.9574	0.9956	72.72	16	0.9	5	1503640832	ms1	0.957	0.9941	72.66	15	0.7	6	1577480064	ms1	0.9574	0.9933	72.72	16
LVAIVDVIDQNR	precursor [M+1]	LVAIVDVIDQNR	1	736568640	ms1	0.9561	0.9937	72.64	15	0.5	2	462777472	ms1	0.9545	0.9902	72.68	15	0.6	3	1027476096	ms1	0.9566	0.9941	72.71	15	0.4	4	1331602304	ms1	0.9574	0.9956	72.72	16	0.6	5	1126545536	ms1	0.957	0.9941	72.66	15	0.4	6	1114865280	ms1	0.9574	0.9933	72.78	16
LVAIVDVIDQNR	precursor [M+2]	LVAIVDVIDQNR	1	287477440	ms1	0.9561	0.9937	72.64	15	0.3	2	179443216	ms1	0.9545	0.9902	72.68	15	0.4	3	412424128	ms1	0.9566	0.9941	72.71	15	0.1	4	530015968	ms1	0.9574	0.9956	72.72	16	0.1	5	440984768	ms1	0.957	0.9941	72.66	15	0.2	6	452026304	ms1	0.9574	0.9933	72.72	16
LVAIVDVIDQNR	y10	LVAIVDVIDQNR	1	16556813	fragment	0.9561	0.9937	72.61	15	-0.2	2	9844931	fragment	0.9545	0.9902	72.65	15	0	3	21759938	fragment	0.9566	0.9941	72.68	15	-0.3	4	26634002	fragment	0.9574	0.9956	72.69	16	-0.1	5	23763680	fragment	0.957	0.9941	72.66	15	-0.4	6	23192230	fragment	0.9574	0.9933	72.72	16
LVAIVDVIDQNR	y9	LVAIVDVIDQNR	1	7787755	fragment	0.9561	0.9937	72.61	15	-0.1	2	4708176	fragment	0.9545	0.9902	72.68	15	0	3	10226551	fragment	0.9566	0.9941	72.68	15	-0.2	4	12726074	fragment	0.9574	0.9956	72.69	16	0	5	11269645	fragment	0.957	0.9941	72.66	15	-0.4	6	10905119	fragment	0.9574	0.9933	72.72	16
LVAIVDVIDQNR	y8	LVAIVDVIDQNR	1	27539506	fragment	0.9561	0.9937	72.61	15	-0.5	2	16570416	fragment	0.9545	0.9902	72.68	15	-0.3	3	36607232	fragment	0.9566	0.9941	72.68	15	-0.6	4	45442428	fragment	0.9574	0.9956	72.69	16	-0.4	5	39660804	fragment	0.957	0.9941	72.66	15	-0.7	6	38634868	fragment	0.9574	0.9933	72.72	16
LVAIVDVIDQNR	y7	LVAIVDVIDQNR	1	23324482	fragment	0.9561	0.9937	72.61	15	-0.6	2	14052443	fragment	0.9545	0.9902	72.68	15	-0.5	3	30664804	fragment	0.9566	0.9941	72.68	15	-0.7	4	38228472	fragment	0.9574	0.9956	72.69	16	-0.5	5	33278796	fragment	0.957	0.9941	72.66	15	-0.8	6	32667098	fragment	0.9574	0.9933	72.72	16
LVAIVDVIDQNR	y6	LVAIVDVIDQNR	1	14230867	fragment	0.9561	0.9937	72.61	15	-0.6	2	8283494	fragment	0.9545	0.9902	72.68	15	-0.5	3	18925070	fragment	0.9566	0.9941	72.68	15	-0.7	4	23255260	fragment	0.9574	0.9956	72.69	16	-0.5	5	20276262	fragment	0.957	0.9941	72.66	15	-0.9	6	19705218	fragment	0.9574	0.9933	72.72	16
LVAIVDVIDQNR	y5	LVAIVDVIDQNR	1	10224724	fragment	0.9561	0.9937	72.64	15	-0.4	2	6161107	fragment	0.9545	0.9902	72.68	15	-0.3	3	13578497	fragment	0.9566	0.9941	72.68	15	-0.5	4	16681413	fragment	0.9574	0.9956	72.69	16	-0.3	5	14902841	fragment	0.957	0.9941	72.66	15	-0.6	6	14284078	fragment	0.9574	0.9933	72.72	16
LVAIVDVIDQNR	y4	LVAIVDVIDQNR	1	6429714	fragment	0.9561	0.9937	72.64	15	-0.2	2	3975937	fragment	0.9545	0.9902	72.68	15	-0.1	3	8713340	fragment	0.9566	0.9941	72.68	15	-0.4	4	10461076	fragment	0.9574	0.9956	72.69	16	-0.2	5	9249903	fragment	0.957	0.9941	72.66	15	-0.5	6	8897383	fragment	0.9574	0.9933	72.72	16
LVAIVDVIDQNR	y3	LVAIVDVIDQNR	1	13709122	fragment	0.9561	0.9937	72.61	15	-0.8	2	8100124	fragment	0.9545	0.9902	72.65	15	-0.7	3	18910386	fragment	0.9566	0.9941	72.68	15	-0.9	4	22875988	fragment	0.9574	0.9956	72.69	16	-0.7	5	20022108	fragment	0.957	0.9941	72.66	15	-1.1	6	19457684	fragment	0.9574	0.9933	72.72	16
LVAIVDVIDQNR	b4	LVAIVDVIDQNR	1	4034023	fragment	0.9561	0.9937	72.61	15	-0.6	2	2365257	fragment	0.9545	0.9902	72.68	15	-0.4	3	5152084	fragment	0.9566	0.9941	72.68	15	-0.7	4	6555012	fragment	0.9574	0.9956	72.69	16	-0.6	5	5750776	fragment	0.957	0.9941	72.66	15	-0.9	6	5366632	fragment	0.9574	0.9933	72.72	16
LVAIVDVIDQNR	b5	LVAIVDVIDQNR	1	434431	fragment	0.9561	0.9937	72.61	15	-0.5	2	240444	fragment	0.9545	0.9902	72.68	15	-0.3	3	611639	fragment	0.9566	0.9941	72.68	15	-0.6	4	726323	fragment	0.9574	0.9956	72.69	16	-0.7	5	620770	fragment	0.957	0.9941	72.66	15	-0.7	6	664581	fragment	0.9574	0.9933	72.78	16
LVAIVDVIDQNR	b6	LVAIVDVIDQNR	1	1219034	fragment	0.9561	0.9937	72.61	15	-0.2	2	729416	fragment	0.9545	0.9902	72.68	15	0	3	1776490	fragment	0.9566	0.9941	72.68	15	-0.3	4	1832931	fragment	0.9574	0.9956	72.69	16	0	5	1726626	fragment	0.957	0.9941	72.64	15	-0.6	6	1685443	fragment	0.9574	0.9933	72.72	16
LYIGLAGLATDVQTVAQR	precursor	LYIGLAGLATDVQTVAQR	1	109839184	ms1	0.8954	0.8403	83.57	8	-0.2	2	161561536	ms1	0.9519	0.8677	83.61	8	-1.2	3	529679200	ms1	0.9574	0.9161	83.6	8	-0.1	4	182909376	ms1	0.9311	0.8296	83.63	14	-0.8	5	268023408	ms1	0.9303	0.8717	83.59	12	-0.4	6	620248704	ms1	0.9192	0.9191	83.54	18
LYIGLAGLATDVQTVAQR	precursor [M+1]	LYIGLAGLATDVQTVAQR	1	107475456	ms1	0.8954	0.8403	83.57	8	0.4	2	132980104	ms1	0.9519	0.8677	83.61	8	0	3	467400960	ms1	0.9574	0.9161	83.6	8	0.7	4	174518688	ms1	0.9311	0.8296	83.63	14	0	5	242985632	ms1	0.9303	0.8717	83.59	12	2	6	555951040	ms1	0.9192	0.9191	83.54	18
LYIGLAGLATDVQTVAQR	precursor [M+2]	LYIGLAGLATDVQTVAQR	1	182901744	ms1	0.8954	0.8403	83.5	8	5.4	2	204028720	ms1	0.9519	0.8677	83.61	8	5.3	3	506307808	ms1	0.9574	0.9161	83.6	8	3.3	4	321418304	ms1	0.9311	0.8296	83.57	14	5.8	5	350057504	ms1	0.9303	0.8717	83.53	12	5.1	6	587021248	ms1	0.9192	0.9191	83.54	18
LYIGLAGLATDVQTVAQR	y15	LYIGLAGLATDVQTVAQR	1	0	fragment	0.8954	0.8403	83.31	4	#N/A	2	0	fragment	0.9519	0.8677	83.28	4	#N/A	3	74922	fragment	0.9574	0.9161	83.6	4	2	4	0	fragment	0.9311	0.8296	82.91	7	#N/A	5	0	fragment	0.9303	0.8717	83.33	5	#N/A	6	0	fragment	0.9192	0.9191	83.09	8
LYIGLAGLATDVQTVAQR	y13	LYIGLAGLATDVQTVAQR	1	0	fragment	0.8954	0.8403	83.31	4	#N/A	2	99921	fragment	0.9519	0.8677	83.61	4	-0.1	3	964750	fragment	0.9574	0.9161	83.6	4	1	4	62405	fragment	0.9311	0.8296	83.7	7	0.7	5	17476	fragment	0.9303	0.8717	83.72	5	1.1	6	21911	fragment	0.9192	0.9191	83.61	8
LYIGLAGLATDVQTVAQR	y12	LYIGLAGLATDVQTVAQR	1	13816	fragment	0.8954	0.8403	83.7	4	1.6	2	214898	fragment	0.9519	0.8677	83.61	4	2.2	3	2299657	fragment	0.9574	0.9161	83.6	4	2.1	4	139920	fragment	0.9311	0.8296	83.7	7	1.1	5	74585	fragment	0.9303	0.8717	83.72	5	1.8	6	36837	fragment	0.9192	0.9191	83.67	8
LYIGLAGLATDVQTVAQR	y11	LYIGLAGLATDVQTVAQR	1	0	fragment	0.8954	0.8403	83.31	4	#N/A	2	113091	fragment	0.9519	0.8677	83.61	4	0.1	3	868077	fragment	0.9574	0.9161	83.6	4	1.7	4	64268	fragment	0.9311	0.8296	83.7	7	0.2	5	12519	fragment	0.9303	0.8717	83.59	5	-0.6	6	21715	fragment	0.9192	0.9191	83.61	8
LYIGLAGLATDVQTVAQR	y10	LYIGLAGLATDVQTVAQR	1	106546	fragment	0.8954	0.8403	83.57	4	-0.7	2	827574	fragment	0.9519	0.8677	83.61	4	-2.8	3	6158400	fragment	0.9574	0.9161	83.6	4	-2.3	4	406106	fragment	0.9311	0.8296	83.7	7	-2	5	259771	fragment	0.9303	0.8717	83.72	5	-2.4	6	185938	fragment	0.9192	0.9191	83.67	8
LYIGLAGLATDVQTVAQR	y9	LYIGLAGLATDVQTVAQR	1	117593	fragment	0.8954	0.8403	83.57	4	1.2	2	999123	fragment	0.9519	0.8677	83.61	4	0.4	3	7833407	fragment	0.9574	0.9161	83.6	4	0.3	4	508408	fragment	0.9311	0.8296	83.7	7	0.4	5	271929	fragment	0.9303	0.8717	83.72	5	1.2	6	274286	fragment	0.9192	0.9191	83.67	8
LYIGLAGLATDVQTVAQR	y8	LYIGLAGLATDVQTVAQR	1	130115	fragment	0.8954	0.8403	83.57	4	-0.1	2	885478	fragment	0.9519	0.8677	83.61	4	-0.2	3	8054739	fragment	0.9574	0.9161	83.6	4	0.8	4	526686	fragment	0.9311	0.8296	83.7	7	-0.2	5	304065	fragment	0.9303	0.8717	83.72	5	0.8	6	256016	fragment	0.9192	0.9191	83.67	8
LYIGLAGLATDVQTVAQR	y7	LYIGLAGLATDVQTVAQR	1	137722	fragment	0.8954	0.8403	83.63	4	-0.8	2	1035260	fragment	0.9519	0.8677	83.61	4	0.3	3	7844473	fragment	0.9574	0.9161	83.6	4	1	4	539385	fragment	0.9311	0.8296	83.7	7	-0.1	5	266014	fragment	0.9303	0.8717	83.72	5	0.2	6	252567	fragment	0.9192	0.9191	83.67	8
LYIGLAGLATDVQTVAQR	y6	LYIGLAGLATDVQTVAQR	1	371317	fragment	0.8954	0.8403	83.57	4	0.8	2	2985225	fragment	0.9519	0.8677	83.61	4	0.5	3	23753004	fragment	0.9574	0.9161	83.6	4	0.9	4	1776979	fragment	0.9311	0.8296	83.63	7	-1.4	5	863603	fragment	0.9303	0.8717	83.72	5	0.7	6	973270	fragment	0.9192	0.9191	83.61	8
LYIGLAGLATDVQTVAQR	y5	LYIGLAGLATDVQTVAQR	1	400983	fragment	0.8954	0.8403	83.57	4	0.9	2	3390986	fragment	0.9519	0.8677	83.61	4	0.9	3	24472054	fragment	0.9574	0.9161	83.6	4	1	4	1745515	fragment	0.9311	0.8296	83.7	7	0.4	5	1004466	fragment	0.9303	0.8717	83.72	5	1	6	936317	fragment	0.9192	0.9191	83.67	8
LYIGLAGLATDVQTVAQR	y4	LYIGLAGLATDVQTVAQR	1	177233	fragment	0.8954	0.8403	83.57	4	1.5	2	1134086	fragment	0.9519	0.8677	83.61	4	1.7	3	10360818	fragment	0.9574	0.9161	83.6	4	2	4	562426	fragment	0.9311	0.8296	83.7	7	1.8	5	429492	fragment	0.9303	0.8717	83.72	5	1.7	6	297802	fragment	0.9192	0.9191	83.67	8
LYIGLAGLATDVQTVAQR	y3	LYIGLAGLATDVQTVAQR	1	211801	fragment	0.8954	0.8403	83.57	4	0.9	2	1897465	fragment	0.9519	0.8677	83.61	4	0.4	3	13727858	fragment	0.9574	0.9161	83.6	4	0.7	4	887761	fragment	0.9311	0.8296	83.7	7	0.1	5	546876	fragment	0.9303	0.8717	83.72	5	1	6	500608	fragment	0.9192	0.9191	83.67	8
LYIGLAGLATDVQTVAQR	y2	LYIGLAGLATDVQTVAQR	1	65821	fragment	0.8954	0.8403	83.57	4	0.2	2	370129	fragment	0.9519	0.8677	83.61	4	-0.1	3	3323031	fragment	0.9574	0.9161	83.6	4	0.6	4	202472	fragment	0.9311	0.8296	83.7	7	-0.2	5	124355	fragment	0.9303	0.8717	83.72	5	0.4	6	95897	fragment	0.9192	0.9191	83.67	8
LYIGLAGLATDVQTVAQR	b4	LYIGLAGLATDVQTVAQR	1	32586	fragment	0.8954	0.8403	83.63	4	-0.2	2	521426	fragment	0.9519	0.8677	83.61	4	-0.3	3	3675384	fragment	0.9574	0.9161	83.6	4	0.4	4	247700	fragment	0.9311	0.8296	83.7	7	0.7	5	118193	fragment	0.9303	0.8717	83.72	5	1.6	6	113921	fragment	0.9192	0.9191	83.67	8
LYIGLAGLATDVQTVAQR	b5	LYIGLAGLATDVQTVAQR	1	6021	fragment	0.8954	0.8403	83.7	4	0.3	2	200533	fragment	0.9519	0.8677	83.61	4	-0.8	3	1791860	fragment	0.9574	0.9161	83.6	4	0.7	4	135258	fragment	0.9311	0.8296	83.7	7	1.1	5	50057	fragment	0.9303	0.8717	83.72	5	-0.1	6	53328	fragment	0.9192	0.9191	83.67	8
LYIGLAGLATDVQTVAQR	b6	LYIGLAGLATDVQTVAQR	1	50536	fragment	0.8954	0.8403	83.57	4	0.5	2	140188	fragment	0.9519	0.8677	83.61	4	-0.5	3	1696539	fragment	0.9574	0.9161	83.6	4	1.2	4	141617	fragment	0.9311	0.8296	83.7	7	0	5	85529	fragment	0.9303	0.8717	83.72	5	1.5	6	110770	fragment	0.9192	0.9191	83.48	8
LYIGLAGLATDVQTVAQR	b7	LYIGLAGLATDVQTVAQR	1	100881	fragment	0.8954	0.8403	83.57	4	0.4	2	551221	fragment	0.9519	0.8677	83.61	4	0.4	3	4745039	fragment	0.9574	0.9161	83.6	4	1.3	4	283613	fragment	0.9311	0.8296	83.7	7	1.6	5	237712	fragment	0.9303	0.8717	83.72	5	0.7	6	158254	fragment	0.9192	0.9191	83.67	8
LYIGLAGLATDVQTVAQR	b9	LYIGLAGLATDVQTVAQR	1	34748	fragment	0.8954	0.8403	83.57	4	-2.9	2	201194	fragment	0.9519	0.8677	83.61	4	0.1	3	1501197	fragment	0.9574	0.9161	83.6	4	0.4	4	166681	fragment	0.9311	0.8296	83.63	7	-1.6	5	111557	fragment	0.9303	0.8717	83.59	5	0	6	83200	fragment	0.9192	0.9191	83.09	8
LYIGLAGLATDVQTVAQR	b12	LYIGLAGLATDVQTVAQR	1	0	fragment	0.8954	0.8403	83.31	4	#N/A	2	0	fragment	0.9519	0.8677	83.28	4	#N/A	3	191579	fragment	0.9574	0.9161	83.6	4	0.3	4	0	fragment	0.9311	0.8296	82.91	7	#N/A	5	0	fragment	0.9303	0.8717	83.33	5	#N/A	6	4996	fragment	0.9192	0.9191	83.61	8
LYTLVLTDPDAPSR	precursor	LYTLVLTDPDAPSR	1	470132800	ms1	0.9372	0.9819	69.4	25	0.8	2	419473376	ms1	0.9374	0.9827	69.45	24	0.7	3	368579936	ms1	0.939	0.9764	69.48	23	0.6	4	598676032	ms1	0.9365	0.9903	69.39	27	0.7	5	501477216	ms1	0.9379	0.9897	69.34	26	0.6	6	652450560	ms1	0.9394	0.9859	69.5	24
LYTLVLTDPDAPSR	precursor [M+1]	LYTLVLTDPDAPSR	1	370725856	ms1	0.9372	0.9819	69.4	25	0.5	2	321992832	ms1	0.9374	0.9827	69.45	24	0.4	3	270076928	ms1	0.939	0.9764	69.47	23	0.5	4	479201984	ms1	0.9365	0.9903	69.39	27	0.2	5	399190304	ms1	0.9379	0.9897	69.34	26	0.5	6	524203808	ms1	0.9394	0.9859	69.5	24
LYTLVLTDPDAPSR	precursor [M+2]	LYTLVLTDPDAPSR	1	164766944	ms1	0.9372	0.9819	69.4	25	0.5	2	153068096	ms1	0.9374	0.9827	69.45	24	0.5	3	131163088	ms1	0.939	0.9764	69.48	23	0.6	4	232895472	ms1	0.9365	0.9903	69.39	27	0.4	5	200765680	ms1	0.9379	0.9897	69.37	26	0.3	6	236343680	ms1	0.9394	0.9859	69.51	24
LYTLVLTDPDAPSR	y13	LYTLVLTDPDAPSR	1	49391	fragment	0.9372	0.9819	69.39	24	1	2	34712	fragment	0.9374	0.9827	69.57	24	1.6	3	48069	fragment	0.939	0.9764	69.45	23	-0.2	4	64469	fragment	0.9365	0.9903	69.45	27	0	5	58221	fragment	0.9379	0.9897	69.32	26	0.2	6	44504	fragment	0.9394	0.9859	69.53	23
LYTLVLTDPDAPSR	y12	LYTLVLTDPDAPSR	1	1711822	fragment	0.9372	0.9819	69.42	24	0.5	2	1361274	fragment	0.9374	0.9827	69.47	24	0.5	3	1214368	fragment	0.939	0.9764	69.45	23	0.5	4	2070106	fragment	0.9365	0.9903	69.38	27	0.3	5	1778442	fragment	0.9379	0.9897	69.34	26	0.3	6	2121106	fragment	0.9394	0.9859	69.53	23
LYTLVLTDPDAPSR	y11	LYTLVLTDPDAPSR	1	1628359	fragment	0.9372	0.9819	69.43	24	0.5	2	1207029	fragment	0.9374	0.9827	69.47	24	0.4	3	1090246	fragment	0.939	0.9764	69.5	23	0.4	4	1816659	fragment	0.9365	0.9903	69.41	27	0.2	5	1606068	fragment	0.9379	0.9897	69.32	26	0.1	6	1799532	fragment	0.9394	0.9859	69.54	23
LYTLVLTDPDAPSR	y10	LYTLVLTDPDAPSR	1	5130222	fragment	0.9372	0.9819	69.47	24	0.4	2	3855817	fragment	0.9374	0.9827	69.47	24	0.3	3	3625868	fragment	0.939	0.9764	69.45	23	0.2	4	5987219	fragment	0.9365	0.9903	69.39	27	0.1	5	5239165	fragment	0.9379	0.9897	69.32	26	0.1	6	6118193	fragment	0.9394	0.9859	69.53	23
LYTLVLTDPDAPSR	y9	LYTLVLTDPDAPSR	1	9398118	fragment	0.9372	0.9819	69.42	24	0.1	2	7373687	fragment	0.9374	0.9827	69.47	24	0.1	3	6861722	fragment	0.939	0.9764	69.45	23	0	4	10972478	fragment	0.9365	0.9903	69.42	27	-0.1	5	10042723	fragment	0.9379	0.9897	69.32	26	-0.2	6	11270494	fragment	0.9394	0.9859	69.53	23
LYTLVLTDPDAPSR	y8	LYTLVLTDPDAPSR	1	5421105	fragment	0.9372	0.9819	69.43	24	0	2	4227414	fragment	0.9374	0.9827	69.47	24	0	3	3904033	fragment	0.939	0.9764	69.45	23	-0.1	4	6433201	fragment	0.9365	0.9903	69.43	27	-0.2	5	5577633	fragment	0.9379	0.9897	69.32	26	-0.3	6	6238697	fragment	0.9394	0.9859	69.54	23
LYTLVLTDPDAPSR	y7	LYTLVLTDPDAPSR	1	2013335	fragment	0.9372	0.9819	69.47	24	0	2	1556852	fragment	0.9374	0.9827	69.47	24	0	3	1446959	fragment	0.939	0.9764	69.5	23	-0.1	4	2367114	fragment	0.9365	0.9903	69.39	27	-0.2	5	2102308	fragment	0.9379	0.9897	69.32	26	-0.2	6	2500343	fragment	0.9394	0.9859	69.51	23
LYTLVLTDPDAPSR	y6	LYTLVLTDPDAPSR	1	19385680	fragment	0.9372	0.9819	69.42	24	0.2	2	14974228	fragment	0.9374	0.9827	69.47	24	0.1	3	13904516	fragment	0.939	0.9764	69.45	23	0.1	4	22228104	fragment	0.9365	0.9903	69.43	27	-0.1	5	20234328	fragment	0.9379	0.9897	69.32	26	0	6	22828586	fragment	0.9394	0.9859	69.53	23
LYTLVLTDPDAPSR	y5	LYTLVLTDPDAPSR	1	245520	fragment	0.9372	0.9819	69.47	24	0	2	194894	fragment	0.9374	0.9827	69.47	24	0.6	3	174799	fragment	0.939	0.9764	69.44	23	0.6	4	289570	fragment	0.9365	0.9903	69.38	27	0.2	5	258484	fragment	0.9379	0.9897	69.37	26	0	6	285020	fragment	0.9394	0.9859	69.54	23
LYTLVLTDPDAPSR	y4	LYTLVLTDPDAPSR	1	10824426	fragment	0.9372	0.9819	69.42	24	0	2	8397586	fragment	0.9374	0.9827	69.47	24	-0.1	3	7941572	fragment	0.939	0.9764	69.5	23	-0.2	4	12728174	fragment	0.9365	0.9903	69.39	27	-0.3	5	11305655	fragment	0.9379	0.9897	69.32	26	-0.3	6	13012985	fragment	0.9394	0.9859	69.54	23
LYTLVLTDPDAPSR	y3	LYTLVLTDPDAPSR	1	1651056	fragment	0.9372	0.9819	69.47	24	-0.4	2	1298714	fragment	0.9374	0.9827	69.47	24	-0.4	3	1162116	fragment	0.939	0.9764	69.45	23	-0.5	4	1907792	fragment	0.9365	0.9903	69.43	27	-0.6	5	1770222	fragment	0.9379	0.9897	69.32	26	-0.6	6	1905679	fragment	0.9394	0.9859	69.53	23
LYTLVLTDPDAPSR	b3	LYTLVLTDPDAPSR	1	4675396	fragment	0.9372	0.9819	69.43	24	-0.3	2	3751623	fragment	0.9374	0.9827	69.47	24	-0.4	3	3537987	fragment	0.939	0.9764	69.5	23	-0.4	4	5605719	fragment	0.9365	0.9903	69.39	27	-0.6	5	4919454	fragment	0.9379	0.9897	69.35	26	-0.6	6	5736223	fragment	0.9394	0.9859	69.51	23
LYTLVLTDPDAPSR	b4	LYTLVLTDPDAPSR	1	964353	fragment	0.9372	0.9819	69.42	24	0.2	2	746732	fragment	0.9374	0.9827	69.47	24	0.2	3	663719	fragment	0.939	0.9764	69.5	23	0	4	1105546	fragment	0.9365	0.9903	69.41	27	-0.1	5	934366	fragment	0.9379	0.9897	69.32	26	-0.2	6	1123998	fragment	0.9394	0.9859	69.56	23
LYTLVLTDPDAPSR	b5	LYTLVLTDPDAPSR	1	670263	fragment	0.9372	0.9819	69.43	24	0	2	497724	fragment	0.9374	0.9827	69.47	24	0.3	3	472454	fragment	0.939	0.9764	69.5	23	0.3	4	783000	fragment	0.9365	0.9903	69.39	27	0.1	5	653259	fragment	0.9379	0.9897	69.31	26	-0.1	6	754246	fragment	0.9394	0.9859	69.51	23
LYTLVLTDPDAPSR	b6	LYTLVLTDPDAPSR	1	93162	fragment	0.9372	0.9819	69.38	24	0.1	2	74608	fragment	0.9374	0.9827	69.43	24	-0.5	3	72603	fragment	0.939	0.9764	69.44	23	-0.1	4	115275	fragment	0.9365	0.9903	69.46	27	-0.6	5	101031	fragment	0.9379	0.9897	69.37	26	-0.1	6	65128	fragment	0.9394	0.9859	69.53	23
NLGSINTELQDVQR	precursor	NLGSINTELQDVQR	1	607776896	ms1	0.9679	0.9958	56.7	18	0.3	2	562873664	ms1	0.9668	0.9954	56.81	19	0.3	3	621194240	ms1	0.9672	0.996	56.82	20	0.3	4	705003776	ms1	0.9678	0.9914	56.75	19	0.3	5	698720064	ms1	0.9674	0.9961	56.78	18	0.1	6	667372224	ms1	0.9697	0.9968	56.97	19
NLGSINTELQDVQR	precursor [M+1]	NLGSINTELQDVQR	1	481072000	ms1	0.9679	0.9958	56.7	18	0.3	2	462412160	ms1	0.9668	0.9954	56.81	19	0.3	3	502827200	ms1	0.9672	0.996	56.82	20	0.3	4	551053248	ms1	0.9678	0.9914	56.72	19	0.3	5	555313856	ms1	0.9674	0.9961	56.76	18	0.1	6	551571968	ms1	0.9697	0.9968	56.95	19
NLGSINTELQDVQR	precursor [M+2]	NLGSINTELQDVQR	1	226569168	ms1	0.9679	0.9958	56.7	18	0.5	2	206450496	ms1	0.9668	0.9954	56.86	19	0.4	3	242473536	ms1	0.9672	0.996	56.82	20	0.5	4	249375760	ms1	0.9678	0.9914	56.72	19	0.5	5	258981488	ms1	0.9674	0.9961	56.76	18	0.2	6	249485872	ms1	0.9697	0.9968	56.97	19
NLGSINTELQDVQR	y12	NLGSINTELQDVQR	1	6633510	fragment	0.9679	0.9958	56.72	18	0.1	2	5951790	fragment	0.9668	0.9954	56.86	19	0	3	6389189	fragment	0.9672	0.996	56.84	20	0	4	7197266	fragment	0.9678	0.9914	56.75	20	0	5	7220148	fragment	0.9674	0.9961	56.78	18	-0.2	6	7102404	fragment	0.9697	0.9968	56.95	19
NLGSINTELQDVQR	y11	NLGSINTELQDVQR	1	2310239	fragment	0.9679	0.9958	56.72	18	0.1	2	2063541	fragment	0.9668	0.9954	56.86	19	0	3	2240735	fragment	0.9672	0.996	56.84	20	0	4	2528824	fragment	0.9678	0.9914	56.77	20	0	5	2432277	fragment	0.9674	0.9961	56.76	18	-0.2	6	2500407	fragment	0.9697	0.9968	56.95	19
NLGSINTELQDVQR	y10	NLGSINTELQDVQR	1	3264528	fragment	0.9679	0.9958	56.72	18	-0.1	2	2886791	fragment	0.9668	0.9954	56.81	19	-0.1	3	3173305	fragment	0.9672	0.996	56.84	20	-0.1	4	3518494	fragment	0.9678	0.9914	56.75	20	-0.1	5	3547062	fragment	0.9674	0.9961	56.76	18	-0.4	6	3468680	fragment	0.9697	0.9968	56.95	19
NLGSINTELQDVQR	y9	NLGSINTELQDVQR	1	10072097	fragment	0.9679	0.9958	56.72	18	-0.3	2	9004682	fragment	0.9668	0.9954	56.81	19	-0.3	3	9713471	fragment	0.9672	0.996	56.82	20	-0.3	4	11007656	fragment	0.9678	0.9914	56.75	20	-0.3	5	10906573	fragment	0.9674	0.9961	56.76	18	-0.6	6	10837060	fragment	0.9697	0.9968	56.95	19
NLGSINTELQDVQR	y8	NLGSINTELQDVQR	1	4833866	fragment	0.9679	0.9958	56.72	18	-0.4	2	4326406	fragment	0.9668	0.9954	56.86	19	-0.5	3	4711550	fragment	0.9672	0.996	56.82	20	-0.5	4	5342822	fragment	0.9678	0.9914	56.75	20	-0.4	5	5171782	fragment	0.9674	0.9961	56.76	18	-0.8	6	5186806	fragment	0.9697	0.9968	56.95	19
NLGSINTELQDVQR	y7	NLGSINTELQDVQR	1	3574528	fragment	0.9679	0.9958	56.72	18	-0.4	2	3087754	fragment	0.9668	0.9954	56.86	19	-0.5	3	3368798	fragment	0.9672	0.996	56.79	20	-0.5	4	3894920	fragment	0.9678	0.9914	56.75	20	-0.5	5	3807294	fragment	0.9674	0.9961	56.78	18	-0.8	6	3699856	fragment	0.9697	0.9968	56.95	19
NLGSINTELQDVQR	y6	NLGSINTELQDVQR	1	4699621	fragment	0.9679	0.9958	56.72	18	-0.6	2	4132663	fragment	0.9668	0.9954	56.86	19	-0.7	3	4490803	fragment	0.9672	0.996	56.82	20	-0.7	4	5119609	fragment	0.9678	0.9914	56.75	20	-0.6	5	5091978	fragment	0.9674	0.9961	56.78	18	-1	6	5022303	fragment	0.9697	0.9968	56.95	19
NLGSINTELQDVQR	y5	NLGSINTELQDVQR	1	2787234	fragment	0.9679	0.9958	56.72	18	-0.3	2	2474519	fragment	0.9668	0.9954	56.84	19	-0.3	3	2702365	fragment	0.9672	0.996	56.84	20	-0.4	4	3112153	fragment	0.9678	0.9914	56.75	20	-0.3	5	3088075	fragment	0.9674	0.9961	56.78	18	-0.7	6	3092220	fragment	0.9697	0.9968	56.95	19
NLGSINTELQDVQR	y4	NLGSINTELQDVQR	1	2178662	fragment	0.9679	0.9958	56.75	18	-0.3	2	1991454	fragment	0.9668	0.9954	56.86	19	-0.4	3	2138878	fragment	0.9672	0.996	56.84	20	-0.3	4	2426177	fragment	0.9678	0.9914	56.72	20	-0.3	5	2446658	fragment	0.9674	0.9961	56.78	18	-0.6	6	2446831	fragment	0.9697	0.9968	56.95	19
NLGSINTELQDVQR	y3	NLGSINTELQDVQR	1	3218894	fragment	0.9679	0.9958	56.72	18	-0.7	2	2895679	fragment	0.9668	0.9954	56.84	19	-0.8	3	3142170	fragment	0.9672	0.996	56.82	20	-0.8	4	3504532	fragment	0.9678	0.9914	56.72	20	-0.8	5	3465157	fragment	0.9674	0.9961	56.78	18	-1.1	6	3546054	fragment	0.9697	0.9968	56.95	19
NLGSINTELQDVQR	y2	NLGSINTELQDVQR	1	1332431	fragment	0.9679	0.9958	56.72	18	-1	2	1203816	fragment	0.9668	0.9954	56.86	19	-1.2	3	1280243	fragment	0.9672	0.996	56.79	20	-1.1	4	1451393	fragment	0.9678	0.9914	56.75	20	-1	5	1396362	fragment	0.9674	0.9961	56.78	18	-1.4	6	1471629	fragment	0.9697	0.9968	56.95	19
NLGSINTELQDVQR	b4	NLGSINTELQDVQR	1	1866059	fragment	0.9679	0.9958	56.72	18	-0.8	2	1712976	fragment	0.9668	0.9954	56.84	19	-0.9	3	1840516	fragment	0.9672	0.996	56.82	20	-0.9	4	2043537	fragment	0.9678	0.9914	56.75	20	-0.9	5	2077878	fragment	0.9674	0.9961	56.78	18	-1.2	6	1988773	fragment	0.9697	0.9968	56.95	19
NYIQGINLVQAK	precursor	NYIQGINLVQAK	1	489731424	ms1	0.9596	0.9884	59.64	34	0.2	2	489264512	ms1	0.9583	0.9945	59.65	15	0.2	3	502265312	ms1	0.9549	0.989	59.65	17	0.2	4	615599872	ms1	0.9598	0.9938	59.6	38	0.2	5	598247040	ms1	0.9589	0.9959	59.57	15	0.1	6	548268544	ms1	0.9567	0.9911	59.64	33
NYIQGINLVQAK	precursor [M+1]	NYIQGINLVQAK	1	378143168	ms1	0.9596	0.9884	59.64	34	0.1	2	366043328	ms1	0.9583	0.9945	59.65	15	0.2	3	396128032	ms1	0.9549	0.989	59.65	17	0.2	4	443882592	ms1	0.9598	0.9938	59.6	38	0.1	5	456077728	ms1	0.9589	0.9959	59.57	15	0.1	6	436982112	ms1	0.9567	0.9911	59.67	33
NYIQGINLVQAK	precursor [M+2]	NYIQGINLVQAK	1	142024896	ms1	0.9596	0.9884	59.64	34	0.3	2	147107808	ms1	0.9583	0.9945	59.61	15	0.5	3	150135040	ms1	0.9549	0.989	59.65	17	0.4	4	190297632	ms1	0.9598	0.9938	59.6	38	0.6	5	184297344	ms1	0.9589	0.9959	59.57	15	0.1	6	173271776	ms1	0.9567	0.9911	59.64	33
NYIQGINLVQAK	y10	NYIQGINLVQAK	1	2375356	fragment	0.9596	0.9884	59.68	33	-0.3	2	2205846	fragment	0.9583	0.9945	59.65	16	-0.1	3	2187884	fragment	0.9549	0.989	59.65	17	-0.1	4	2727800	fragment	0.9598	0.9938	59.6	37	-0.1	5	2772150	fragment	0.9589	0.9959	59.6	16	-0.3	6	2711783	fragment	0.9567	0.9911	59.67	32
NYIQGINLVQAK	y9	NYIQGINLVQAK	1	3014404	fragment	0.9596	0.9884	59.64	33	-0.3	2	2720381	fragment	0.9583	0.9945	59.65	16	-0.4	3	2676795	fragment	0.9549	0.989	59.65	17	-0.2	4	3388538	fragment	0.9598	0.9938	59.6	37	-0.2	5	3417568	fragment	0.9589	0.9959	59.57	16	-0.3	6	3419468	fragment	0.9567	0.9911	59.67	32
NYIQGINLVQAK	y8	NYIQGINLVQAK	1	6144719	fragment	0.9596	0.9884	59.64	33	-0.7	2	5584744	fragment	0.9583	0.9945	59.65	16	-0.6	3	5700701	fragment	0.9549	0.989	59.65	17	-0.5	4	7044739	fragment	0.9598	0.9938	59.6	37	-0.5	5	7000757	fragment	0.9589	0.9959	59.57	16	-0.7	6	6939435	fragment	0.9567	0.9911	59.67	32
NYIQGINLVQAK	y7	NYIQGINLVQAK	1	945920	fragment	0.9596	0.9884	59.68	33	-0.8	2	790765	fragment	0.9583	0.9945	59.65	16	-0.8	3	825536	fragment	0.9549	0.989	59.65	17	-0.5	4	984283	fragment	0.9598	0.9938	59.6	37	-0.6	5	974556	fragment	0.9589	0.9959	59.57	16	-0.7	6	1009278	fragment	0.9567	0.9911	59.67	32
NYIQGINLVQAK	y6	NYIQGINLVQAK	1	2698700	fragment	0.9596	0.9884	59.64	33	-0.6	2	2457658	fragment	0.9583	0.9945	59.61	16	-0.5	3	2486189	fragment	0.9549	0.989	59.65	17	-0.4	4	3078348	fragment	0.9598	0.9938	59.6	37	-0.5	5	2962303	fragment	0.9589	0.9959	59.57	16	-0.5	6	2967385	fragment	0.9567	0.9911	59.67	32
NYIQGINLVQAK	y5	NYIQGINLVQAK	1	1130869	fragment	0.9596	0.9884	59.64	33	-0.3	2	982685	fragment	0.9583	0.9945	59.65	16	-0.3	3	1029408	fragment	0.9549	0.989	59.65	17	-0.3	4	1300786	fragment	0.9598	0.9938	59.6	37	-0.3	5	1298129	fragment	0.9589	0.9959	59.57	16	-0.2	6	1215365	fragment	0.9567	0.9911	59.67	32
NYIQGINLVQAK	y4	NYIQGINLVQAK	1	2756966	fragment	0.9596	0.9884	59.68	33	-0.7	2	2504193	fragment	0.9583	0.9945	59.65	16	-0.7	3	2469641	fragment	0.9549	0.989	59.65	17	-0.6	4	3123029	fragment	0.9598	0.9938	59.6	37	-0.6	5	3173351	fragment	0.9589	0.9959	59.57	16	-0.7	6	3049227	fragment	0.9567	0.9911	59.67	32
NYIQGINLVQAK	y3	NYIQGINLVQAK	1	3224939	fragment	0.9596	0.9884	59.64	33	-1.1	2	2927815	fragment	0.9583	0.9945	59.65	16	-1.1	3	2761476	fragment	0.9549	0.989	59.65	17	-1	4	3681217	fragment	0.9598	0.9938	59.6	37	-1	5	3677003	fragment	0.9589	0.9959	59.6	16	-1.1	6	3595151	fragment	0.9567	0.9911	59.67	32
NYIQGINLVQAK	b3	NYIQGINLVQAK	1	5582347	fragment	0.9596	0.9884	59.64	33	-1.1	2	4943513	fragment	0.9583	0.9945	59.65	16	-1.1	3	5054095	fragment	0.9549	0.989	59.65	17	-1	4	6131578	fragment	0.9598	0.9938	59.6	37	-1	5	6128286	fragment	0.9589	0.9959	59.57	16	-1.1	6	6131086	fragment	0.9567	0.9911	59.67	32
PPYTVVYFPVR	precursor	PPYTVVYFPVR	1	6028542976	ms1	0.9376	0.9972	71.88	21	1.7	2	4956752384	ms1	0.9369	0.995	71.96	16	1.7	3	6056692736	ms1	0.9358	0.9941	71.94	47	1.6	4	6958529024	ms1	0.9394	0.996	71.96	42	1.7	5	6573022720	ms1	0.9407	0.995	71.88	18	1.7	6	7026342400	ms1	0.9394	0.9943	72.17	28
PPYTVVYFPVR	precursor [M+1]	PPYTVVYFPVR	1	4776795648	ms1	0.9376	0.9972	71.88	21	-0.3	2	3921050880	ms1	0.9369	0.995	71.96	16	-0.3	3	4760082432	ms1	0.9358	0.9941	71.94	47	-0.2	4	5509197312	ms1	0.9394	0.996	71.96	42	-0.2	5	5223318016	ms1	0.9407	0.995	71.88	18	-0.3	6	5492751360	ms1	0.9394	0.9943	72.17	28
PPYTVVYFPVR	precursor [M+2]	PPYTVVYFPVR	1	2071680384	ms1	0.9376	0.9972	71.88	21	-1.7	2	1663297536	ms1	0.9369	0.995	71.96	16	-1.6	3	2019437568	ms1	0.9358	0.9941	71.94	47	-1.6	4	2357424128	ms1	0.9394	0.996	71.96	42	-1.6	5	2203554048	ms1	0.9407	0.995	71.88	18	-1.7	6	2356931328	ms1	0.9394	0.9943	72.14	28
PPYTVVYFPVR	y10	PPYTVVYFPVR	1	77133640	fragment	0.9376	0.9972	71.91	22	0.6	2	61054612	fragment	0.9369	0.995	71.99	16	0.4	3	77558808	fragment	0.9358	0.9941	71.97	46	0.5	4	88850384	fragment	0.9394	0.996	71.96	42	0.3	5	86969504	fragment	0.9407	0.995	71.91	18	0.1	6	90937080	fragment	0.9394	0.9943	72.11	29
PPYTVVYFPVR	y9	PPYTVVYFPVR	1	74483192	fragment	0.9376	0.9972	71.91	22	0.7	2	60336028	fragment	0.9369	0.995	71.99	16	0.5	3	75538016	fragment	0.9358	0.9941	71.97	46	0.5	4	85733456	fragment	0.9394	0.996	71.99	42	0.4	5	83564648	fragment	0.9407	0.995	71.91	18	0.2	6	88343664	fragment	0.9394	0.9943	72.11	29
PPYTVVYFPVR	y8	PPYTVVYFPVR	1	119618856	fragment	0.9376	0.9972	71.91	22	0.2	2	94906232	fragment	0.9369	0.995	71.99	16	0	3	118679368	fragment	0.9358	0.9941	71.97	46	0	4	137039936	fragment	0.9394	0.996	71.99	42	0	5	132751408	fragment	0.9407	0.995	71.91	18	-0.3	6	140576416	fragment	0.9394	0.9943	72.11	29
PPYTVVYFPVR	y7	PPYTVVYFPVR	1	65628676	fragment	0.9376	0.9972	71.91	22	0.2	2	51803384	fragment	0.9369	0.995	71.99	16	0	3	65779016	fragment	0.9358	0.9941	71.97	46	0.1	4	74736400	fragment	0.9394	0.996	71.99	42	-0.1	5	69850328	fragment	0.9407	0.995	71.91	18	-0.2	6	77032792	fragment	0.9394	0.9943	72.11	29
PPYTVVYFPVR	y6	PPYTVVYFPVR	1	108355544	fragment	0.9376	0.9972	71.91	22	0.1	2	88231680	fragment	0.9369	0.995	71.99	16	-0.2	3	109450024	fragment	0.9358	0.9941	71.97	46	-0.1	4	125184072	fragment	0.9394	0.996	71.96	42	-0.2	5	119458864	fragment	0.9407	0.995	71.91	18	-0.4	6	128753296	fragment	0.9394	0.9943	72.11	29
PPYTVVYFPVR	y5	PPYTVVYFPVR	1	82306344	fragment	0.9376	0.9972	71.91	22	0.1	2	66540900	fragment	0.9369	0.995	71.96	16	-0.1	3	83494928	fragment	0.9358	0.9941	71.97	46	0	4	94197912	fragment	0.9394	0.996	71.96	42	-0.2	5	89609776	fragment	0.9407	0.995	71.91	18	-0.4	6	96345696	fragment	0.9394	0.9943	72.11	29
PPYTVVYFPVR	y4	PPYTVVYFPVR	1	28863298	fragment	0.9376	0.9972	71.88	22	0.5	2	23242702	fragment	0.9369	0.995	71.99	16	0.3	3	29101796	fragment	0.9358	0.9941	71.97	46	0.3	4	33331204	fragment	0.9394	0.996	71.99	42	0.2	5	31328080	fragment	0.9407	0.995	71.91	18	0.1	6	33689080	fragment	0.9394	0.9943	72.11	29
PPYTVVYFPVR	y3	PPYTVVYFPVR	1	23331138	fragment	0.9376	0.9972	71.91	22	-0.2	2	18099552	fragment	0.9369	0.995	71.99	16	-0.4	3	24314356	fragment	0.9358	0.9941	71.97	46	-0.3	4	25302174	fragment	0.9394	0.996	71.99	42	-0.4	5	24749300	fragment	0.9407	0.995	71.91	18	-0.6	6	26457750	fragment	0.9394	0.9943	72.08	29
PPYTVVYFPVR	b3	PPYTVVYFPVR	1	18224196	fragment	0.9376	0.9972	71.91	22	-0.3	2	14500337	fragment	0.9369	0.995	71.99	16	-0.5	3	18285742	fragment	0.9358	0.9941	71.97	46	-0.4	4	19488198	fragment	0.9394	0.996	71.99	42	-0.5	5	19954392	fragment	0.9407	0.995	71.91	18	-0.7	6	21094326	fragment	0.9394	0.9943	72.11	29
PPYTVVYFPVR	b4	PPYTVVYFPVR	1	16804068	fragment	0.9376	0.9972	71.91	22	0.2	2	13258743	fragment	0.9369	0.995	71.99	16	-0.2	3	17269200	fragment	0.9358	0.9941	71.97	46	-0.1	4	19119672	fragment	0.9394	0.996	71.99	42	-0.2	5	18460182	fragment	0.9407	0.995	71.88	18	-0.4	6	20118346	fragment	0.9394	0.9943	72.08	29
PPYTVVYFPVR	b5	PPYTVVYFPVR	1	11362723	fragment	0.9376	0.9972	71.91	22	0.5	2	9334560	fragment	0.9369	0.995	71.96	16	0.3	3	12350348	fragment	0.9358	0.9941	71.97	46	0.4	4	13422253	fragment	0.9394	0.996	71.99	42	0.2	5	13264949	fragment	0.9407	0.995	71.91	18	-0.1	6	13468738	fragment	0.9394	0.9943	72.11	29
PPYTVVYFPVR	b6	PPYTVVYFPVR	1	10937594	fragment	0.9376	0.9972	71.91	22	0.5	2	8735042	fragment	0.9369	0.995	71.99	16	0.2	3	10928598	fragment	0.9358	0.9941	71.97	46	0.3	4	12622473	fragment	0.9394	0.996	71.99	42	0.2	5	12013061	fragment	0.9407	0.995	71.91	18	0	6	12542571	fragment	0.9394	0.9943	72.14	29
PPYTVVYFPVR	b7	PPYTVVYFPVR	1	7406817	fragment	0.9376	0.9972	71.91	22	0.6	2	6197154	fragment	0.9369	0.995	71.96	16	0.2	3	7233176	fragment	0.9358	0.9941	71.97	46	0.2	4	8217022	fragment	0.9394	0.996	71.93	42	0.1	5	7494162	fragment	0.9407	0.995	71.91	18	0	6	8532858	fragment	0.9394	0.9943	72.11	29
PPYTVVYFPVR	b8	PPYTVVYFPVR	1	6302486	fragment	0.9376	0.9972	71.88	22	0.5	2	5039149	fragment	0.9369	0.995	71.99	16	0.4	3	6430919	fragment	0.9358	0.9941	71.97	46	0.5	4	7079368	fragment	0.9394	0.996	71.99	42	0.4	5	6522109	fragment	0.9407	0.995	71.91	18	-0.1	6	7121890	fragment	0.9394	0.9943	72.08	29
PPYTVVYFPVR	b9	PPYTVVYFPVR	1	504622	fragment	0.9376	0.9972	71.82	22	0.4	2	183288	fragment	0.9369	0.995	71.91	16	0.3	3	350602	fragment	0.9358	0.9941	71.97	46	0.6	4	336010	fragment	0.9394	0.996	71.93	42	0.4	5	434873	fragment	0.9407	0.995	71.91	18	2.4	6	318874	fragment	0.9394	0.9943	72.11	29
PVSSAASVYAGAGGSGSR	precursor	PVSSAASVYAGAGGSGSR	1	306025504	ms1	0.9326	0.9843	34.15	17	0.5	2	235399616	ms1	0.9327	0.9958	34.1	23	0.5	3	256540400	ms1	0.9331	0.9961	34.26	19	0.6	4	312101632	ms1	0.9332	0.994	33.95	16	0.6	5	315346112	ms1	0.9312	0.9914	33.91	17	0.2	6	308768768	ms1	0.9344	0.994	34.13	21
PVSSAASVYAGAGGSGSR	precursor [M+1]	PVSSAASVYAGAGGSGSR	1	268474944	ms1	0.9326	0.9843	34.15	17	0.7	2	189823440	ms1	0.9327	0.9958	34.1	23	0.7	3	204836608	ms1	0.9331	0.9961	34.23	19	0.5	4	246336736	ms1	0.9332	0.994	33.95	16	0.4	5	263655568	ms1	0.9312	0.9914	33.91	17	0.1	6	260933168	ms1	0.9344	0.994	34.13	21
PVSSAASVYAGAGGSGSR	precursor [M+2]	PVSSAASVYAGAGGSGSR	1	108947120	ms1	0.9326	0.9843	34.2	17	0.4	2	91679880	ms1	0.9327	0.9958	34.13	23	0.7	3	94087256	ms1	0.9331	0.9961	34.2	19	0.7	4	120402240	ms1	0.9332	0.994	33.95	16	0.4	5	113256232	ms1	0.9312	0.9914	33.91	17	-0.2	6	116172824	ms1	0.9344	0.994	34.11	21
PVSSAASVYAGAGGSGSR	y17	PVSSAASVYAGAGGSGSR	1	397380	fragment	0.9326	0.9843	34.17	17	0.4	2	287374	fragment	0.9327	0.9958	34.1	22	0.8	3	332172	fragment	0.9331	0.9961	34.23	19	0.9	4	386649	fragment	0.9332	0.994	33.97	17	0.8	5	351231	fragment	0.9312	0.9914	33.94	17	-0.3	6	376339	fragment	0.9344	0.994	34.11	21
PVSSAASVYAGAGGSGSR	y16	PVSSAASVYAGAGGSGSR	1	3908913	fragment	0.9326	0.9843	34.15	17	0.6	2	2835805	fragment	0.9327	0.9958	34.15	22	0.9	3	3048960	fragment	0.9331	0.9961	34.26	19	0.9	4	3803164	fragment	0.9332	0.994	33.95	17	0.7	5	3802132	fragment	0.9312	0.9914	33.94	17	0.3	6	3925710	fragment	0.9344	0.994	34.11	21
PVSSAASVYAGAGGSGSR	y15	PVSSAASVYAGAGGSGSR	1	1278729	fragment	0.9326	0.9843	34.17	17	0.6	2	926881	fragment	0.9327	0.9958	34.1	22	0.7	3	1004681	fragment	0.9331	0.9961	34.26	19	0.9	4	1185697	fragment	0.9332	0.994	33.95	17	0.6	5	1188237	fragment	0.9312	0.9914	33.94	17	0.4	6	1227994	fragment	0.9344	0.994	34.11	21
PVSSAASVYAGAGGSGSR	y14	PVSSAASVYAGAGGSGSR	1	1258087	fragment	0.9326	0.9843	34.17	17	0.6	2	954639	fragment	0.9327	0.9958	34.18	22	0.9	3	1045833	fragment	0.9331	0.9961	34.26	19	0.8	4	1245634	fragment	0.9332	0.994	33.95	17	0.7	5	1262986	fragment	0.9312	0.9914	33.94	17	0.4	6	1285718	fragment	0.9344	0.994	34.11	21
PVSSAASVYAGAGGSGSR	y13	PVSSAASVYAGAGGSGSR	1	3396213	fragment	0.9326	0.9843	34.15	17	0.4	2	2505612	fragment	0.9327	0.9958	34.15	22	0.6	3	2615074	fragment	0.9331	0.9961	34.29	19	0.6	4	3140044	fragment	0.9332	0.994	33.95	17	0.5	5	3230152	fragment	0.9312	0.9914	33.94	17	0.2	6	3334292	fragment	0.9344	0.994	34.11	21
PVSSAASVYAGAGGSGSR	y12	PVSSAASVYAGAGGSGSR	1	4164262	fragment	0.9326	0.9843	34.15	17	0.2	2	3013712	fragment	0.9327	0.9958	34.13	22	0.5	3	3244755	fragment	0.9331	0.9961	34.29	19	0.5	4	3994482	fragment	0.9332	0.994	33.95	17	0.4	5	4099669	fragment	0.9312	0.9914	33.94	17	-0.1	6	4143302	fragment	0.9344	0.994	34.11	21
PVSSAASVYAGAGGSGSR	y11	PVSSAASVYAGAGGSGSR	1	1931128	fragment	0.9326	0.9843	34.15	17	0.1	2	1474218	fragment	0.9327	0.9958	34.15	22	0.4	3	1532645	fragment	0.9331	0.9961	34.29	19	0.4	4	1854006	fragment	0.9332	0.994	33.95	17	0.2	5	1922984	fragment	0.9312	0.9914	33.94	17	-0.1	6	1955840	fragment	0.9344	0.994	34.11	21
PVSSAASVYAGAGGSGSR	y10	PVSSAASVYAGAGGSGSR	1	5113784	fragment	0.9326	0.9843	34.15	17	0	2	3814208	fragment	0.9327	0.9958	34.1	22	0.2	3	4040627	fragment	0.9331	0.9961	34.26	19	0.2	4	4876426	fragment	0.9332	0.994	33.95	17	0	5	4922102	fragment	0.9312	0.9914	33.94	17	-0.3	6	5060803	fragment	0.9344	0.994	34.11	21
PVSSAASVYAGAGGSGSR	y9	PVSSAASVYAGAGGSGSR	1	2218432	fragment	0.9326	0.9843	34.15	17	0.1	2	1650348	fragment	0.9327	0.9958	34.15	22	0.2	3	1762513	fragment	0.9331	0.9961	34.26	19	0.2	4	2112967	fragment	0.9332	0.994	33.95	17	0.1	5	2153578	fragment	0.9312	0.9914	33.94	17	-0.3	6	2179474	fragment	0.9344	0.994	34.11	21
PVSSAASVYAGAGGSGSR	y8	PVSSAASVYAGAGGSGSR	1	2021997	fragment	0.9326	0.9843	34.17	17	0.1	2	1516280	fragment	0.9327	0.9958	34.15	22	0.4	3	1574813	fragment	0.9331	0.9961	34.26	19	0.3	4	1927376	fragment	0.9332	0.994	33.95	17	0.2	5	2061953	fragment	0.9312	0.9914	33.94	17	-0.2	6	1999344	fragment	0.9344	0.994	34.11	21
PVSSAASVYAGAGGSGSR	y7	PVSSAASVYAGAGGSGSR	1	369387	fragment	0.9326	0.9843	34.15	17	0.3	2	265320	fragment	0.9327	0.9958	34.1	22	0.6	3	278232	fragment	0.9331	0.9961	34.23	19	0.6	4	326312	fragment	0.9332	0.994	33.92	17	0.6	5	361344	fragment	0.9312	0.9914	33.94	17	-0.1	6	355015	fragment	0.9344	0.994	34.11	21
PVSSAASVYAGAGGSGSR	y6	PVSSAASVYAGAGGSGSR	1	638929	fragment	0.9326	0.9843	34.15	17	0.2	2	470492	fragment	0.9327	0.9958	34.1	22	0.5	3	496760	fragment	0.9331	0.9961	34.26	19	0.6	4	612892	fragment	0.9332	0.994	33.95	17	0.3	5	617823	fragment	0.9312	0.9914	33.94	17	0.1	6	626569	fragment	0.9344	0.994	34.11	21
PVSSAASVYAGAGGSGSR	y5	PVSSAASVYAGAGGSGSR	1	159190	fragment	0.9326	0.9843	34.15	17	0.2	2	121151	fragment	0.9327	0.9958	34.13	22	0.6	3	144505	fragment	0.9331	0.9961	34.26	19	0.4	4	162450	fragment	0.9332	0.994	33.95	17	0	5	176463	fragment	0.9312	0.9914	33.97	17	-0.1	6	182690	fragment	0.9344	0.994	34.11	21
PVSSAASVYAGAGGSGSR	y4	PVSSAASVYAGAGGSGSR	1	264352	fragment	0.9326	0.9843	34.17	17	8.4	2	198918	fragment	0.9327	0.9958	34.1	22	8.6	3	218076	fragment	0.9331	0.9961	34.29	19	8.5	4	265938	fragment	0.9332	0.994	33.95	17	8.4	5	256598	fragment	0.9312	0.9914	33.94	17	8	6	270463	fragment	0.9344	0.994	34.11	21
PVSSAASVYAGAGGSGSR	y3	PVSSAASVYAGAGGSGSR	1	113928	fragment	0.9326	0.9843	34.17	17	-0.4	2	78395	fragment	0.9327	0.9958	34.18	22	0	3	93297	fragment	0.9331	0.9961	34.23	19	0.2	4	107534	fragment	0.9332	0.994	33.92	17	-0.7	5	121401	fragment	0.9312	0.9914	33.97	17	-0.6	6	115512	fragment	0.9344	0.994	34.11	21
PVSSAASVYAGAGGSGSR	b4	PVSSAASVYAGAGGSGSR	1	703690	fragment	0.9326	0.9843	34.17	17	-0.2	2	484372	fragment	0.9327	0.9958	34.18	22	0	3	524396	fragment	0.9331	0.9961	34.23	19	0	4	635697	fragment	0.9332	0.994	33.95	17	-0.1	5	600385	fragment	0.9312	0.9914	33.94	17	-0.4	6	655185	fragment	0.9344	0.994	34.11	21
PVSSAASVYAGAGGSGSR	b5	PVSSAASVYAGAGGSGSR	1	637941	fragment	0.9326	0.9843	34.17	17	0	2	432447	fragment	0.9327	0.9958	34.18	22	0.2	3	461240	fragment	0.9331	0.9961	34.26	19	0.1	4	583825	fragment	0.9332	0.994	33.95	17	0.1	5	617142	fragment	0.9312	0.9914	33.94	17	-0.2	6	595206	fragment	0.9344	0.994	34.08	21
PVSSAASVYAGAGGSGSR	b6	PVSSAASVYAGAGGSGSR	1	618584	fragment	0.9326	0.9843	34.2	17	0.3	2	460037	fragment	0.9327	0.9958	34.1	22	0.6	3	495113	fragment	0.9331	0.9961	34.26	19	0.5	4	595137	fragment	0.9332	0.994	33.97	17	0.5	5	615366	fragment	0.9312	0.9914	33.94	17	0.2	6	608940	fragment	0.9344	0.994	34.11	21
PVSSAASVYAGAGGSGSR	b7	PVSSAASVYAGAGGSGSR	1	326865	fragment	0.9326	0.9843	34.15	17	0.6	2	237400	fragment	0.9327	0.9958	34.15	22	0.9	3	252530	fragment	0.9331	0.9961	34.26	19	0.8	4	288889	fragment	0.9332	0.994	33.95	17	0.6	5	301690	fragment	0.9312	0.9914	33.94	17	0.3	6	275435	fragment	0.9344	0.994	34.11	21
PVSSAASVYAGAGGSGSR	b11	PVSSAASVYAGAGGSGSR	1	0	fragment	0.9326	0.9843	33.92	17	#N/A	2	0	fragment	0.9327	0.9958	33.79	22	#N/A	3	0	fragment	0.9331	0.9961	33.97	19	#N/A	4	0	fragment	0.9332	0.994	33.75	17	#N/A	5	0	fragment	0.9312	0.9914	33.69	17	#N/A	6	0	fragment	0.9344	0.994	33.85	21
RAIYQATYR	precursor	RAIYQATYR	1	621017728	ms1	0.9188	0.9896	23.68	16	0.3	2	556499584	ms1	0.9308	0.9904	23.72	21	0.3	3	636774144	ms1	0.9322	0.9835	23.65	19	0.1	4	715406720	ms1	0.9205	0.9962	23.54	20	0.3	5	844145152	ms1	0.9326	0.9862	23.43	20	0	6	707982208	ms1	0.9204	0.9836	23.64	23
RAIYQATYR	precursor [M+1]	RAIYQATYR	1	419177312	ms1	0.9188	0.9896	23.68	16	0.4	2	376986720	ms1	0.9308	0.9904	23.68	21	0.5	3	415752928	ms1	0.9322	0.9835	23.69	19	0.5	4	446733248	ms1	0.9205	0.9962	23.51	20	0.3	5	487313184	ms1	0.9326	0.9862	23.47	20	0.3	6	463386656	ms1	0.9204	0.9836	23.65	23
RAIYQATYR	precursor [M+2]	RAIYQATYR	1	137155616	ms1	0.9188	0.9896	23.68	16	0.3	2	127817872	ms1	0.9308	0.9904	23.66	21	0.4	3	124673264	ms1	0.9322	0.9835	23.65	19	0.3	4	166003584	ms1	0.9205	0.9962	23.5	20	0.3	5	182049296	ms1	0.9326	0.9862	23.47	20	0.3	6	139019648	ms1	0.9204	0.9836	23.59	23
RAIYQATYR	y8	RAIYQATYR	1	3540388	fragment	0.9188	0.9896	23.67	17	-0.3	2	3209291	fragment	0.9308	0.9904	23.71	22	-0.1	3	3646575	fragment	0.9322	0.9835	23.69	19	-0.1	4	3954394	fragment	0.9205	0.9962	23.56	21	-0.2	5	4112130	fragment	0.9326	0.9862	23.45	21	-0.4	6	4006902	fragment	0.9204	0.9836	23.62	23
RAIYQATYR	y7	RAIYQATYR	1	2186285	fragment	0.9188	0.9896	23.67	17	0	2	1939895	fragment	0.9308	0.9904	23.68	22	-0.1	3	2349055	fragment	0.9322	0.9835	23.65	19	0.1	4	2532045	fragment	0.9205	0.9962	23.5	21	-0.2	5	2679604	fragment	0.9326	0.9862	23.49	21	-0.1	6	2548234	fragment	0.9204	0.9836	23.64	23
RAIYQATYR	y6	RAIYQATYR	1	2291819	fragment	0.9188	0.9896	23.71	17	0	2	2014321	fragment	0.9308	0.9904	23.68	22	-0.3	3	2340172	fragment	0.9322	0.9835	23.68	19	-0.3	4	2386154	fragment	0.9205	0.9962	23.56	21	-0.5	5	2522204	fragment	0.9326	0.9862	23.47	21	-0.6	6	2560141	fragment	0.9204	0.9836	23.61	23
RAIYQATYR	y5	RAIYQATYR	1	893237	fragment	0.9188	0.9896	23.71	17	-0.3	2	731328	fragment	0.9308	0.9904	23.66	22	0	3	880014	fragment	0.9322	0.9835	23.65	19	-0.3	4	992733	fragment	0.9205	0.9962	23.55	21	-0.5	5	1022368	fragment	0.9326	0.9862	23.45	21	-0.2	6	960527	fragment	0.9204	0.9836	23.58	23
RAIYQATYR	y4	RAIYQATYR	1	768462	fragment	0.9188	0.9896	23.72	17	0.5	2	687260	fragment	0.9308	0.9904	23.73	22	-0.2	3	733109	fragment	0.9322	0.9835	23.72	19	0	4	877953	fragment	0.9205	0.9962	23.5	21	0.2	5	870774	fragment	0.9326	0.9862	23.43	21	0.1	6	785191	fragment	0.9204	0.9836	23.64	23
RAIYQATYR	y3	RAIYQATYR	1	349700	fragment	0.9188	0.9896	23.67	17	-0.1	2	282782	fragment	0.9308	0.9904	23.65	22	-0.4	3	389270	fragment	0.9322	0.9835	23.72	19	0.2	4	333113	fragment	0.9205	0.9962	23.56	21	-0.6	5	332537	fragment	0.9326	0.9862	23.42	21	-0.9	6	407213	fragment	0.9204	0.9836	23.65	23
RAIYQATYR	y2	RAIYQATYR	1	663430	fragment	0.9188	0.9896	23.68	17	-0.9	2	558837	fragment	0.9308	0.9904	23.72	22	-0.8	3	635341	fragment	0.9322	0.9835	23.65	19	-0.8	4	731085	fragment	0.9205	0.9962	23.47	21	-1	5	721406	fragment	0.9326	0.9862	23.43	21	-1.1	6	730189	fragment	0.9204	0.9836	23.61	23
RAIYQATYR	y8	RAIYQATYR	1	0	fragment	0.9188	0.9896	23.45	17	#N/A	2	4346	fragment	0.9308	0.9904	23.61	22	-0.7	3	9744	fragment	0.9322	0.9835	23.65	19	-0.3	4	0	fragment	0.9205	0.9962	23.23	21	#N/A	5	7721	fragment	0.9326	0.9862	23.52	21	-1.5	6	0	fragment	0.9204	0.9836	23.29	23
RAIYQATYR	b3	RAIYQATYR	1	816595	fragment	0.9188	0.9896	23.72	17	-0.7	2	649983	fragment	0.9308	0.9904	23.71	22	-0.6	3	785752	fragment	0.9322	0.9835	23.68	19	-0.8	4	848576	fragment	0.9205	0.9962	23.54	21	-0.7	5	895533	fragment	0.9326	0.9862	23.42	21	-0.9	6	851419	fragment	0.9204	0.9836	23.62	23
RAIYQATYR	b4	RAIYQATYR	1	1244828	fragment	0.9188	0.9896	23.72	17	-0.1	2	1057557	fragment	0.9308	0.9904	23.72	22	-0.2	3	1214079	fragment	0.9322	0.9835	23.69	19	0	4	1296377	fragment	0.9205	0.9962	23.5	21	-0.4	5	1381276	fragment	0.9326	0.9862	23.46	21	-0.2	6	1398257	fragment	0.9204	0.9836	23.62	23
RAIYQATYR	b5	RAIYQATYR	1	1730356	fragment	0.9188	0.9896	23.72	17	-0.2	2	1553472	fragment	0.9308	0.9904	23.71	22	-0.1	3	1714486	fragment	0.9322	0.9835	23.67	19	-0.1	4	1889017	fragment	0.9205	0.9962	23.5	21	-0.2	5	2001363	fragment	0.9326	0.9862	23.45	21	-0.3	6	1868702	fragment	0.9204	0.9836	23.64	23
RAIYQATYR	b6	RAIYQATYR	1	1802201	fragment	0.9188	0.9896	23.71	17	-0.1	2	1677409	fragment	0.9308	0.9904	23.71	22	-0.1	3	1886606	fragment	0.9322	0.9835	23.71	19	-0.1	4	2099997	fragment	0.9205	0.9962	23.56	21	-0.3	5	2103570	fragment	0.9326	0.9862	23.47	21	-0.3	6	2059293	fragment	0.9204	0.9836	23.59	23
RAIYQATYR	b7	RAIYQATYR	1	2174804	fragment	0.9188	0.9896	23.67	17	-0.2	2	1994447	fragment	0.9308	0.9904	23.71	22	-0.5	3	2287660	fragment	0.9322	0.9835	23.68	19	-0.3	4	2409214	fragment	0.9205	0.9962	23.54	21	-0.5	5	2417235	fragment	0.9326	0.9862	23.49	21	-0.3	6	2563207	fragment	0.9204	0.9836	23.62	23
RAIYQATYR	b8	RAIYQATYR	1	1232256	fragment	0.9188	0.9896	23.67	17	0.3	2	1179203	fragment	0.9308	0.9904	23.75	22	0.1	3	1348562	fragment	0.9322	0.9835	23.68	19	-0.4	4	1403429	fragment	0.9205	0.9962	23.5	21	-0.2	5	1443882	fragment	0.9326	0.9862	23.45	21	-0.5	6	1411793	fragment	0.9204	0.9836	23.64	23
SAYNVYVAER	precursor	SAYNVYVAER	1	647674432	ms1	0.9513	0.9907	40.76	35	0.6	2	558083648	ms1	0.9531	0.9823	40.72	35	0.5	3	638245824	ms1	0.952	0.9837	40.74	35	0.7	4	735876224	ms1	0.9484	0.9954	40.65	21	0.4	5	728032960	ms1	0.9477	0.9884	40.58	29	0.4	6	670518848	ms1	0.9502	0.9941	40.8	22
SAYNVYVAER	precursor [M+1]	SAYNVYVAER	1	394275648	ms1	0.9513	0.9907	40.76	35	0.5	2	344908032	ms1	0.9531	0.9823	40.68	35	0.5	3	380208800	ms1	0.952	0.9837	40.74	35	0.6	4	456176416	ms1	0.9484	0.9954	40.58	21	0.4	5	460327808	ms1	0.9477	0.9884	40.58	29	0.4	6	419700512	ms1	0.9502	0.9941	40.8	22
SAYNVYVAER	precursor [M+2]	SAYNVYVAER	1	158602624	ms1	0.9513	0.9907	40.76	35	1.5	2	151895296	ms1	0.9531	0.9823	40.68	35	1.6	3	164913056	ms1	0.952	0.9837	40.74	35	1.2	4	173720816	ms1	0.9484	0.9954	40.68	21	1.5	5	190283920	ms1	0.9477	0.9884	40.58	29	1.5	6	164506736	ms1	0.9502	0.9941	40.8	22
SAYNVYVAER	y9	SAYNVYVAER	1	23930	fragment	0.9513	0.9907	40.76	35	-1.4	2	52975	fragment	0.9531	0.9823	40.76	35	-1.6	3	27569	fragment	0.952	0.9837	40.63	35	-1.2	4	33871	fragment	0.9484	0.9954	40.52	22	0.6	5	53896	fragment	0.9477	0.9884	40.55	29	0	6	44414	fragment	0.9502	0.9941	40.8	22
SAYNVYVAER	y8	SAYNVYVAER	1	3629978	fragment	0.9513	0.9907	40.76	35	0	2	3138318	fragment	0.9531	0.9823	40.72	35	0	3	3279285	fragment	0.952	0.9837	40.74	35	-0.1	4	3651061	fragment	0.9484	0.9954	40.62	22	-0.2	5	3749072	fragment	0.9477	0.9884	40.58	29	-0.3	6	3564300	fragment	0.9502	0.9941	40.8	22
SAYNVYVAER	y7	SAYNVYVAER	1	9916428	fragment	0.9513	0.9907	40.76	35	-0.3	2	8889234	fragment	0.9531	0.9823	40.72	35	-0.4	3	9622594	fragment	0.952	0.9837	40.74	35	-0.4	4	10508971	fragment	0.9484	0.9954	40.62	22	-0.5	5	10877865	fragment	0.9477	0.9884	40.58	29	-0.7	6	9941570	fragment	0.9502	0.9941	40.8	22
SAYNVYVAER	y6	SAYNVYVAER	1	8068319	fragment	0.9513	0.9907	40.76	35	-0.4	2	7277810	fragment	0.9531	0.9823	40.72	35	-0.5	3	7865224	fragment	0.952	0.9837	40.74	35	-0.4	4	8628848	fragment	0.9484	0.9954	40.62	22	-0.5	5	8921042	fragment	0.9477	0.9884	40.58	29	-0.6	6	7956787	fragment	0.9502	0.9941	40.8	22
SAYNVYVAER	y5	SAYNVYVAER	1	20460846	fragment	0.9513	0.9907	40.76	35	-0.4	2	18202940	fragment	0.9531	0.9823	40.72	35	-0.4	3	19521892	fragment	0.952	0.9837	40.74	35	-0.4	4	21949300	fragment	0.9484	0.9954	40.62	22	-0.5	5	22555406	fragment	0.9477	0.9884	40.58	29	-0.7	6	20624148	fragment	0.9502	0.9941	40.8	22
SAYNVYVAER	y4	SAYNVYVAER	1	6487324	fragment	0.9513	0.9907	40.76	35	-0.2	2	5758162	fragment	0.9531	0.9823	40.72	35	-0.3	3	6233399	fragment	0.952	0.9837	40.74	35	-0.3	4	7124466	fragment	0.9484	0.9954	40.62	22	-0.4	5	7465684	fragment	0.9477	0.9884	40.58	29	-0.6	6	6731858	fragment	0.9502	0.9941	40.8	22
SAYNVYVAER	y3	SAYNVYVAER	1	3909946	fragment	0.9513	0.9907	40.76	35	-0.7	2	3474443	fragment	0.9531	0.9823	40.72	35	-0.8	3	3678065	fragment	0.952	0.9837	40.78	35	-0.8	4	4170380	fragment	0.9484	0.9954	40.62	22	-0.9	5	4486073	fragment	0.9477	0.9884	40.58	29	-1	6	3880764	fragment	0.9502	0.9941	40.8	22
SAYNVYVAER	y2	SAYNVYVAER	1	818902	fragment	0.9513	0.9907	40.76	35	-1.3	2	827565	fragment	0.9531	0.9823	40.72	35	-1.4	3	915694	fragment	0.952	0.9837	40.74	35	-1.6	4	911580	fragment	0.9484	0.9954	40.62	22	-1.6	5	1005021	fragment	0.9477	0.9884	40.55	29	-1.6	6	930409	fragment	0.9502	0.9941	40.8	22
SAYNVYVAER	b3	SAYNVYVAER	1	1905120	fragment	0.9513	0.9907	40.76	35	-0.9	2	1651282	fragment	0.9531	0.9823	40.72	35	-1	3	1748659	fragment	0.952	0.9837	40.74	35	-0.8	4	1946160	fragment	0.9484	0.9954	40.65	22	-0.9	5	2029334	fragment	0.9477	0.9884	40.58	29	-1.2	6	1837420	fragment	0.9502	0.9941	40.8	22
SAYNVYVAER	b4	SAYNVYVAER	1	1397977	fragment	0.9513	0.9907	40.76	35	-0.4	2	1210882	fragment	0.9531	0.9823	40.72	35	-0.5	3	1236567	fragment	0.952	0.9837	40.74	35	-0.5	4	1455008	fragment	0.9484	0.9954	40.65	22	-0.5	5	1471828	fragment	0.9477	0.9884	40.55	29	-0.6	6	1406392	fragment	0.9502	0.9941	40.8	22
SAYNVYVAER	b5	SAYNVYVAER	1	990746	fragment	0.9513	0.9907	40.76	35	0	2	909639	fragment	0.9531	0.9823	40.72	35	-0.1	3	992618	fragment	0.952	0.9837	40.78	35	0.2	4	1160382	fragment	0.9484	0.9954	40.65	22	0.1	5	1171776	fragment	0.9477	0.9884	40.58	29	-0.1	6	1070587	fragment	0.9502	0.9941	40.84	22
SFPDFPTPGVVFR	precursor	SFPDFPTPGVVFR	1	427114016	ms1	0.9227	0.9215	83.36	11	0.6	2	371703936	ms1	0.9668	0.9385	83.41	10	0.4	3	456012768	ms1	0.961	0.94	83.4	17	0.4	4	532801312	ms1	0.9631	0.9761	83.43	16	1.3	5	515664864	ms1	0.9283	0.9566	83.4	17	0.1	6	464767840	ms1	0.9598	0.9477	83.34	9
SFPDFPTPGVVFR	precursor [M+1]	SFPDFPTPGVVFR	1	390075840	ms1	0.9227	0.9215	83.36	11	-0.1	2	325143264	ms1	0.9668	0.9385	83.41	10	0.1	3	390183520	ms1	0.961	0.94	83.4	17	0.1	4	428600928	ms1	0.9631	0.9761	83.43	16	0.4	5	460996608	ms1	0.9283	0.9566	83.4	17	0	6	363328960	ms1	0.9598	0.9477	83.34	9
SFPDFPTPGVVFR	precursor [M+2]	SFPDFPTPGVVFR	1	317391712	ms1	0.9227	0.9215	83.36	11	-6.3	2	240644336	ms1	0.9668	0.9385	83.41	10	-5.8	3	289223072	ms1	0.961	0.94	83.4	17	-4.3	4	247317392	ms1	0.9631	0.9761	83.43	16	-3.2	5	294726464	ms1	0.9283	0.9566	83.4	17	-4.9	6	264349360	ms1	0.9598	0.9477	83.47	9
SFPDFPTPGVVFR	y11	SFPDFPTPGVVFR	1	3628620	fragment	0.9227	0.9215	83.43	5	1.3	2	2065012	fragment	0.9668	0.9385	83.34	5	1.2	3	2038757	fragment	0.961	0.94	83.47	8	0.8	4	4636046	fragment	0.9631	0.9761	83.43	7	0.7	5	4349319	fragment	0.9283	0.9566	83.47	8	0.9	6	4610526	fragment	0.9598	0.9477	83.34	4
SFPDFPTPGVVFR	y10	SFPDFPTPGVVFR	1	3778439	fragment	0.9227	0.9215	83.43	5	0.7	2	2070492	fragment	0.9668	0.9385	83.34	5	0.9	3	2139411	fragment	0.961	0.94	83.47	8	0.2	4	5268939	fragment	0.9631	0.9761	83.43	7	0.6	5	4611445	fragment	0.9283	0.9566	83.47	8	0.2	6	4917869	fragment	0.9598	0.9477	83.34	4
SFPDFPTPGVVFR	y9	SFPDFPTPGVVFR	1	7632850	fragment	0.9227	0.9215	83.43	5	0.2	2	3960322	fragment	0.9668	0.9385	83.34	5	0.6	3	4171765	fragment	0.961	0.94	83.47	8	0.7	4	9172324	fragment	0.9631	0.9761	83.43	7	0.3	5	8863216	fragment	0.9283	0.9566	83.47	8	0.4	6	9621047	fragment	0.9598	0.9477	83.34	4
SFPDFPTPGVVFR	y8	SFPDFPTPGVVFR	1	34792672	fragment	0.9227	0.9215	83.43	5	0.2	2	18549654	fragment	0.9668	0.9385	83.34	5	0.5	3	19384834	fragment	0.961	0.94	83.47	8	0	4	43727760	fragment	0.9631	0.9761	83.43	7	0.1	5	41818528	fragment	0.9283	0.9566	83.47	8	0.2	6	46169968	fragment	0.9598	0.9477	83.34	4
SFPDFPTPGVVFR	y7	SFPDFPTPGVVFR	1	4087734	fragment	0.9227	0.9215	83.43	5	0.2	2	2155308	fragment	0.9668	0.9385	83.34	5	0.2	3	2055583	fragment	0.961	0.94	83.47	8	-0.3	4	4747451	fragment	0.9631	0.9761	83.43	7	0.2	5	4745288	fragment	0.9283	0.9566	83.47	8	0.6	6	5385299	fragment	0.9598	0.9477	83.34	4
SFPDFPTPGVVFR	y6	SFPDFPTPGVVFR	1	22948342	fragment	0.9227	0.9215	83.43	5	3.2	2	6853871	fragment	0.9668	0.9385	83.34	5	1.8	3	8125976	fragment	0.961	0.94	83.47	8	2	4	15267057	fragment	0.9631	0.9761	83.43	7	1.5	5	25978798	fragment	0.9283	0.9566	83.47	8	3.5	6	18358948	fragment	0.9598	0.9477	83.34	4
SFPDFPTPGVVFR	y5	SFPDFPTPGVVFR	1	1165953	fragment	0.9227	0.9215	83.43	5	-0.1	2	535574	fragment	0.9668	0.9385	83.34	5	0	3	478828	fragment	0.961	0.94	83.47	8	0.5	4	1266563	fragment	0.9631	0.9761	83.43	7	-1.4	5	1222978	fragment	0.9283	0.9566	83.47	8	1	6	1409479	fragment	0.9598	0.9477	83.34	4
SFPDFPTPGVVFR	y4	SFPDFPTPGVVFR	1	262529	fragment	0.9227	0.9215	83.43	5	-0.2	2	161741	fragment	0.9668	0.9385	83.34	5	-2	3	119163	fragment	0.961	0.94	83.47	8	0.1	4	420933	fragment	0.9631	0.9761	83.43	7	0.6	5	439099	fragment	0.9283	0.9566	83.47	8	-0.2	6	367238	fragment	0.9598	0.9477	83.34	4
SFPDFPTPGVVFR	y3	SFPDFPTPGVVFR	1	1132672	fragment	0.9227	0.9215	83.43	5	-0.4	2	577249	fragment	0.9668	0.9385	83.34	5	0.3	3	604549	fragment	0.961	0.94	83.47	8	-0.3	4	1306379	fragment	0.9631	0.9761	83.43	7	0	5	1089746	fragment	0.9283	0.9566	83.47	8	0.3	6	1527542	fragment	0.9598	0.9477	83.34	4
SFPDFPTPGVVFR	y2	SFPDFPTPGVVFR	1	761022	fragment	0.9227	0.9215	83.43	5	-0.2	2	404229	fragment	0.9668	0.9385	83.34	5	-0.1	3	455978	fragment	0.961	0.94	83.47	8	-0.5	4	981605	fragment	0.9631	0.9761	83.43	7	-0.5	5	977953	fragment	0.9283	0.9566	83.47	8	-0.9	6	1072202	fragment	0.9598	0.9477	83.34	4
SFPDFPTPGVVFR	b3	SFPDFPTPGVVFR	1	2329481	fragment	0.9227	0.9215	83.43	5	-0.2	2	1144064	fragment	0.9668	0.9385	83.34	5	-0.1	3	1233648	fragment	0.961	0.94	83.47	8	-0.3	4	2707893	fragment	0.9631	0.9761	83.43	7	-0.6	5	2489848	fragment	0.9283	0.9566	83.47	8	-0.2	6	3167467	fragment	0.9598	0.9477	83.34	4
SFPDFPTPGVVFR	b4	SFPDFPTPGVVFR	1	615643	fragment	0.9227	0.9215	83.43	5	-0.4	2	325570	fragment	0.9668	0.9385	83.34	5	0.3	3	388133	fragment	0.961	0.94	83.47	8	-0.2	4	790299	fragment	0.9631	0.9761	83.43	7	0.6	5	799367	fragment	0.9283	0.9566	83.47	8	1.1	6	916667	fragment	0.9598	0.9477	83.34	4
SFPDFPTPGVVFR	b11	SFPDFPTPGVVFR	1	60484	fragment	0.9227	0.9215	83.43	5	5.3	2	46474	fragment	0.9668	0.9385	83.34	5	6.3	3	37354	fragment	0.961	0.94	83.47	8	7	4	186572	fragment	0.9631	0.9761	83.43	7	4.7	5	190094	fragment	0.9283	0.9566	83.47	8	9.6	6	134663	fragment	0.9598	0.9477	83.34	4
SLGSVQAPSYGARPVSSAASVYAGAGGSGSR	precursor	SLGSVQAPSYGARPVSSAASVYAGAGGSGSR	1	224975584	ms1	0.8947	0.9984	53.16	17	0.6	2	191249488	ms1	0.8937	0.9861	53.12	20	0.8	3	277976416	ms1	0.8951	0.9962	53.18	21	0.5	4	240114368	ms1	0.8947	0.9978	53.19	21	0.6	5	299513504	ms1	0.8965	0.9951	53	18	0.5	6	272238080	ms1	0.8972	0.9957	53.31	37
SLGSVQAPSYGARPVSSAASVYAGAGGSGSR	precursor [M+1]	SLGSVQAPSYGARPVSSAASVYAGAGGSGSR	1	339178176	ms1	0.8947	0.9984	53.13	17	0.6	2	283481856	ms1	0.8937	0.9861	53.16	20	0.6	3	421118432	ms1	0.8951	0.9962	53.18	21	0.5	4	357030976	ms1	0.8947	0.9978	53.12	21	0.6	5	437634048	ms1	0.8965	0.9951	52.97	18	0.5	6	421885248	ms1	0.8972	0.9957	53.26	37
SLGSVQAPSYGARPVSSAASVYAGAGGSGSR	precursor [M+2]	SLGSVQAPSYGARPVSSAASVYAGAGGSGSR	1	269121952	ms1	0.8947	0.9984	53.13	17	0.5	2	208255024	ms1	0.8937	0.9861	53.12	20	0.6	3	328804064	ms1	0.8951	0.9962	53.14	21	0.5	4	291561024	ms1	0.8947	0.9978	53.18	21	0.5	5	346564256	ms1	0.8965	0.9951	52.99	18	0.3	6	332911968	ms1	0.8972	0.9957	53.33	37
SLGSVQAPSYGARPVSSAASVYAGAGGSGSR	y18	SLGSVQAPSYGARPVSSAASVYAGAGGSGSR	1	775581	fragment	0.8947	0.9984	53.15	16	0.1	2	635191	fragment	0.8937	0.9861	53.14	19	0	3	927565	fragment	0.8951	0.9962	53.14	20	0.1	4	903454	fragment	0.8947	0.9978	53.19	20	-0.1	5	1020040	fragment	0.8965	0.9951	52.99	17	-0.1	6	943259	fragment	0.8972	0.9957	53.28	38
SLGSVQAPSYGARPVSSAASVYAGAGGSGSR	y16	SLGSVQAPSYGARPVSSAASVYAGAGGSGSR	1	234055	fragment	0.8947	0.9984	53.15	16	-2.3	2	222031	fragment	0.8937	0.9861	53.18	19	-2.3	3	290990	fragment	0.8951	0.9962	53.2	20	-2.3	4	263784	fragment	0.8947	0.9978	53.19	20	-2.6	5	330302	fragment	0.8965	0.9951	53	17	-2.3	6	302036	fragment	0.8972	0.9957	53.26	38
SLGSVQAPSYGARPVSSAASVYAGAGGSGSR	y15	SLGSVQAPSYGARPVSSAASVYAGAGGSGSR	1	172860	fragment	0.8947	0.9984	53.15	16	-0.4	2	129686	fragment	0.8937	0.9861	53.12	19	-0.9	3	205313	fragment	0.8951	0.9962	53.22	20	-0.9	4	214478	fragment	0.8947	0.9978	53.18	20	-0.6	5	216132	fragment	0.8965	0.9951	53.02	17	-0.2	6	204106	fragment	0.8972	0.9957	53.22	38
SLGSVQAPSYGARPVSSAASVYAGAGGSGSR	y14	SLGSVQAPSYGARPVSSAASVYAGAGGSGSR	1	168348	fragment	0.8947	0.9984	53.11	16	-0.7	2	141632	fragment	0.8937	0.9861	53.18	19	-0.8	3	208290	fragment	0.8951	0.9962	53.14	20	-0.3	4	219477	fragment	0.8947	0.9978	53.18	20	-0.7	5	233466	fragment	0.8965	0.9951	52.95	17	-0.7	6	208444	fragment	0.8972	0.9957	53.28	38
SLGSVQAPSYGARPVSSAASVYAGAGGSGSR	y13	SLGSVQAPSYGARPVSSAASVYAGAGGSGSR	1	413861	fragment	0.8947	0.9984	53.15	16	0	2	329266	fragment	0.8937	0.9861	53.16	19	-0.2	3	500877	fragment	0.8951	0.9962	53.22	20	0.1	4	431461	fragment	0.8947	0.9978	53.18	20	-0.2	5	525360	fragment	0.8965	0.9951	52.99	17	-0.2	6	513697	fragment	0.8972	0.9957	53.35	38
SLGSVQAPSYGARPVSSAASVYAGAGGSGSR	y12	SLGSVQAPSYGARPVSSAASVYAGAGGSGSR	1	683756	fragment	0.8947	0.9984	53.15	16	-0.2	2	515594	fragment	0.8937	0.9861	53.1	19	-0.2	3	788237	fragment	0.8951	0.9962	53.2	20	-0.2	4	719988	fragment	0.8947	0.9978	53.18	20	-0.3	5	853650	fragment	0.8965	0.9951	53	17	-0.4	6	796446	fragment	0.8972	0.9957	53.29	38
SLGSVQAPSYGARPVSSAASVYAGAGGSGSR	y11	SLGSVQAPSYGARPVSSAASVYAGAGGSGSR	1	393756	fragment	0.8947	0.9984	53.15	16	-0.4	2	294485	fragment	0.8937	0.9861	53.08	19	-0.3	3	471403	fragment	0.8951	0.9962	53.16	20	-0.4	4	421489	fragment	0.8947	0.9978	53.19	20	-0.6	5	504169	fragment	0.8965	0.9951	53	17	-0.7	6	496846	fragment	0.8972	0.9957	53.31	38
SLGSVQAPSYGARPVSSAASVYAGAGGSGSR	y10	SLGSVQAPSYGARPVSSAASVYAGAGGSGSR	1	1823052	fragment	0.8947	0.9984	53.15	16	-0.5	2	1344985	fragment	0.8937	0.9861	53.14	19	-0.5	3	2117693	fragment	0.8951	0.9962	53.14	20	-0.5	4	2035175	fragment	0.8947	0.9978	53.16	20	-0.7	5	2322353	fragment	0.8965	0.9951	52.99	17	-0.7	6	2197311	fragment	0.8972	0.9957	53.28	38
SLGSVQAPSYGARPVSSAASVYAGAGGSGSR	y9	SLGSVQAPSYGARPVSSAASVYAGAGGSGSR	1	1094467	fragment	0.8947	0.9984	53.15	16	-0.4	2	831108	fragment	0.8937	0.9861	53.12	19	-0.5	3	1283852	fragment	0.8951	0.9962	53.22	20	-0.3	4	1256808	fragment	0.8947	0.9978	53.16	20	-0.6	5	1432482	fragment	0.8965	0.9951	53	17	-0.7	6	1380784	fragment	0.8972	0.9957	53.37	38
SLGSVQAPSYGARPVSSAASVYAGAGGSGSR	y8	SLGSVQAPSYGARPVSSAASVYAGAGGSGSR	1	1326260	fragment	0.8947	0.9984	53.15	16	-0.4	2	1014330	fragment	0.8937	0.9861	53.12	19	-0.4	3	1578952	fragment	0.8951	0.9962	53.22	20	-0.5	4	1425568	fragment	0.8947	0.9978	53.16	20	-0.6	5	1661525	fragment	0.8965	0.9951	53	17	-0.6	6	1576373	fragment	0.8972	0.9957	53.31	38
SLGSVQAPSYGARPVSSAASVYAGAGGSGSR	y7	SLGSVQAPSYGARPVSSAASVYAGAGGSGSR	1	244302	fragment	0.8947	0.9984	53.13	16	-1.3	2	177967	fragment	0.8937	0.9861	53.12	19	-1.2	3	283723	fragment	0.8951	0.9962	53.16	20	-1.3	4	251150	fragment	0.8947	0.9978	53.19	20	-1.4	5	296428	fragment	0.8965	0.9951	52.99	17	-1.2	6	297897	fragment	0.8972	0.9957	53.37	38
SLGSVQAPSYGARPVSSAASVYAGAGGSGSR	y6	SLGSVQAPSYGARPVSSAASVYAGAGGSGSR	1	423477	fragment	0.8947	0.9984	53.15	16	-0.6	2	318453	fragment	0.8937	0.9861	53.1	19	-0.7	3	498899	fragment	0.8951	0.9962	53.2	20	-0.7	4	449845	fragment	0.8947	0.9978	53.18	20	-0.8	5	526266	fragment	0.8965	0.9951	53	17	-0.9	6	518142	fragment	0.8972	0.9957	53.31	38
SLGSVQAPSYGARPVSSAASVYAGAGGSGSR	y19	SLGSVQAPSYGARPVSSAASVYAGAGGSGSR	1	171945	fragment	0.8947	0.9984	53.16	16	0	2	121179	fragment	0.8937	0.9861	53.08	19	-0.7	3	199485	fragment	0.8951	0.9962	53.2	20	-0.4	4	211903	fragment	0.8947	0.9978	53.16	20	-0.4	5	210035	fragment	0.8965	0.9951	52.99	17	-0.5	6	190743	fragment	0.8972	0.9957	53.37	38
SLGSVQAPSYGARPVSSAASVYAGAGGSGSR	b4	SLGSVQAPSYGARPVSSAASVYAGAGGSGSR	1	546240	fragment	0.8947	0.9984	53.13	16	-0.8	2	440202	fragment	0.8937	0.9861	53.12	19	-0.9	3	632203	fragment	0.8951	0.9962	53.14	20	-0.8	4	585822	fragment	0.8947	0.9978	53.19	20	-1	5	692463	fragment	0.8965	0.9951	52.99	17	-1.1	6	673068	fragment	0.8972	0.9957	53.28	38
SLGSVQAPSYGARPVSSAASVYAGAGGSGSR	b5	SLGSVQAPSYGARPVSSAASVYAGAGGSGSR	1	275815	fragment	0.8947	0.9984	53.15	16	-0.9	2	209579	fragment	0.8937	0.9861	53.16	19	-1	3	330995	fragment	0.8951	0.9962	53.14	20	-0.8	4	320576	fragment	0.8947	0.9978	53.16	20	-0.9	5	353219	fragment	0.8965	0.9951	53	17	-1.1	6	335405	fragment	0.8972	0.9957	53.33	38
SLGSVQAPSYGARPVSSAASVYAGAGGSGSR	b6	SLGSVQAPSYGARPVSSAASVYAGAGGSGSR	1	162935	fragment	0.8947	0.9984	53.16	16	0.1	2	125098	fragment	0.8937	0.9861	53.1	19	-0.5	3	183956	fragment	0.8951	0.9962	53.22	20	-0.3	4	159201	fragment	0.8947	0.9978	53.19	20	-0.4	5	209512	fragment	0.8965	0.9951	52.95	17	-0.6	6	192016	fragment	0.8972	0.9957	53.35	38
SLGSVQAPSYGARPVSSAASVYAGAGGSGSR	b7	SLGSVQAPSYGARPVSSAASVYAGAGGSGSR	1	372625	fragment	0.8947	0.9984	53.13	16	0.4	2	270772	fragment	0.8937	0.9861	53.12	19	0	3	444441	fragment	0.8951	0.9962	53.2	20	0.1	4	438011	fragment	0.8947	0.9978	53.16	20	0.1	5	443314	fragment	0.8965	0.9951	52.99	17	0	6	446755	fragment	0.8972	0.9957	53.29	38
SLGSVQAPSYGARPVSSAASVYAGAGGSGSR	b13	SLGSVQAPSYGARPVSSAASVYAGAGGSGSR	1	128764	fragment	0.8947	0.9984	53.15	16	-0.3	2	111060	fragment	0.8937	0.9861	53.14	19	-1.1	3	149141	fragment	0.8951	0.9962	53.16	20	0.1	4	166447	fragment	0.8947	0.9978	53.19	20	-0.7	5	168053	fragment	0.8965	0.9951	52.97	17	-0.3	6	143842	fragment	0.8972	0.9957	53.28	38
SLGSVQAPSYGARPVSSAASVYAGAGGSGSR	b20	SLGSVQAPSYGARPVSSAASVYAGAGGSGSR	1	499179	fragment	0.8947	0.9984	53.15	16	19.2	2	379503	fragment	0.8937	0.9861	53.12	19	19.1	3	584795	fragment	0.8951	0.9962	53.22	20	19.2	4	540976	fragment	0.8947	0.9978	53.16	20	19.1	5	625388	fragment	0.8965	0.9951	53	17	19	6	606828	fragment	0.8972	0.9957	53.29	38
SNLNSLDEQEGVK	precursor	SNLNSLDEQEGVK	1	240760864	ms1	0.9398	0.9923	35.52	19	0.3	2	224443136	ms1	0.9406	0.99	35.55	21	0.3	3	219441968	ms1	0.9426	0.9976	35.52	23	0.5	4	291062144	ms1	0.9449	0.987	35.31	22	0.3	5	297007904	ms1	0.9436	0.9938	35.31	15	0.2	6	287721600	ms1	0.9429	0.9867	35.5	19
SNLNSLDEQEGVK	precursor [M+1]	SNLNSLDEQEGVK	1	164764928	ms1	0.9398	0.9923	35.52	19	0	2	151583072	ms1	0.9406	0.99	35.55	21	-0.2	3	155848832	ms1	0.9426	0.9976	35.52	23	-0.3	4	202870064	ms1	0.9449	0.987	35.31	22	-0.1	5	205517792	ms1	0.9436	0.9938	35.31	15	-0.4	6	206574736	ms1	0.9429	0.9867	35.5	19
SNLNSLDEQEGVK	precursor [M+2]	SNLNSLDEQEGVK	1	72264808	ms1	0.9398	0.9923	35.49	19	-0.2	2	65583948	ms1	0.9406	0.99	35.55	21	0.3	3	67502872	ms1	0.9426	0.9976	35.49	23	0.1	4	97964784	ms1	0.9449	0.987	35.31	22	0.5	5	90790408	ms1	0.9436	0.9938	35.31	15	0.3	6	78545312	ms1	0.9429	0.9867	35.5	19
SNLNSLDEQEGVK	y11	SNLNSLDEQEGVK	1	456160	fragment	0.9398	0.9923	35.52	20	0.2	2	425570	fragment	0.9406	0.99	35.55	21	0	3	432071	fragment	0.9426	0.9976	35.55	23	-0.1	4	549440	fragment	0.9449	0.987	35.31	22	-0.2	5	565060	fragment	0.9436	0.9938	35.31	15	-0.2	6	565988	fragment	0.9429	0.9867	35.47	19
SNLNSLDEQEGVK	y10	SNLNSLDEQEGVK	1	1822855	fragment	0.9398	0.9923	35.49	20	-0.1	2	1835476	fragment	0.9406	0.99	35.55	21	-0.2	3	1914247	fragment	0.9426	0.9976	35.55	23	-0.1	4	2274877	fragment	0.9449	0.987	35.31	22	-0.2	5	2431027	fragment	0.9436	0.9938	35.31	15	-0.2	6	2373261	fragment	0.9429	0.9867	35.47	19
SNLNSLDEQEGVK	y9	SNLNSLDEQEGVK	1	2010648	fragment	0.9398	0.9923	35.52	20	-0.3	2	1943848	fragment	0.9406	0.99	35.55	21	-0.4	3	2104053	fragment	0.9426	0.9976	35.52	23	-0.4	4	2495163	fragment	0.9449	0.987	35.31	22	-0.3	5	2647794	fragment	0.9436	0.9938	35.31	15	-0.4	6	2532380	fragment	0.9429	0.9867	35.47	19
SNLNSLDEQEGVK	y8	SNLNSLDEQEGVK	1	1328348	fragment	0.9398	0.9923	35.52	20	-0.4	2	1193810	fragment	0.9406	0.99	35.55	21	-0.4	3	1297866	fragment	0.9426	0.9976	35.52	23	-0.4	4	1578132	fragment	0.9449	0.987	35.31	22	-0.4	5	1634987	fragment	0.9436	0.9938	35.31	15	-0.5	6	1618292	fragment	0.9429	0.9867	35.47	19
SNLNSLDEQEGVK	y7	SNLNSLDEQEGVK	1	2376303	fragment	0.9398	0.9923	35.52	20	-0.5	2	2288891	fragment	0.9406	0.99	35.55	21	-0.5	3	2436227	fragment	0.9426	0.9976	35.52	23	-0.5	4	2935201	fragment	0.9449	0.987	35.31	22	-0.5	5	3184503	fragment	0.9436	0.9938	35.31	15	-0.6	6	3099353	fragment	0.9429	0.9867	35.47	19
SNLNSLDEQEGVK	y6	SNLNSLDEQEGVK	1	975916	fragment	0.9398	0.9923	35.49	20	-0.4	2	979608	fragment	0.9406	0.99	35.55	21	-0.4	3	1040739	fragment	0.9426	0.9976	35.52	23	-0.4	4	1260549	fragment	0.9449	0.987	35.31	22	-0.3	5	1334715	fragment	0.9436	0.9938	35.31	15	-0.5	6	1266913	fragment	0.9429	0.9867	35.5	19
SNLNSLDEQEGVK	y5	SNLNSLDEQEGVK	1	539263	fragment	0.9398	0.9923	35.52	20	-0.4	2	504973	fragment	0.9406	0.99	35.55	21	-0.2	3	578960	fragment	0.9426	0.9976	35.52	23	-0.4	4	690374	fragment	0.9449	0.987	35.34	22	-0.3	5	693229	fragment	0.9436	0.9938	35.31	15	-0.4	6	728330	fragment	0.9429	0.9867	35.47	19
SNLNSLDEQEGVK	y4	SNLNSLDEQEGVK	1	732988	fragment	0.9398	0.9923	35.52	20	-0.5	2	701618	fragment	0.9406	0.99	35.55	21	-0.7	3	739600	fragment	0.9426	0.9976	35.52	23	-0.6	4	937144	fragment	0.9449	0.987	35.31	22	-0.7	5	949222	fragment	0.9436	0.9938	35.28	15	-0.7	6	924060	fragment	0.9429	0.9867	35.47	19
SNLNSLDEQEGVK	y3	SNLNSLDEQEGVK	1	1028376	fragment	0.9398	0.9923	35.52	20	-1.1	2	1031314	fragment	0.9406	0.99	35.55	21	-1.1	3	1086841	fragment	0.9426	0.9976	35.52	23	-1.2	4	1296205	fragment	0.9449	0.987	35.31	22	-1.2	5	1319682	fragment	0.9436	0.9938	35.31	15	-1.2	6	1329351	fragment	0.9429	0.9867	35.47	19
SNLNSLDEQEGVK	b3	SNLNSLDEQEGVK	1	1034472	fragment	0.9398	0.9923	35.49	20	-1.3	2	1020371	fragment	0.9406	0.99	35.55	21	-1.3	3	1062263	fragment	0.9426	0.9976	35.52	23	-1.3	4	1281520	fragment	0.9449	0.987	35.31	22	-1.3	5	1362555	fragment	0.9436	0.9938	35.31	15	-1.4	6	1350802	fragment	0.9429	0.9867	35.47	19
SNLNSLDEQEGVK	b10	SNLNSLDEQEGVK	1	31201	fragment	0.9398	0.9923	35.49	20	4.8	2	14252	fragment	0.9406	0.99	35.52	21	6	3	18980	fragment	0.9426	0.9976	35.55	23	6	4	35024	fragment	0.9449	0.987	35.31	22	6.7	5	36075	fragment	0.9436	0.9938	35.34	15	5.7	6	46378	fragment	0.9429	0.9867	35.5	19
SNVSDAVAQSTR	precursor	SNVSDAVAQSTR	1	8958942208	ms1	0.934	0.9967	27.11	44	1.7	2	3337158656	ms1	0.9335	0.9926	27.17	19	1.2	3	5997359616	ms1	0.9347	0.9946	27.27	25	1.4	4	9851869184	ms1	0.934	0.9956	27.13	35	1.6	5	6389993984	ms1	0.9346	0.9958	26.97	18	1.5	6	6463031808	ms1	0.9329	0.9954	27.1	21
SNVSDAVAQSTR	precursor [M+1]	SNVSDAVAQSTR	1	5360140800	ms1	0.934	0.9967	27.11	44	-0.4	2	1935341824	ms1	0.9335	0.9926	27.17	19	-0.1	3	3577722624	ms1	0.9347	0.9946	27.25	25	-0.3	4	5910172672	ms1	0.934	0.9956	27.09	35	-0.4	5	3898555136	ms1	0.9346	0.9958	26.97	18	-0.4	6	3810809600	ms1	0.9329	0.9954	27.1	21
SNVSDAVAQSTR	precursor [M+2]	SNVSDAVAQSTR	1	1961350400	ms1	0.934	0.9967	27.11	44	-1.3	2	756059200	ms1	0.9335	0.9926	27.15	19	-0.7	3	1282329472	ms1	0.9347	0.9946	27.23	25	-1.2	4	2124443392	ms1	0.934	0.9956	27.07	35	-1.3	5	1383712512	ms1	0.9346	0.9958	26.97	18	-1.3	6	1428946304	ms1	0.9329	0.9954	27.1	21
SNVSDAVAQSTR	y10	SNVSDAVAQSTR	1	51449804	fragment	0.934	0.9967	27.11	44	0.4	2	20885544	fragment	0.9335	0.9926	27.15	20	0.4	3	35922900	fragment	0.9347	0.9946	27.26	24	0.5	4	57102116	fragment	0.934	0.9956	27.1	35	0.5	5	35957532	fragment	0.9346	0.9958	26.95	19	0.5	6	37393180	fragment	0.9329	0.9954	27.13	21
SNVSDAVAQSTR	y9	SNVSDAVAQSTR	1	254790160	fragment	0.934	0.9967	27.11	44	0.1	2	102338376	fragment	0.9335	0.9926	27.15	20	0.1	3	177984384	fragment	0.9347	0.9946	27.27	24	0.2	4	285682688	fragment	0.934	0.9956	27.1	35	0.2	5	177303184	fragment	0.9346	0.9958	26.95	19	0.1	6	180338080	fragment	0.9329	0.9954	27.13	21
SNVSDAVAQSTR	y8	SNVSDAVAQSTR	1	103784160	fragment	0.934	0.9967	27.11	44	0.1	2	40382876	fragment	0.9335	0.9926	27.15	20	0.1	3	71298008	fragment	0.9347	0.9946	27.25	24	0.1	4	113505784	fragment	0.934	0.9956	27.1	35	0.2	5	71014448	fragment	0.9346	0.9958	26.95	19	0	6	72419360	fragment	0.9329	0.9954	27.13	21
SNVSDAVAQSTR	y7	SNVSDAVAQSTR	1	121100776	fragment	0.934	0.9967	27.11	44	0.1	2	47718768	fragment	0.9335	0.9926	27.15	20	0.1	3	84008128	fragment	0.9347	0.9946	27.26	24	0.2	4	134356992	fragment	0.934	0.9956	27.1	35	0.2	5	81643976	fragment	0.9346	0.9958	26.95	19	0.1	6	83523136	fragment	0.9329	0.9954	27.11	21
SNVSDAVAQSTR	y6	SNVSDAVAQSTR	1	88255792	fragment	0.934	0.9967	27.11	44	0.1	2	35620176	fragment	0.9335	0.9926	27.15	20	0.1	3	61372528	fragment	0.9347	0.9946	27.27	24	0.1	4	97342344	fragment	0.934	0.9956	27.1	35	0.2	5	59132288	fragment	0.9346	0.9958	26.95	19	0.1	6	62666192	fragment	0.9329	0.9954	27.13	21
SNVSDAVAQSTR	y5	SNVSDAVAQSTR	1	145756112	fragment	0.934	0.9967	27.11	44	0.3	2	57092184	fragment	0.9335	0.9926	27.15	20	0.2	3	101850056	fragment	0.9347	0.9946	27.27	24	0.3	4	161829216	fragment	0.934	0.9956	27.1	35	0.4	5	99010176	fragment	0.9346	0.9958	26.95	19	0.2	6	103256464	fragment	0.9329	0.9954	27.12	21
SNVSDAVAQSTR	y4	SNVSDAVAQSTR	1	34080764	fragment	0.934	0.9967	27.11	44	0.2	2	13363979	fragment	0.9335	0.9926	27.17	20	0.3	3	23267756	fragment	0.9347	0.9946	27.27	24	0.3	4	37816248	fragment	0.934	0.9956	27.09	35	0.3	5	22294046	fragment	0.9346	0.9958	26.95	19	0.2	6	22826950	fragment	0.9329	0.9954	27.11	21
SNVSDAVAQSTR	y3	SNVSDAVAQSTR	1	31977532	fragment	0.934	0.9967	27.1	44	-0.4	2	12819289	fragment	0.9335	0.9926	27.15	20	-0.4	3	21614428	fragment	0.9347	0.9946	27.27	24	-0.4	4	36038768	fragment	0.934	0.9956	27.1	35	-0.3	5	22348332	fragment	0.9346	0.9958	26.98	19	-0.5	6	22897186	fragment	0.9329	0.9954	27.13	21
SNVSDAVAQSTR	y11	SNVSDAVAQSTR	1	0	fragment	0.934	0.9967	26.84	44	#N/A	2	0	fragment	0.9335	0.9926	27.01	20	#N/A	3	0	fragment	0.9347	0.9946	27.07	24	#N/A	4	760	fragment	0.934	0.9956	26.85	35	-0.4	5	0	fragment	0.9346	0.9958	26.79	19	#N/A	6	0	fragment	0.9329	0.9954	26.94	21
SNVSDAVAQSTR	b3	SNVSDAVAQSTR	1	47530232	fragment	0.934	0.9967	27.11	44	-0.4	2	18916700	fragment	0.9335	0.9926	27.15	20	-0.4	3	33473948	fragment	0.9347	0.9946	27.27	24	-0.4	4	52891400	fragment	0.934	0.9956	27.09	35	-0.3	5	32126436	fragment	0.9346	0.9958	26.95	19	-0.5	6	34161380	fragment	0.9329	0.9954	27.12	21
SNVSDAVAQSTR	b4	SNVSDAVAQSTR	1	8887422	fragment	0.934	0.9967	27.11	44	-0.1	2	3633037	fragment	0.9335	0.9926	27.17	20	-0.4	3	5822477	fragment	0.9347	0.9946	27.26	24	-0.3	4	10143082	fragment	0.934	0.9956	27.09	35	-0.2	5	6204054	fragment	0.9346	0.9958	26.95	19	-0.4	6	6182496	fragment	0.9329	0.9954	27.13	21
SNVSDAVAQSTR	b7	SNVSDAVAQSTR	1	2944204	fragment	0.934	0.9967	27.07	44	0.2	2	1226544	fragment	0.9335	0.9926	27.15	20	0.3	3	1916474	fragment	0.9347	0.9946	27.26	24	0.2	4	3214018	fragment	0.934	0.9956	27.1	35	0.3	5	2007907	fragment	0.9346	0.9958	26.95	19	-0.3	6	2225843	fragment	0.9329	0.9954	27.11	21
STESLQANVQR	precursor	STESLQANVQR	1	37638700	ms1	0.9354	0.9483	26	15	1.1	2	28075250	ms1	0.9404	0.9121	26.01	12	0.7	3	29881248	ms1	0.9368	0.973	26.07	14	0.8	4	37757516	ms1	0.9352	0.9356	25.91	28	0.7	5	32980334	ms1	0.9364	0.8954	25.87	16	0.4	6	35072220	ms1	0.9351	0.9158	25.86	18
STESLQANVQR	precursor [M+1]	STESLQANVQR	1	25075434	ms1	0.9354	0.9483	26.04	15	0.4	2	21178398	ms1	0.9404	0.9121	25.98	12	-0.5	3	21804620	ms1	0.9368	0.973	25.96	14	-1	4	21512138	ms1	0.9352	0.9356	25.91	28	-1.4	5	23020432	ms1	0.9364	0.8954	25.9	16	-1.3	6	22362896	ms1	0.9351	0.9158	25.9	18
STESLQANVQR	precursor [M+2]	STESLQANVQR	1	5214894	ms1	0.9354	0.9483	25.97	15	0.6	2	2701123	ms1	0.9404	0.9121	25.98	12	0.2	3	6499721	ms1	0.9368	0.973	26.06	14	-1.3	4	4224087	ms1	0.9352	0.9356	25.65	28	-12.9	5	2260111	ms1	0.9364	0.8954	25.86	16	-2.2	6	3095450	ms1	0.9351	0.9158	25.87	18
STESLQANVQR	y9	STESLQANVQR	1	203327	fragment	0.9354	0.9483	26	15	0.7	2	166562	fragment	0.9404	0.9121	25.99	13	0.8	3	185232	fragment	0.9368	0.973	26.04	15	0.9	4	227738	fragment	0.9352	0.9356	25.88	27	0.7	5	214750	fragment	0.9364	0.8954	25.91	15	0.5	6	213934	fragment	0.9351	0.9158	25.91	17
STESLQANVQR	y8	STESLQANVQR	1	505623	fragment	0.9354	0.9483	26.02	15	0.4	2	392847	fragment	0.9404	0.9121	26.01	13	0.3	3	448377	fragment	0.9368	0.973	26.01	15	0.4	4	571291	fragment	0.9352	0.9356	25.91	27	0.4	5	507250	fragment	0.9364	0.8954	25.88	15	-0.1	6	458764	fragment	0.9351	0.9158	25.87	17
STESLQANVQR	y7	STESLQANVQR	1	315541	fragment	0.9354	0.9483	26.02	15	0.4	2	240549	fragment	0.9404	0.9121	25.99	13	0.3	3	252794	fragment	0.9368	0.973	26.01	15	0.4	4	333856	fragment	0.9352	0.9356	25.91	27	0.4	5	293528	fragment	0.9364	0.8954	25.91	15	-0.2	6	292806	fragment	0.9351	0.9158	25.9	17
STESLQANVQR	y6	STESLQANVQR	1	767063	fragment	0.9354	0.9483	26.02	15	0.4	2	565637	fragment	0.9404	0.9121	26.01	13	0.5	3	681150	fragment	0.9368	0.973	26.01	15	0.4	4	862068	fragment	0.9352	0.9356	25.9	27	0.5	5	773001	fragment	0.9364	0.8954	25.91	15	0	6	718662	fragment	0.9351	0.9158	25.9	17
STESLQANVQR	y5	STESLQANVQR	1	628661	fragment	0.9354	0.9483	26.02	15	0.6	2	456872	fragment	0.9404	0.9121	26.01	13	0.6	3	542692	fragment	0.9368	0.973	26.01	15	0.6	4	712125	fragment	0.9352	0.9356	25.93	27	0.6	5	630292	fragment	0.9364	0.8954	25.9	15	0.1	6	585955	fragment	0.9351	0.9158	25.9	17
STESLQANVQR	y4	STESLQANVQR	1	241969	fragment	0.9354	0.9483	26	15	0.6	2	179609	fragment	0.9404	0.9121	26.03	13	0.7	3	206675	fragment	0.9368	0.973	26.01	15	0.5	4	272867	fragment	0.9352	0.9356	25.93	27	0.6	5	249503	fragment	0.9364	0.8954	25.88	15	0.1	6	238899	fragment	0.9351	0.9158	25.87	17
STESLQANVQR	y3	STESLQANVQR	1	96192	fragment	0.9354	0.9483	26	15	0.2	2	72029	fragment	0.9404	0.9121	26.01	13	0.1	3	81185	fragment	0.9368	0.973	26.01	15	0	4	100170	fragment	0.9352	0.9356	25.88	27	0.1	5	97208	fragment	0.9364	0.8954	25.88	15	-0.2	6	95326	fragment	0.9351	0.9158	25.87	17
STESLQANVQR	y2	STESLQANVQR	1	142577	fragment	0.9354	0.9483	26.02	15	-0.2	2	113587	fragment	0.9404	0.9121	25.99	13	-0.1	3	117386	fragment	0.9368	0.973	26.01	15	-0.2	4	156948	fragment	0.9352	0.9356	25.88	27	-0.1	5	150559	fragment	0.9364	0.8954	25.9	15	-0.7	6	124242	fragment	0.9351	0.9158	25.88	17
STESLQANVQR	b3	STESLQANVQR	1	77236	fragment	0.9354	0.9483	26.02	15	-0.1	2	56644	fragment	0.9404	0.9121	26.01	13	0	3	66670	fragment	0.9368	0.973	26.04	15	0	4	94979	fragment	0.9352	0.9356	25.93	27	0	5	73736	fragment	0.9364	0.8954	25.91	15	-0.4	6	80866	fragment	0.9351	0.9158	25.9	17
STESLQANVQR	b4	STESLQANVQR	1	79783	fragment	0.9354	0.9483	26	15	0.1	2	59503	fragment	0.9404	0.9121	26.02	13	0.6	3	70894	fragment	0.9368	0.973	26.04	15	0.4	4	81500	fragment	0.9352	0.9356	25.88	27	0.4	5	75717	fragment	0.9364	0.8954	25.91	15	-0.2	6	73337	fragment	0.9351	0.9158	25.88	17
SVTEQGAELSNEER	precursor	SVTEQGAELSNEER	1	170479440	ms1	0.9696	0.9727	30.9	24	0.3	2	55741032	ms1	0.9728	0.9809	30.72	17	-0.1	3	120461672	ms1	0.9682	0.9899	30.86	19	0.4	4	212673424	ms1	0.9716	0.982	30.64	21	0.3	5	165031712	ms1	0.9715	0.9692	30.57	23	0.2	6	166987168	ms1	0.971	0.9909	30.68	21
SVTEQGAELSNEER	precursor [M+1]	SVTEQGAELSNEER	1	123335184	ms1	0.9696	0.9727	30.93	24	1.1	2	43867904	ms1	0.9728	0.9809	30.72	17	2.2	3	91830352	ms1	0.9682	0.9899	30.9	19	1.1	4	156839088	ms1	0.9716	0.982	30.7	21	1	5	110198408	ms1	0.9715	0.9692	30.6	23	1.5	6	130006144	ms1	0.971	0.9909	30.71	21
SVTEQGAELSNEER	precursor [M+2]	SVTEQGAELSNEER	1	45649656	ms1	0.9696	0.9727	30.9	24	1	2	16577412	ms1	0.9728	0.9809	30.76	17	0.6	3	38081704	ms1	0.9682	0.9899	30.83	19	0.8	4	62210004	ms1	0.9716	0.982	30.67	21	0.2	5	43602636	ms1	0.9715	0.9692	30.6	23	0.2	6	62469196	ms1	0.971	0.9909	30.68	21
SVTEQGAELSNEER	y12	SVTEQGAELSNEER	1	566145	fragment	0.9696	0.9727	30.87	23	0.9	2	218598	fragment	0.9728	0.9809	30.72	17	1	3	381230	fragment	0.9682	0.9899	30.86	18	0.8	4	732907	fragment	0.9716	0.982	30.67	22	0.7	5	522308	fragment	0.9715	0.9692	30.57	23	0.7	6	576662	fragment	0.971	0.9909	30.71	20
SVTEQGAELSNEER	y11	SVTEQGAELSNEER	1	529521	fragment	0.9696	0.9727	30.87	23	0.8	2	183278	fragment	0.9728	0.9809	30.72	17	1.1	3	363215	fragment	0.9682	0.9899	30.86	18	0.7	4	664490	fragment	0.9716	0.982	30.67	22	0.4	5	466462	fragment	0.9715	0.9692	30.57	23	0.4	6	534044	fragment	0.971	0.9909	30.71	20
SVTEQGAELSNEER	y10	SVTEQGAELSNEER	1	1247978	fragment	0.9696	0.9727	30.87	23	0.7	2	463075	fragment	0.9728	0.9809	30.69	17	0.8	3	771842	fragment	0.9682	0.9899	30.93	18	0.5	4	1587426	fragment	0.9716	0.982	30.67	22	0.6	5	1113801	fragment	0.9715	0.9692	30.57	23	0.4	6	1290304	fragment	0.971	0.9909	30.71	20
SVTEQGAELSNEER	y9	SVTEQGAELSNEER	1	3638799	fragment	0.9696	0.9727	30.87	23	0.2	2	1396737	fragment	0.9728	0.9809	30.69	17	0.3	3	2395602	fragment	0.9682	0.9899	30.86	18	0.2	4	4849283	fragment	0.9716	0.982	30.67	22	0.1	5	3375967	fragment	0.9715	0.9692	30.57	23	0	6	3800839	fragment	0.971	0.9909	30.71	20
SVTEQGAELSNEER	y8	SVTEQGAELSNEER	1	895289	fragment	0.9696	0.9727	30.87	23	0.5	2	323807	fragment	0.9728	0.9809	30.69	17	0.3	3	587898	fragment	0.9682	0.9899	30.86	18	0.2	4	1122420	fragment	0.9716	0.982	30.67	22	0.2	5	836478	fragment	0.9715	0.9692	30.57	23	0.1	6	916296	fragment	0.971	0.9909	30.68	20
SVTEQGAELSNEER	y7	SVTEQGAELSNEER	1	1326789	fragment	0.9696	0.9727	30.87	23	0.3	2	481272	fragment	0.9728	0.9809	30.72	17	0.3	3	861683	fragment	0.9682	0.9899	30.86	18	0.1	4	1700266	fragment	0.9716	0.982	30.67	22	0.1	5	1194328	fragment	0.9715	0.9692	30.57	23	-0.1	6	1376247	fragment	0.971	0.9909	30.71	20
SVTEQGAELSNEER	y6	SVTEQGAELSNEER	1	1390427	fragment	0.9696	0.9727	30.87	23	0.2	2	518776	fragment	0.9728	0.9809	30.69	17	0.2	3	918413	fragment	0.9682	0.9899	30.86	18	0.2	4	1786384	fragment	0.9716	0.982	30.67	22	0	5	1279284	fragment	0.9715	0.9692	30.57	23	-0.1	6	1464546	fragment	0.971	0.9909	30.71	20
SVTEQGAELSNEER	y5	SVTEQGAELSNEER	1	1497542	fragment	0.9696	0.9727	30.87	23	0.4	2	562752	fragment	0.9728	0.9809	30.69	17	0.4	3	971532	fragment	0.9682	0.9899	30.86	18	0.2	4	1984012	fragment	0.9716	0.982	30.67	22	0.2	5	1385456	fragment	0.9715	0.9692	30.57	23	0.1	6	1587511	fragment	0.971	0.9909	30.71	20
SVTEQGAELSNEER	y4	SVTEQGAELSNEER	1	376218	fragment	0.9696	0.9727	30.9	23	0.7	2	149798	fragment	0.9728	0.9809	30.72	17	0.7	3	266686	fragment	0.9682	0.9899	30.9	18	0.5	4	507948	fragment	0.9716	0.982	30.67	22	0.5	5	357623	fragment	0.9715	0.9692	30.57	23	0.4	6	401252	fragment	0.971	0.9909	30.74	20
SVTEQGAELSNEER	y3	SVTEQGAELSNEER	1	160342	fragment	0.9696	0.9727	30.9	23	0.5	2	51434	fragment	0.9728	0.9809	30.69	17	0.4	3	103221	fragment	0.9682	0.9899	30.83	18	0.2	4	206718	fragment	0.9716	0.982	30.67	22	-0.1	5	131610	fragment	0.9715	0.9692	30.6	23	0	6	167397	fragment	0.971	0.9909	30.68	20
SVTEQGAELSNEER	y2	SVTEQGAELSNEER	1	487622	fragment	0.9696	0.9727	30.9	23	-0.4	2	181004	fragment	0.9728	0.9809	30.72	17	-0.4	3	357289	fragment	0.9682	0.9899	30.86	18	-0.4	4	659048	fragment	0.9716	0.982	30.67	22	-0.5	5	451294	fragment	0.9715	0.9692	30.6	23	-0.6	6	521642	fragment	0.971	0.9909	30.68	20
THTEIEMFLR	precursor	THTEIEM[Oxi]FLR	1	39415728	ms1	#N/A	0.9049	45.1	23	2	2	238491552	ms1	#N/A	0.8502	45.71	37	12.2	3	42043668	ms1	#N/A	0.808	45.15	31	2.7	4	62535196	ms1	#N/A	0.7917	45.1	27	2.7	5	41513108	ms1	#N/A	0.7691	45.17	21	2	6	50329656	ms1	#N/A	0.8387	45.2	24
THTEIEMFLR	precursor [M+1]	THTEIEM[Oxi]FLR	1	26052552	ms1	#N/A	0.9049	45.07	23	3.5	2	85565488	ms1	#N/A	0.8502	45.68	37	8.2	3	26966966	ms1	#N/A	0.808	45.12	31	2.2	4	40598920	ms1	#N/A	0.7917	45.04	27	2.4	5	28579914	ms1	#N/A	0.7691	45.1	21	1.2	6	33914332	ms1	#N/A	0.8387	45.2	24
THTEIEMFLR	precursor [M+2]	THTEIEM[Oxi]FLR	1	25609150	ms1	#N/A	0.9049	45.07	23	8.3	2	17235902	ms1	#N/A	0.8502	45.68	37	12	3	51206352	ms1	#N/A	0.808	45.09	31	11.4	4	84857104	ms1	#N/A	0.7917	45.04	27	10.9	5	66602552	ms1	#N/A	0.7691	45.08	21	10.8	6	51413840	ms1	#N/A	0.8387	45.2	24
THTEIEMFLR	y7	THTEIEM[Oxi]FLR		#N/A	#N/A	#N/A	#N/A	#N/A	#N/A	#N/A		#N/A	#N/A	#N/A	#N/A	#N/A	#N/A	#N/A		#N/A	#N/A	#N/A	#N/A	#N/A	#N/A	#N/A		#N/A	#N/A	#N/A	#N/A	#N/A	#N/A	#N/A		#N/A	#N/A	#N/A	#N/A	#N/A	#N/A	#N/A		#N/A	#N/A	#N/A	#N/A	#N/A	#N/A
THTEIEMFLR	y6	THTEIEM[Oxi]FLR		#N/A	#N/A	#N/A	#N/A	#N/A	#N/A	#N/A		#N/A	#N/A	#N/A	#N/A	#N/A	#N/A	#N/A		#N/A	#N/A	#N/A	#N/A	#N/A	#N/A	#N/A		#N/A	#N/A	#N/A	#N/A	#N/A	#N/A	#N/A		#N/A	#N/A	#N/A	#N/A	#N/A	#N/A	#N/A		#N/A	#N/A	#N/A	#N/A	#N/A	#N/A
TIAECLADELINAAK	precursor	TIAEC[CAM]LADELINAAK	1	1023535680	ms1	0.8874	0.993	83.96	11	1	2	1138924928	ms1	0.8919	0.9963	84.01	11	0.8	3	4307393024	ms1	0.8861	0.9968	83.99	8	0.7	4	2366900480	ms1	0.8787	0.9765	84.03	19	0.6	5	5455381504	ms1	0.9673	0.9943	83.99	13	1	6	4092009728	ms1	0.8822	0.9832	83.94	8
TIAECLADELINAAK	precursor [M+1]	TIAEC[CAM]LADELINAAK	1	902352192	ms1	0.8874	0.993	83.96	11	0.5	2	1001239616	ms1	0.8919	0.9963	84.01	11	0.5	3	3762911232	ms1	0.8861	0.9968	83.99	8	0.4	4	1765040128	ms1	0.8787	0.9765	84.03	19	0.6	5	4525074432	ms1	0.9673	0.9943	83.99	13	-0.1	6	3580063744	ms1	0.8822	0.9832	83.94	8
TIAECLADELINAAK	precursor [M+2]	TIAEC[CAM]LADELINAAK	1	497045568	ms1	0.8874	0.993	83.96	11	-0.3	2	529004512	ms1	0.8919	0.9963	84.01	11	0	3	1967206912	ms1	0.8861	0.9968	83.99	8	-0.7	4	921480576	ms1	0.8787	0.9765	84.03	19	-0.4	5	2397238016	ms1	0.9673	0.9943	83.99	13	-0.6	6	1658195456	ms1	0.8822	0.9832	83.94	8
TIAECLADELINAAK	y13	TIAEC[CAM]LADELINAAK	1	2236164	fragment	0.8874	0.993	83.96	4	1.3	2	4583702	fragment	0.8919	0.9963	84.07	5	0.6	3	30022344	fragment	0.8861	0.9968	83.99	3	1.3	4	5412760	fragment	0.8787	0.9765	84.09	8	0.8	5	14190489	fragment	0.9673	0.9943	83.99	5	2.7	6	1677702	fragment	0.8822	0.9832	84.07	3
TIAECLADELINAAK	y12	TIAEC[CAM]LADELINAAK	1	986001	fragment	0.8874	0.993	83.9	4	2.4	2	1984457	fragment	0.8919	0.9963	84.07	5	0.6	3	12186049	fragment	0.8861	0.9968	83.99	3	1.4	4	2391405	fragment	0.8787	0.9765	84.09	8	1.5	5	6663178	fragment	0.9673	0.9943	83.99	5	3.2	6	760708	fragment	0.8822	0.9832	84.07	3
TIAECLADELINAAK	y11	TIAEC[CAM]LADELINAAK	1	1981562	fragment	0.8874	0.993	83.96	4	1.2	2	4189420	fragment	0.8919	0.9963	84.07	5	0.6	3	28527418	fragment	0.8861	0.9968	83.99	3	0.6	4	4173977	fragment	0.8787	0.9765	84.09	8	0.9	5	13684960	fragment	0.9673	0.9943	83.99	5	2.3	6	1397550	fragment	0.8822	0.9832	84.07	3
TIAECLADELINAAK	y10	TIAEC[CAM]LADELINAAK	1	2469015	fragment	0.8874	0.993	83.96	4	1.4	2	5261268	fragment	0.8919	0.9963	84.07	5	0.4	3	31964746	fragment	0.8861	0.9968	83.99	3	0.9	4	5317985	fragment	0.8787	0.9765	84.09	8	1.1	5	19138906	fragment	0.9673	0.9943	83.99	5	1.8	6	1584419	fragment	0.8822	0.9832	84.07	3
TIAECLADELINAAK	y9	TIAEC[CAM]LADELINAAK	1	5342585	fragment	0.8874	0.993	83.96	4	1	2	11383728	fragment	0.8919	0.9963	84.07	5	0.2	3	67508360	fragment	0.8861	0.9968	83.99	3	0.4	4	12686516	fragment	0.8787	0.9765	84.09	8	0.8	5	45768732	fragment	0.9673	0.9943	83.99	5	1.6	6	3623470	fragment	0.8822	0.9832	84.07	3
TIAECLADELINAAK	y8	TIAEC[CAM]LADELINAAK	1	2791181	fragment	0.8874	0.993	83.96	4	0.9	2	5914928	fragment	0.8919	0.9963	84.07	5	0.1	3	39128160	fragment	0.8861	0.9968	83.99	3	0.4	4	6462448	fragment	0.8787	0.9765	84.09	8	0.4	5	26612260	fragment	0.9673	0.9943	83.99	5	1.7	6	2079058	fragment	0.8822	0.9832	84.07	3
TIAECLADELINAAK	y7	TIAEC[CAM]LADELINAAK	1	1402835	fragment	0.8874	0.993	83.9	4	1.3	2	3359395	fragment	0.8919	0.9963	84.07	5	0.2	3	20302880	fragment	0.8861	0.9968	83.99	3	0.6	4	3823119	fragment	0.8787	0.9765	84.09	8	0.8	5	15488724	fragment	0.9673	0.9943	83.99	5	1.4	6	1097316	fragment	0.8822	0.9832	84.07	3
TIAECLADELINAAK	y6	TIAEC[CAM]LADELINAAK	1	1227650	fragment	0.8874	0.993	83.96	4	1	2	2963573	fragment	0.8919	0.9963	84.07	5	0.2	3	18390072	fragment	0.8861	0.9968	83.99	3	0.2	4	2705529	fragment	0.8787	0.9765	84.09	8	0.6	5	15532821	fragment	0.9673	0.9943	83.99	5	1.4	6	841009	fragment	0.8822	0.9832	84.07	3
TIAECLADELINAAK	y5	TIAEC[CAM]LADELINAAK	1	1818182	fragment	0.8874	0.993	83.96	4	1.8	2	3575975	fragment	0.8919	0.9963	84.07	5	0.4	3	25350562	fragment	0.8861	0.9968	83.99	3	0.7	4	3899631	fragment	0.8787	0.9765	84.09	8	0.8	5	24484248	fragment	0.9673	0.9943	83.99	5	2.1	6	1267034	fragment	0.8822	0.9832	84.07	3
TIAECLADELINAAK	y4	TIAEC[CAM]LADELINAAK	1	3277614	fragment	0.8874	0.993	83.96	4	0.7	2	7368825	fragment	0.8919	0.9963	84.07	5	0	3	42429044	fragment	0.8861	0.9968	83.99	3	-0.1	4	7535831	fragment	0.8787	0.9765	84.09	8	0.4	5	47406704	fragment	0.9673	0.9943	83.99	5	0.9	6	2265779	fragment	0.8822	0.9832	84.07	3
TIAECLADELINAAK	b4	TIAEC[CAM]LADELINAAK	1	554314	fragment	0.8874	0.993	83.96	4	0.4	2	1193010	fragment	0.8919	0.9963	84.01	5	-0.3	3	6407114	fragment	0.8861	0.9968	83.99	3	0.3	4	1227708	fragment	0.8787	0.9765	84.09	8	-0.3	5	8321050	fragment	0.9673	0.9943	83.99	5	0.9	6	359448	fragment	0.8822	0.9832	84.07	3
TIAECLADELINAAK	b5	TIAEC[CAM]LADELINAAK	1	348629	fragment	0.8874	0.993	84.03	4	1.6	2	515039	fragment	0.8919	0.9963	84.07	5	-0.2	3	3474045	fragment	0.8861	0.9968	83.99	3	0.9	4	576028	fragment	0.8787	0.9765	84.09	8	1	5	3097114	fragment	0.9673	0.9943	83.99	5	1.3	6	171775	fragment	0.8822	0.9832	84.07	3
TIAECLADELINAAK	b8	TIAEC[CAM]LADELINAAK	1	123282	fragment	0.8874	0.993	83.9	4	4.2	2	273012	fragment	0.8919	0.9963	84.01	5	0.6	3	2695399	fragment	0.8861	0.9968	83.99	3	3.3	4	38406	fragment	0.8787	0.9765	84.22	8	1.6	5	1151901	fragment	0.9673	0.9943	83.99	5	7.7	6	55436	fragment	0.8822	0.9832	84.01	3
TIAECLADELINAAK	b9	TIAEC[CAM]LADELINAAK	1	89976	fragment	0.8874	0.993	83.9	4	0.4	2	10009	fragment	0.8919	0.9963	84.2	5	0.6	3	1315983	fragment	0.8861	0.9968	83.99	3	0.2	4	16633	fragment	0.8787	0.9765	84.22	8	0.9	5	779925	fragment	0.9673	0.9943	83.99	5	2	6	62055	fragment	0.8822	0.9832	84.07	3
TIAECLADELINAAK	b10	TIAEC[CAM]LADELINAAK	1	34457	fragment	0.8874	0.993	83.9	4	0.6	2	96807	fragment	0.8919	0.9963	84.01	5	2.2	3	0	fragment	0.8861	0.9968	83.8	3	#N/A	4	6982	fragment	0.8787	0.9765	84.35	8	9.6	5	346969	fragment	0.9673	0.9943	83.99	5	3.2	6	1132	fragment	0.8822	0.9832	83.81	3
TIAECLADELINAAK	precursor	TIAEC[CAM]LADELINAAK	1	473292320	ms1	0.9573	0.9958	83.96	11	0.8	2	741056448	ms1	0.9786	0.9898	84.01	11	1.1	3	2335025920	ms1	0.9658	0.9869	83.99	8	1.3	4	1304998400	ms1	0.9451	0.9852	84.03	19	1.1	5	3430367488	ms1	0.9527	0.9981	83.99	13	1.8	6	2299322112	ms1	0.9328	0.9803	83.94	8
TIAECLADELINAAK	precursor [M+1]	TIAEC[CAM]LADELINAAK	1	417156832	ms1	0.9573	0.9958	83.96	11	0.7	2	593523264	ms1	0.9786	0.9898	84.01	11	0.7	3	1825885440	ms1	0.9658	0.9869	83.99	8	0.7	4	1158855680	ms1	0.9451	0.9852	84.03	19	1	5	2907156480	ms1	0.9527	0.9981	83.99	13	0.4	6	1894512768	ms1	0.9328	0.9803	83.94	8
TIAECLADELINAAK	precursor [M+2]	TIAEC[CAM]LADELINAAK	1	217591952	ms1	0.9573	0.9958	83.96	11	0.5	2	338629664	ms1	0.9786	0.9898	84.01	11	0.8	3	1043240768	ms1	0.9658	0.9869	83.99	8	0.3	4	544075456	ms1	0.9451	0.9852	84.03	19	1.3	5	1551508480	ms1	0.9527	0.9981	83.99	13	-0.1	6	888475392	ms1	0.9328	0.9803	83.94	8
TIAECLADELINAAK	y11	TIAEC[CAM]LADELINAAK	1	27969	fragment	0.9573	0.9958	84.03	5	1.5	2	639093	fragment	0.9786	0.9898	84.01	5	3.4	3	343663	fragment	0.9658	0.9869	83.99	4	-0.3	4	1396335	fragment	0.9451	0.9852	84.03	8	0.4	5	65100	fragment	0.9527	0.9981	84.12	6	1.5	6	11668	fragment	0.9328	0.9803	84.14	4
TIAECLADELINAAK	y10	TIAEC[CAM]LADELINAAK	1	103773	fragment	0.9573	0.9958	84.03	5	1.2	2	2080531	fragment	0.9786	0.9898	84.01	5	-0.1	3	1097972	fragment	0.9658	0.9869	83.99	4	0.4	4	2064100	fragment	0.9451	0.9852	84.03	8	0.5	5	251589	fragment	0.9527	0.9981	84.12	6	0.2	6	340339	fragment	0.9328	0.9803	84.01	4
TIAECLADELINAAK	y9	TIAEC[CAM]LADELINAAK	1	527397	fragment	0.9573	0.9958	84.03	5	0.4	2	12606030	fragment	0.9786	0.9898	84.01	5	0.3	3	6804646	fragment	0.9658	0.9869	83.99	4	-0.3	4	13759660	fragment	0.9451	0.9852	84.03	8	0.5	5	1035971	fragment	0.9527	0.9981	84.12	6	0.3	6	1883349	fragment	0.9328	0.9803	84.01	4
TIAECLADELINAAK	y8	TIAEC[CAM]LADELINAAK	1	1027542	fragment	0.9573	0.9958	84.03	5	0.6	2	25439942	fragment	0.9786	0.9898	84.01	5	0.4	3	13095184	fragment	0.9658	0.9869	83.99	4	0	4	23195372	fragment	0.9451	0.9852	84.03	8	0.3	5	1920064	fragment	0.9527	0.9981	84.12	6	0.2	6	3083171	fragment	0.9328	0.9803	84.01	4
TIAECLADELINAAK	y7	TIAEC[CAM]LADELINAAK	1	509115	fragment	0.9573	0.9958	84.03	5	0.9	2	13012948	fragment	0.9786	0.9898	84.01	5	0.5	3	6383145	fragment	0.9658	0.9869	83.99	4	0.1	4	11768974	fragment	0.9451	0.9852	84.03	8	0.7	5	935965	fragment	0.9527	0.9981	84.12	6	0.6	6	2073818	fragment	0.9328	0.9803	84.01	4
TIAECLADELINAAK	y6	TIAEC[CAM]LADELINAAK	1	972084	fragment	0.9573	0.9958	84.03	5	0.7	2	28359200	fragment	0.9786	0.9898	84.01	5	0.6	3	13132644	fragment	0.9658	0.9869	83.99	4	0	4	19789246	fragment	0.9451	0.9852	84.03	8	0.6	5	1940059	fragment	0.9527	0.9981	84.12	6	0.4	6	3335540	fragment	0.9328	0.9803	84.01	4
TIAECLADELINAAK	y5	TIAEC[CAM]LADELINAAK	1	1677362	fragment	0.9573	0.9958	84.03	5	0.9	2	51134700	fragment	0.9786	0.9898	84.01	5	0.6	3	21858636	fragment	0.9658	0.9869	83.99	4	0.3	4	37072696	fragment	0.9451	0.9852	84.03	8	0.7	5	3262180	fragment	0.9527	0.9981	84.12	6	0.5	6	5548353	fragment	0.9328	0.9803	84.01	4
TIAECLADELINAAK	y4	TIAEC[CAM]LADELINAAK	1	1318934	fragment	0.9573	0.9958	84.03	5	0.5	2	40959396	fragment	0.9786	0.9898	84.01	5	-0.1	3	17130958	fragment	0.9658	0.9869	83.99	4	-0.5	4	28427296	fragment	0.9451	0.9852	84.03	8	0.2	5	2818473	fragment	0.9527	0.9981	84.12	6	0	6	4271360	fragment	0.9328	0.9803	84.01	4
TIAECLADELINAAK	b4	TIAEC[CAM]LADELINAAK	1	290110	fragment	0.9573	0.9958	84.03	5	-0.1	2	10458286	fragment	0.9786	0.9898	84.01	5	0	3	4397677	fragment	0.9658	0.9869	83.99	4	-0.7	4	6698769	fragment	0.9451	0.9852	84.03	8	0.5	5	665541	fragment	0.9527	0.9981	84.12	6	0.2	6	1217028	fragment	0.9328	0.9803	84.01	4
TIAECLADELINAAK	b5	TIAEC[CAM]LADELINAAK	1	516409	fragment	0.9573	0.9958	84.03	5	0.9	2	16247406	fragment	0.9786	0.9898	84.01	5	0.4	3	7098232	fragment	0.9658	0.9869	83.99	4	0	4	11275267	fragment	0.9451	0.9852	84.03	8	0.8	5	1211624	fragment	0.9527	0.9981	84.12	6	0.7	6	1728332	fragment	0.9328	0.9803	84.01	4
TIAECLADELINAAK	b6	TIAEC[CAM]LADELINAAK	1	133014	fragment	0.9573	0.9958	84.03	5	0.3	2	4067987	fragment	0.9786	0.9898	84.01	5	0.4	3	1843984	fragment	0.9658	0.9869	83.99	4	-0.1	4	3445794	fragment	0.9451	0.9852	84.03	8	0	5	397959	fragment	0.9527	0.9981	84.12	6	0.9	6	318440	fragment	0.9328	0.9803	84.01	4
TIAECLADELINAAK	b7	TIAEC[CAM]LADELINAAK	1	32182	fragment	0.9573	0.9958	84.03	5	8.9	2	730377	fragment	0.9786	0.9898	84.01	5	1.7	3	374069	fragment	0.9658	0.9869	83.99	4	0.4	4	403033	fragment	0.9451	0.9852	84.03	8	-0.3	5	24583	fragment	0.9527	0.9981	83.99	6	0.2	6	8930	fragment	0.9328	0.9803	84.2	4
TIAECLADELINAAK	b8	TIAEC[CAM]LADELINAAK	1	81178	fragment	0.9573	0.9958	84.03	5	4.4	2	2222415	fragment	0.9786	0.9898	84.01	5	4.2	3	1146219	fragment	0.9658	0.9869	83.99	4	3.8	4	1825530	fragment	0.9451	0.9852	84.03	8	3.9	5	213502	fragment	0.9527	0.9981	84.12	6	3.4	6	31192	fragment	0.9328	0.9803	84.2	4
TIAECLADELINAAK	b9	TIAEC[CAM]LADELINAAK	1	49720	fragment	0.9573	0.9958	84.03	5	0.5	2	934369	fragment	0.9786	0.9898	84.01	5	-0.9	3	546205	fragment	0.9658	0.9869	83.99	4	0.2	4	830491	fragment	0.9451	0.9852	84.03	8	-0.4	5	30631	fragment	0.9527	0.9981	83.99	6	0.7	6	11395	fragment	0.9328	0.9803	84.14	4
TIAECLADELINAAK	b10	TIAEC[CAM]LADELINAAK	1	0	fragment	0.9573	0.9958	83.64	5	#N/A	2	136207	fragment	0.9786	0.9898	84.01	5	0.7	3	59360	fragment	0.9658	0.9869	83.99	4	0.8	4	0	fragment	0.9451	0.9852	83.51	8	#N/A	5	0	fragment	0.9527	0.9981	83.6	6	#N/A	6	0	fragment	0.9328	0.9803	83.81	4
TITLEVEPSDTIENVK	precursor	TITLEVEPSDTIENVK	1	7457849856	ms1	0.9275	0.9923	65.03	15	1.1	2	6812992512	ms1	0.9273	0.9968	65.08	16	1.2	3	8430599168	ms1	0.9274	0.9974	65.03	15	1.3	4	10168282112	ms1	0.9269	0.9977	64.96	15	1.5	5	9607844864	ms1	0.926	0.9956	64.91	14	1.4	6	9814528000	ms1	0.925	0.9979	65.05	16
TITLEVEPSDTIENVK	precursor [M+1]	TITLEVEPSDTIENVK	1	6712241664	ms1	0.9275	0.9923	65.03	15	0.1	2	6338872320	ms1	0.9273	0.9968	65.08	16	0.2	3	7797563904	ms1	0.9274	0.9974	65.03	15	0.3	4	9527770112	ms1	0.9269	0.9977	64.96	15	0.2	5	8859091968	ms1	0.926	0.9956	64.91	14	0.1	6	9093603328	ms1	0.925	0.9979	65.05	16
TITLEVEPSDTIENVK	precursor [M+2]	TITLEVEPSDTIENVK	1	3513339136	ms1	0.9275	0.9923	65.03	15	-0.5	2	3307614464	ms1	0.9273	0.9968	65.08	16	-0.7	3	4130497024	ms1	0.9274	0.9974	65.03	15	-0.7	4	4973275648	ms1	0.9269	0.9977	64.96	15	-0.9	5	4622121472	ms1	0.926	0.9956	64.91	14	-1	6	4855226368	ms1	0.925	0.9979	65.05	16
TITLEVEPSDTIENVK	y14	TITLEVEPSDTIENVK	1	10249477	fragment	0.9275	0.9923	65.06	14	1.5	2	9863264	fragment	0.9273	0.9968	65.08	15	0.9	3	12708833	fragment	0.9274	0.9974	65.01	16	1.2	4	13629228	fragment	0.9269	0.9977	64.96	15	1.1	5	13283570	fragment	0.926	0.9956	64.94	14	1.1	6	13145824	fragment	0.925	0.9979	65.05	15
TITLEVEPSDTIENVK	y13	TITLEVEPSDTIENVK	1	9914958	fragment	0.9275	0.9923	65.03	14	1.1	2	9798122	fragment	0.9273	0.9968	65.08	15	1.2	3	11579448	fragment	0.9274	0.9974	65.03	16	0.8	4	14645076	fragment	0.9269	0.9977	64.96	15	0.9	5	12990373	fragment	0.926	0.9956	64.94	14	1.1	6	13123989	fragment	0.925	0.9979	65.05	15
TITLEVEPSDTIENVK	y12	TITLEVEPSDTIENVK	1	29014688	fragment	0.9275	0.9923	65.03	14	1.4	2	27211808	fragment	0.9273	0.9968	65.08	15	1.2	3	34503136	fragment	0.9274	0.9974	65.01	16	1.2	4	40185504	fragment	0.9269	0.9977	64.96	15	1.1	5	39541520	fragment	0.926	0.9956	64.94	14	1	6	38866964	fragment	0.925	0.9979	65.08	15
TITLEVEPSDTIENVK	y11	TITLEVEPSDTIENVK	1	48918208	fragment	0.9275	0.9923	65.03	14	0.9	2	48630532	fragment	0.9273	0.9968	65.08	15	0.7	3	59079872	fragment	0.9274	0.9974	65.01	16	0.8	4	68588008	fragment	0.9269	0.9977	64.96	15	0.8	5	67570024	fragment	0.926	0.9956	64.94	14	0.6	6	65348160	fragment	0.925	0.9979	65.02	15
TITLEVEPSDTIENVK	y10	TITLEVEPSDTIENVK	1	51268572	fragment	0.9275	0.9923	65.03	14	0.9	2	50236844	fragment	0.9273	0.9968	65.08	15	0.9	3	62009580	fragment	0.9274	0.9974	65.01	16	1	4	73173184	fragment	0.9269	0.9977	64.96	15	0.7	5	70355960	fragment	0.926	0.9956	64.94	14	0.7	6	69686120	fragment	0.925	0.9979	65.02	15
TITLEVEPSDTIENVK	y9	TITLEVEPSDTIENVK	1	159173424	fragment	0.9275	0.9923	65.03	14	0.6	2	152384560	fragment	0.9273	0.9968	65.08	15	0.5	3	189717136	fragment	0.9274	0.9974	65.01	16	0.5	4	219000096	fragment	0.9269	0.9977	64.96	15	0.4	5	211139392	fragment	0.926	0.9956	64.94	14	0.3	6	207005264	fragment	0.925	0.9979	65.02	15
TITLEVEPSDTIENVK	y8	TITLEVEPSDTIENVK	1	8658033	fragment	0.9275	0.9923	65	14	0.7	2	8707664	fragment	0.9273	0.9968	65.08	15	0.8	3	10317643	fragment	0.9274	0.9974	65.01	16	0.6	4	12113918	fragment	0.9269	0.9977	64.96	15	0.6	5	11624081	fragment	0.926	0.9956	64.94	14	0.5	6	11958663	fragment	0.925	0.9979	65.05	15
TITLEVEPSDTIENVK	y7	TITLEVEPSDTIENVK	1	7125720	fragment	0.9275	0.9923	65.03	14	0.5	2	7599972	fragment	0.9273	0.9968	65.08	15	0.4	3	8973064	fragment	0.9274	0.9974	65.01	16	1	4	10521277	fragment	0.9269	0.9977	64.96	15	0.4	5	9473538	fragment	0.926	0.9956	64.94	14	0.5	6	9494551	fragment	0.925	0.9979	65.05	15
TITLEVEPSDTIENVK	y6	TITLEVEPSDTIENVK	1	21184892	fragment	0.9275	0.9923	65.06	14	0.5	2	20259982	fragment	0.9273	0.9968	65.08	15	0.4	3	24584964	fragment	0.9274	0.9974	65.03	16	0.5	4	30070342	fragment	0.9269	0.9977	64.96	15	0.4	5	27588154	fragment	0.926	0.9956	64.94	14	0.4	6	27813986	fragment	0.925	0.9979	64.99	15
TITLEVEPSDTIENVK	y5	TITLEVEPSDTIENVK	1	9360260	fragment	0.9275	0.9923	65	14	0.9	2	9240756	fragment	0.9273	0.9968	65.08	15	0.7	3	11471683	fragment	0.9274	0.9974	65.01	16	0.9	4	12430171	fragment	0.9269	0.9977	64.96	15	0.4	5	12206417	fragment	0.926	0.9956	64.94	14	0.7	6	11471267	fragment	0.925	0.9979	65.02	15
TITLEVEPSDTIENVK	y4	TITLEVEPSDTIENVK	1	26358812	fragment	0.9275	0.9923	65.03	14	0.7	2	25582626	fragment	0.9273	0.9968	65.08	15	0.6	3	32162896	fragment	0.9274	0.9974	65.01	16	0.6	4	36334440	fragment	0.9269	0.9977	64.96	15	0.4	5	35955732	fragment	0.926	0.9956	64.94	14	0.4	6	35073560	fragment	0.925	0.9979	64.99	15
TITLEVEPSDTIENVK	y3	TITLEVEPSDTIENVK	1	16737908	fragment	0.9275	0.9923	65.03	14	0.1	2	15704990	fragment	0.9273	0.9968	65.08	15	-0.1	3	19508074	fragment	0.9274	0.9974	65.03	16	0	4	24066974	fragment	0.9269	0.9977	64.96	15	-0.1	5	22112824	fragment	0.926	0.9956	64.94	14	-0.2	6	21747068	fragment	0.925	0.9979	65.08	15
TITLEVEPSDTIENVK	b3	TITLEVEPSDTIENVK	1	42412016	fragment	0.9275	0.9923	65.03	14	0	2	40748248	fragment	0.9273	0.9968	65.08	15	-0.1	3	51177840	fragment	0.9274	0.9974	65.01	16	0	4	58400812	fragment	0.9269	0.9977	64.96	15	-0.1	5	57862104	fragment	0.926	0.9956	64.94	14	-0.2	6	56383980	fragment	0.925	0.9979	65.02	15
TITLEVEPSDTIENVK	b4	TITLEVEPSDTIENVK	1	7812687	fragment	0.9275	0.9923	65.03	14	0.6	2	7596909	fragment	0.9273	0.9968	65.08	15	0.5	3	9354882	fragment	0.9274	0.9974	65.01	16	0.4	4	10772821	fragment	0.9269	0.9977	64.96	15	0.3	5	10216522	fragment	0.926	0.9956	64.91	14	0.4	6	10447260	fragment	0.925	0.9979	65.02	15
TITLEVEPSDTIENVK	b5	TITLEVEPSDTIENVK	1	13137707	fragment	0.9275	0.9923	65	14	1.1	2	12435829	fragment	0.9273	0.9968	65.08	15	0.8	3	15990784	fragment	0.9274	0.9974	64.98	16	1	4	17572586	fragment	0.9269	0.9977	64.96	15	0.9	5	17585046	fragment	0.926	0.9956	64.94	14	0.7	6	18227424	fragment	0.925	0.9979	65.08	15
TITLEVEPSDTIENVK	b6	TITLEVEPSDTIENVK	1	3900468	fragment	0.9275	0.9923	65.06	14	0.9	2	3744543	fragment	0.9273	0.9968	65.11	15	1	3	4633168	fragment	0.9274	0.9974	65.01	16	0.7	4	5204358	fragment	0.9269	0.9977	64.96	15	-0.1	5	5346978	fragment	0.926	0.9956	64.94	14	0.4	6	5227146	fragment	0.925	0.9979	64.96	15
TPVISGGPYEYR	precursor	TPVISGGPYEYR	1	15459083264	ms1	0.9568	0.9979	48.84	15	3.1	2	16819645440	ms1	0.9557	0.995	48.81	12	3.4	3	17451476992	ms1	0.9556	0.9959	48.89	15	3.3	4	17303035904	ms1	0.9577	0.9948	48.72	14	3	5	18401765376	ms1	0.9585	0.995	48.83	16	3.1	6	16296536064	ms1	0.9599	0.9965	48.95	15
TPVISGGPYEYR	precursor [M+1]	TPVISGGPYEYR	1	11483579392	ms1	0.9568	0.9979	48.84	15	-1.4	2	12267352064	ms1	0.9557	0.995	48.81	12	-1.6	3	12702456832	ms1	0.9556	0.9959	48.89	15	-1.6	4	12540482560	ms1	0.9577	0.9948	48.72	14	-1.5	5	13393433600	ms1	0.9585	0.995	48.83	16	-1.7	6	12012077056	ms1	0.9599	0.9965	48.95	15
TPVISGGPYEYR	precursor [M+2]	TPVISGGPYEYR	1	4731300352	ms1	0.9568	0.9979	48.84	15	-3.6	2	5018432000	ms1	0.9557	0.995	48.81	12	-4.1	3	5273474048	ms1	0.9556	0.9959	48.86	15	-4	4	5172700672	ms1	0.9577	0.9948	48.72	14	-3.6	5	5494077440	ms1	0.9585	0.995	48.83	16	-4	6	4922458624	ms1	0.9599	0.9965	48.92	15
TPVISGGPYEYR	y11	TPVISGGPYEYR	1	9514205	fragment	0.9568	0.9979	48.84	15	0.1	2	10144676	fragment	0.9557	0.995	48.84	12	0.3	3	9499948	fragment	0.9556	0.9959	48.92	15	0.6	4	10357352	fragment	0.9577	0.9948	48.69	14	0.9	5	11287378	fragment	0.9585	0.995	48.83	16	-0.2	6	10391257	fragment	0.9599	0.9965	48.92	14
TPVISGGPYEYR	y10	TPVISGGPYEYR	1	135522848	fragment	0.9568	0.9979	48.84	15	0.1	2	134532368	fragment	0.9557	0.995	48.84	12	0.2	3	150425504	fragment	0.9556	0.9959	48.92	15	0.2	4	144720080	fragment	0.9577	0.9948	48.72	14	0.3	5	154323776	fragment	0.9585	0.995	48.83	16	0	6	147776192	fragment	0.9599	0.9965	48.98	14
TPVISGGPYEYR	y9	TPVISGGPYEYR	1	377614848	fragment	0.9568	0.9979	48.81	15	-0.1	2	385005568	fragment	0.9557	0.995	48.84	12	0	3	413373184	fragment	0.9556	0.9959	48.89	15	-0.1	4	402788064	fragment	0.9577	0.9948	48.72	14	0.1	5	437371200	fragment	0.9585	0.995	48.8	16	-0.3	6	406415040	fragment	0.9599	0.9965	48.95	14
TPVISGGPYEYR	y8	TPVISGGPYEYR	1	587895296	fragment	0.9568	0.9979	48.84	15	-0.3	2	601986944	fragment	0.9557	0.995	48.84	12	-0.2	3	649404032	fragment	0.9556	0.9959	48.89	15	-0.2	4	623487680	fragment	0.9577	0.9948	48.72	14	0	5	672220224	fragment	0.9585	0.995	48.83	16	-0.4	6	633451008	fragment	0.9599	0.9965	48.95	14
TPVISGGPYEYR	y7	TPVISGGPYEYR	1	195061312	fragment	0.9568	0.9979	48.81	15	-0.4	2	193969280	fragment	0.9557	0.995	48.84	12	-0.3	3	214995648	fragment	0.9556	0.9959	48.89	15	-0.4	4	211509536	fragment	0.9577	0.9948	48.72	14	-0.2	5	222486144	fragment	0.9585	0.995	48.83	16	-0.6	6	209769808	fragment	0.9599	0.9965	48.95	14
TPVISGGPYEYR	y6	TPVISGGPYEYR	1	58690624	fragment	0.9568	0.9979	48.84	15	-0.2	2	60867656	fragment	0.9557	0.995	48.84	12	0	3	68528960	fragment	0.9556	0.9959	48.89	15	-0.3	4	64700640	fragment	0.9577	0.9948	48.72	14	0	5	67508640	fragment	0.9585	0.995	48.83	16	-0.4	6	66852904	fragment	0.9599	0.9965	48.98	14
TPVISGGPYEYR	y5	TPVISGGPYEYR	1	41876500	fragment	0.9568	0.9979	48.84	15	-0.3	2	41787664	fragment	0.9557	0.995	48.84	12	0	3	47940368	fragment	0.9556	0.9959	48.89	15	-0.1	4	45453652	fragment	0.9577	0.9948	48.72	14	0.2	5	45554436	fragment	0.9585	0.995	48.83	16	-0.3	6	45220404	fragment	0.9599	0.9965	48.92	14
TPVISGGPYEYR	y4	TPVISGGPYEYR	1	3894837	fragment	0.9568	0.9979	48.84	15	-0.3	2	3350579	fragment	0.9557	0.995	48.84	12	0	3	4590533	fragment	0.9556	0.9959	48.83	15	0.1	4	4826308	fragment	0.9577	0.9948	48.72	14	-1	5	4944877	fragment	0.9585	0.995	48.83	16	-1	6	4473556	fragment	0.9599	0.9965	48.92	14
TPVISGGPYEYR	y3	TPVISGGPYEYR	1	9340736	fragment	0.9568	0.9979	48.81	15	0	2	8505810	fragment	0.9557	0.995	48.81	12	-0.1	3	10373202	fragment	0.9556	0.9959	48.89	15	0.1	4	9139704	fragment	0.9577	0.9948	48.69	14	0.4	5	9391957	fragment	0.9585	0.995	48.83	16	-0.3	6	9544229	fragment	0.9599	0.9965	48.92	14
TPVISGGPYEYR	y2	TPVISGGPYEYR	1	108543680	fragment	0.9568	0.9979	48.84	15	-1	2	111870008	fragment	0.9557	0.995	48.84	12	-0.9	3	121919392	fragment	0.9556	0.9959	48.89	15	-0.9	4	116585904	fragment	0.9577	0.9948	48.72	14	-0.7	5	125865328	fragment	0.9585	0.995	48.83	16	-1.1	6	117751080	fragment	0.9599	0.9965	48.95	14
TPVISGGPYEYR	b4	TPVISGGPYEYR	1	44370312	fragment	0.9568	0.9979	48.84	15	-0.6	2	45905032	fragment	0.9557	0.995	48.84	12	-0.4	3	50101440	fragment	0.9556	0.9959	48.89	15	-0.5	4	47369700	fragment	0.9577	0.9948	48.72	14	-0.2	5	51414776	fragment	0.9585	0.995	48.8	16	-0.6	6	45730560	fragment	0.9599	0.9965	48.95	14
TPVISGGPYEYR	b5	TPVISGGPYEYR	1	11093032	fragment	0.9568	0.9979	48.81	15	-0.3	2	11851534	fragment	0.9557	0.995	48.84	12	0	3	12387998	fragment	0.9556	0.9959	48.86	15	-0.2	4	11845937	fragment	0.9577	0.9948	48.72	14	-0.1	5	11910296	fragment	0.9585	0.995	48.8	16	-0.6	6	11019430	fragment	0.9599	0.9965	48.92	14
TPVISGGPYEYR	b7	TPVISGGPYEYR	1	2459344	fragment	0.9568	0.9979	48.78	15	-0.2	2	1986159	fragment	0.9557	0.995	48.81	12	0.2	3	1705494	fragment	0.9556	0.9959	49	15	0.6	4	2513336	fragment	0.9577	0.9948	48.69	14	0.4	5	1505969	fragment	0.9585	0.995	48.8	16	-0.1	6	2459998	fragment	0.9599	0.9965	48.98	14
TPVISGGPYEYR	b10	TPVISGGPYEYR	1	507892	fragment	0.9568	0.9979	48.78	15	-0.7	2	467008	fragment	0.9557	0.995	48.84	12	-2.7	3	199105	fragment	0.9556	0.9959	49.03	15	-0.7	4	364531	fragment	0.9577	0.9948	48.72	14	0.4	5	770983	fragment	0.9585	0.995	48.8	16	-1.3	6	516775	fragment	0.9599	0.9965	49.04	14
TPVITGAPYEYR	precursor	TPVITGAPYEYR	1	17858783232	ms1	0.9234	0.9948	51.81	21	2.3	2	18680924160	ms1	0.9226	0.9953	51.82	23	2.4	3	18129045504	ms1	0.9236	0.9939	51.94	25	2.3	4	19513081856	ms1	0.9238	0.995	51.7	32	2.2	5	19568922624	ms1	0.9243	0.9945	51.82	22	2.3	6	18171705344	ms1	0.9242	0.9942	51.88	22
TPVITGAPYEYR	precursor [M+1]	TPVITGAPYEYR	1	13354859520	ms1	0.9234	0.9948	51.81	21	-0.8	2	14052094976	ms1	0.9226	0.9953	51.82	23	-0.9	3	13526511616	ms1	0.9236	0.9939	51.94	25	-0.8	4	14661493760	ms1	0.9238	0.995	51.7	32	-0.7	5	14614635520	ms1	0.9243	0.9945	51.82	22	-1	6	13682527232	ms1	0.9242	0.9942	51.88	22
TPVITGAPYEYR	precursor [M+2]	TPVITGAPYEYR	1	5622280192	ms1	0.9234	0.9948	51.81	21	-2.7	2	5894455808	ms1	0.9226	0.9953	51.82	23	-2.9	3	5656762880	ms1	0.9236	0.9939	51.94	25	-2.6	4	6140379648	ms1	0.9238	0.995	51.7	32	-2.5	5	6141880320	ms1	0.9243	0.9945	51.82	22	-3	6	5665049088	ms1	0.9242	0.9942	51.88	22
TPVITGAPYEYR	y11	TPVITGAPYEYR	1	7506262	fragment	0.9234	0.9948	51.81	21	0.7	2	7477801	fragment	0.9226	0.9953	51.89	23	1.1	3	8044358	fragment	0.9236	0.9939	51.9	24	1.5	4	7356372	fragment	0.9238	0.995	51.68	32	0.9	5	7131812	fragment	0.9243	0.9945	51.85	22	0.3	6	7620533	fragment	0.9242	0.9942	51.88	23
TPVITGAPYEYR	y10	TPVITGAPYEYR	1	128921264	fragment	0.9234	0.9948	51.81	21	0.8	2	125679368	fragment	0.9226	0.9953	51.82	23	0.9	3	132319184	fragment	0.9236	0.9939	51.9	24	0.7	4	132197424	fragment	0.9238	0.995	51.7	32	0.7	5	132970480	fragment	0.9243	0.9945	51.8	22	0.5	6	130896616	fragment	0.9242	0.9942	51.91	23
TPVITGAPYEYR	y9	TPVITGAPYEYR	1	345502624	fragment	0.9234	0.9948	51.81	21	0.5	2	338375488	fragment	0.9226	0.9953	51.82	23	0.6	3	358462784	fragment	0.9236	0.9939	51.9	24	0.4	4	354945248	fragment	0.9238	0.995	51.68	32	0.4	5	361461248	fragment	0.9243	0.9945	51.82	22	0.2	6	360683616	fragment	0.9242	0.9942	51.91	23
TPVITGAPYEYR	y8	TPVITGAPYEYR	1	571898048	fragment	0.9234	0.9948	51.81	21	0.2	2	559795008	fragment	0.9226	0.9953	51.82	23	0.4	3	587922368	fragment	0.9236	0.9939	51.9	24	0.1	4	585076416	fragment	0.9238	0.995	51.68	32	0.2	5	590877504	fragment	0.9243	0.9945	51.82	22	0	6	585779648	fragment	0.9242	0.9942	51.91	23
TPVITGAPYEYR	y7	TPVITGAPYEYR	1	280312256	fragment	0.9234	0.9948	51.83	21	0.2	2	274948160	fragment	0.9226	0.9953	51.82	23	0.4	3	291099136	fragment	0.9236	0.9939	51.9	24	0.1	4	290598208	fragment	0.9238	0.995	51.68	32	0.2	5	294749728	fragment	0.9243	0.9945	51.82	22	0	6	291945888	fragment	0.9242	0.9942	51.91	23
TPVITGAPYEYR	y6	TPVITGAPYEYR	1	53161512	fragment	0.9234	0.9948	51.83	21	0.4	2	55002192	fragment	0.9226	0.9953	51.82	23	0.5	3	57471476	fragment	0.9236	0.9939	51.94	24	0.2	4	55548436	fragment	0.9238	0.995	51.68	32	0.2	5	57276592	fragment	0.9243	0.9945	51.82	22	0	6	55948932	fragment	0.9242	0.9942	51.91	23
TPVITGAPYEYR	y5	TPVITGAPYEYR	1	177514912	fragment	0.9234	0.9948	51.81	21	0.2	2	173515056	fragment	0.9226	0.9953	51.82	23	0.5	3	182923568	fragment	0.9236	0.9939	51.9	24	0.2	4	182659584	fragment	0.9238	0.995	51.68	32	0.2	5	182602368	fragment	0.9243	0.9945	51.82	22	0	6	181861472	fragment	0.9242	0.9942	51.91	23
TPVITGAPYEYR	y4	TPVITGAPYEYR	1	7000951	fragment	0.9234	0.9948	51.83	21	0.4	2	6753899	fragment	0.9226	0.9953	51.77	23	0.9	3	7461185	fragment	0.9236	0.9939	51.98	24	0.1	4	7745321	fragment	0.9238	0.995	51.68	32	0.6	5	7423757	fragment	0.9243	0.9945	51.82	22	0.2	6	6615208	fragment	0.9242	0.9942	51.91	23
TPVITGAPYEYR	y3	TPVITGAPYEYR	1	7483104	fragment	0.9234	0.9948	51.81	21	0.7	2	6630457	fragment	0.9226	0.9953	51.8	23	0.8	3	7874928	fragment	0.9236	0.9939	51.86	24	0.6	4	8133756	fragment	0.9238	0.995	51.74	32	0.3	5	7462286	fragment	0.9243	0.9945	51.82	22	0.2	6	8146231	fragment	0.9242	0.9942	51.91	23
TPVITGAPYEYR	y2	TPVITGAPYEYR	1	130940272	fragment	0.9234	0.9948	51.81	21	-0.4	2	127451384	fragment	0.9226	0.9953	51.89	23	-0.2	3	135746304	fragment	0.9236	0.9939	51.94	24	-0.5	4	133646064	fragment	0.9238	0.995	51.7	32	-0.4	5	137876064	fragment	0.9243	0.9945	51.82	22	-0.6	6	130958208	fragment	0.9242	0.9942	51.91	23
TPVITGAPYEYR	b4	TPVITGAPYEYR	1	69768816	fragment	0.9234	0.9948	51.81	21	0	2	69786584	fragment	0.9226	0.9953	51.89	23	0.2	3	72176456	fragment	0.9236	0.9939	51.9	24	0	4	70803800	fragment	0.9238	0.995	51.68	32	0	5	71184272	fragment	0.9243	0.9945	51.82	22	-0.2	6	71780552	fragment	0.9242	0.9942	51.91	23
TPVITGAPYEYR	b5	TPVITGAPYEYR	1	12495563	fragment	0.9234	0.9948	51.81	21	0.8	2	13173768	fragment	0.9226	0.9953	51.8	23	1	3	13435279	fragment	0.9236	0.9939	51.92	24	0.8	4	13091639	fragment	0.9238	0.995	51.7	32	0.9	5	12442894	fragment	0.9243	0.9945	51.78	22	0.6	6	12521924	fragment	0.9242	0.9942	51.91	23
TPVITGAPYEYR	b6	TPVITGAPYEYR	1	5239962	fragment	0.9234	0.9948	51.83	21	0.2	2	4688682	fragment	0.9226	0.9953	51.8	23	1.1	3	4505409	fragment	0.9236	0.9939	51.9	24	0.7	4	4827122	fragment	0.9238	0.995	51.68	32	0.7	5	5040721	fragment	0.9243	0.9945	51.8	22	0.3	6	5112216	fragment	0.9242	0.9942	51.91	23
TPVITGAPYEYR	b7	TPVITGAPYEYR	1	5862881	fragment	0.9234	0.9948	51.83	21	0.4	2	5583030	fragment	0.9226	0.9953	51.87	23	1.1	3	5951160	fragment	0.9236	0.9939	51.9	24	0.2	4	5323296	fragment	0.9238	0.995	51.68	32	0.6	5	5327584	fragment	0.9243	0.9945	51.8	22	0.7	6	4831137	fragment	0.9242	0.9942	51.93	23
TPVITGAPYEYR	b7	TPVITGAPYEYR	1	0	fragment	0.9234	0.9948	51.49	21	#N/A	2	0	fragment	0.9226	0.9953	51.53	23	#N/A	3	0	fragment	0.9236	0.9939	51.59	24	#N/A	4	0	fragment	0.9238	0.995	51.41	32	#N/A	5	0	fragment	0.9243	0.9945	51.45	22	#N/A	6	0	fragment	0.9242	0.9942	51.62	23
TPVITGAPYEYR	precursor	TPVITGAPYEYR	1	9719578	ms1	0	0.8401	51.73	21	3.1	2	10911651	ms1	0	0.9257	51.82	23	1.6	3	8737573	ms1	0	0.9068	51.82	25	2.8	4	8338743	ms1	0	0.8906	51.66	32	2.9	5	14676799	ms1	0	0.7839	51.93	22	2.3	6	4200303	ms1	0	0.8724	51.88	22
TPVITGAPYEYR	precursor [M+1]	TPVITGAPYEYR	1	2242354	ms1	0	0.8401	51.71	21	1.5	2	5746434	ms1	0	0.9257	51.82	23	0.7	3	6017553	ms1	0	0.9068	51.94	25	5.2	4	5552893	ms1	0	0.8906	51.7	32	5.6	5	3375028	ms1	0	0.7839	51.82	22	3.6	6	3062385	ms1	0	0.8724	51.86	22
TPVITGAPYEYR	precursor [M+2]	TPVITGAPYEYR	1	1971369	ms1	0	0.8401	51.78	21	1.6	2	1922610	ms1	0	0.9257	51.82	23	1.8	3	1070239	ms1	0	0.9068	51.86	25	6.6	4	5871435	ms1	0	0.8906	51.76	32	4	5	654817	ms1	0	0.7839	51.97	22	3	6	3507972	ms1	0	0.8724	51.88	22
TPVITGAPYEYR	y5	TPVITGAPYEYR		#N/A	#N/A	#N/A	#N/A	#N/A	#N/A	#N/A		#N/A	#N/A	#N/A	#N/A	#N/A	#N/A	#N/A		#N/A	#N/A	#N/A	#N/A	#N/A	#N/A	#N/A		#N/A	#N/A	#N/A	#N/A	#N/A	#N/A	#N/A		#N/A	#N/A	#N/A	#N/A	#N/A	#N/A	#N/A		#N/A	#N/A	#N/A	#N/A	#N/A	#N/A
TPVITGAPYEYR	y4	TPVITGAPYEYR		#N/A	#N/A	#N/A	#N/A	#N/A	#N/A	#N/A		#N/A	#N/A	#N/A	#N/A	#N/A	#N/A	#N/A		#N/A	#N/A	#N/A	#N/A	#N/A	#N/A	#N/A		#N/A	#N/A	#N/A	#N/A	#N/A	#N/A	#N/A		#N/A	#N/A	#N/A	#N/A	#N/A	#N/A	#N/A		#N/A	#N/A	#N/A	#N/A	#N/A	#N/A
TPVITGAPYEYR	y3	TPVITGAPYEYR		#N/A	#N/A	#N/A	#N/A	#N/A	#N/A	#N/A		#N/A	#N/A	#N/A	#N/A	#N/A	#N/A	#N/A		#N/A	#N/A	#N/A	#N/A	#N/A	#N/A	#N/A		#N/A	#N/A	#N/A	#N/A	#N/A	#N/A	#N/A		#N/A	#N/A	#N/A	#N/A	#N/A	#N/A	#N/A		#N/A	#N/A	#N/A	#N/A	#N/A	#N/A
TPVITGAPYEYR	y2	TPVITGAPYEYR		#N/A	#N/A	#N/A	#N/A	#N/A	#N/A	#N/A		#N/A	#N/A	#N/A	#N/A	#N/A	#N/A	#N/A		#N/A	#N/A	#N/A	#N/A	#N/A	#N/A	#N/A		#N/A	#N/A	#N/A	#N/A	#N/A	#N/A	#N/A		#N/A	#N/A	#N/A	#N/A	#N/A	#N/A	#N/A		#N/A	#N/A	#N/A	#N/A	#N/A	#N/A
TPVITGAPYEYR	b4	TPVITGAPYEYR		#N/A	#N/A	#N/A	#N/A	#N/A	#N/A	#N/A		#N/A	#N/A	#N/A	#N/A	#N/A	#N/A	#N/A		#N/A	#N/A	#N/A	#N/A	#N/A	#N/A	#N/A		#N/A	#N/A	#N/A	#N/A	#N/A	#N/A	#N/A		#N/A	#N/A	#N/A	#N/A	#N/A	#N/A	#N/A		#N/A	#N/A	#N/A	#N/A	#N/A	#N/A
TPVITGAPYEYR	b6	TPVITGAPYEYR		#N/A	#N/A	#N/A	#N/A	#N/A	#N/A	#N/A		#N/A	#N/A	#N/A	#N/A	#N/A	#N/A	#N/A		#N/A	#N/A	#N/A	#N/A	#N/A	#N/A	#N/A		#N/A	#N/A	#N/A	#N/A	#N/A	#N/A	#N/A		#N/A	#N/A	#N/A	#N/A	#N/A	#N/A	#N/A		#N/A	#N/A	#N/A	#N/A	#N/A	#N/A
TPVITGAPYEYR	b7	TPVITGAPYEYR		#N/A	#N/A	#N/A	#N/A	#N/A	#N/A	#N/A		#N/A	#N/A	#N/A	#N/A	#N/A	#N/A	#N/A		#N/A	#N/A	#N/A	#N/A	#N/A	#N/A	#N/A		#N/A	#N/A	#N/A	#N/A	#N/A	#N/A	#N/A		#N/A	#N/A	#N/A	#N/A	#N/A	#N/A	#N/A		#N/A	#N/A	#N/A	#N/A	#N/A	#N/A
TPVITGAPYEYR	b7	TPVITGAPYEYR		#N/A	#N/A	#N/A	#N/A	#N/A	#N/A	#N/A		#N/A	#N/A	#N/A	#N/A	#N/A	#N/A	#N/A		#N/A	#N/A	#N/A	#N/A	#N/A	#N/A	#N/A		#N/A	#N/A	#N/A	#N/A	#N/A	#N/A	#N/A		#N/A	#N/A	#N/A	#N/A	#N/A	#N/A	#N/A		#N/A	#N/A	#N/A	#N/A	#N/A	#N/A
TQIDHYVGIAR	precursor	TQIDHYVGIAR	1	170188320	ms1	0.9021	0.9862	38.73	19	0.8	2	156294192	ms1	0.8998	0.9882	38.52	19	1	3	184116000	ms1	0.9005	0.9768	38.66	27	0.2	4	202095072	ms1	0.9037	0.9952	38.51	20	0.6	5	214093408	ms1	0.9016	0.9875	38.49	20	0.8	6	201749232	ms1	0.8994	0.9777	38.71	21
TQIDHYVGIAR	precursor [M+1]	TQIDHYVGIAR	1	114902144	ms1	0.9021	0.9862	38.71	19	0.7	2	112743376	ms1	0.8998	0.9882	38.54	19	0.8	3	114384424	ms1	0.9005	0.9768	38.64	27	0.4	4	141987904	ms1	0.9037	0.9952	38.49	20	0.5	5	161327504	ms1	0.9016	0.9875	38.49	20	0.6	6	147658576	ms1	0.8994	0.9777	38.71	21
TQIDHYVGIAR	precursor [M+2]	TQIDHYVGIAR	1	51600088	ms1	0.9021	0.9862	38.73	19	0	2	47634884	ms1	0.8998	0.9882	38.52	19	0.5	3	55677948	ms1	0.9005	0.9768	38.64	27	0.3	4	57797608	ms1	0.9037	0.9952	38.49	20	0.4	5	63023256	ms1	0.9016	0.9875	38.46	20	0.3	6	67719624	ms1	0.8994	0.9777	38.69	21
TQIDHYVGIAR	y9	TQIDHYVGIAR	1	1519545	fragment	0.9021	0.9862	38.73	20	-0.1	2	1320644	fragment	0.8998	0.9882	38.52	19	0.1	3	1537595	fragment	0.9005	0.9768	38.66	27	-0.2	4	1765683	fragment	0.9037	0.9952	38.51	20	-0.1	5	1887316	fragment	0.9016	0.9875	38.46	20	-0.4	6	1846954	fragment	0.8994	0.9777	38.71	21
TQIDHYVGIAR	y8	TQIDHYVGIAR	1	2005560	fragment	0.9021	0.9862	38.73	20	-0.3	2	1776939	fragment	0.8998	0.9882	38.54	19	-0.1	3	1999018	fragment	0.9005	0.9768	38.64	27	-0.4	4	2319521	fragment	0.9037	0.9952	38.51	20	-0.3	5	2431318	fragment	0.9016	0.9875	38.49	20	-0.6	6	2464675	fragment	0.8994	0.9777	38.71	21
TQIDHYVGIAR	y7	TQIDHYVGIAR	1	2377140	fragment	0.9021	0.9862	38.71	20	-0.5	2	2075224	fragment	0.8998	0.9882	38.52	19	-0.4	3	2392356	fragment	0.9005	0.9768	38.64	27	-0.7	4	2801308	fragment	0.9037	0.9952	38.51	20	-0.6	5	2863736	fragment	0.9016	0.9875	38.49	20	-0.8	6	2881662	fragment	0.8994	0.9777	38.71	21
TQIDHYVGIAR	y6	TQIDHYVGIAR	1	2104675	fragment	0.9021	0.9862	38.73	20	-0.4	2	1841608	fragment	0.8998	0.9882	38.52	19	-0.4	3	2106856	fragment	0.9005	0.9768	38.64	27	-0.7	4	2451054	fragment	0.9037	0.9952	38.51	20	-0.5	5	2549799	fragment	0.9016	0.9875	38.49	20	-0.8	6	2556556	fragment	0.8994	0.9777	38.71	21
TQIDHYVGIAR	y5	TQIDHYVGIAR	1	1382104	fragment	0.9021	0.9862	38.71	20	-0.1	2	1254275	fragment	0.8998	0.9882	38.52	19	0	3	1444132	fragment	0.9005	0.9768	38.64	27	-0.3	4	1662506	fragment	0.9037	0.9952	38.51	20	-0.2	5	1752503	fragment	0.9016	0.9875	38.49	20	-0.5	6	1723784	fragment	0.8994	0.9777	38.74	21
TQIDHYVGIAR	y4	TQIDHYVGIAR	1	1084233	fragment	0.9021	0.9862	38.73	20	-0.7	2	943538	fragment	0.8998	0.9882	38.52	19	-0.5	3	1083487	fragment	0.9005	0.9768	38.66	27	-0.9	4	1227148	fragment	0.9037	0.9952	38.51	20	-0.8	5	1279484	fragment	0.9016	0.9875	38.46	20	-1.1	6	1278372	fragment	0.8994	0.9777	38.71	21
TQIDHYVGIAR	y3	TQIDHYVGIAR	1	99530	fragment	0.9021	0.9862	38.69	20	-0.9	2	77569	fragment	0.8998	0.9882	38.54	19	-0.7	3	96712	fragment	0.9005	0.9768	38.64	27	-1	4	116759	fragment	0.9037	0.9952	38.49	20	-1.1	5	113502	fragment	0.9016	0.9875	38.46	20	-1	6	119640	fragment	0.8994	0.9777	38.71	21
TQIDHYVGIAR	b3	TQIDHYVGIAR	1	158993	fragment	0.9021	0.9862	38.71	20	-0.9	2	133281	fragment	0.8998	0.9882	38.52	19	-1	3	149770	fragment	0.9005	0.9768	38.66	27	-0.9	4	173599	fragment	0.9037	0.9952	38.49	20	-0.9	5	198531	fragment	0.9016	0.9875	38.46	20	-1.1	6	189653	fragment	0.8994	0.9777	38.76	21
TQIDHYVGIAR	b4	TQIDHYVGIAR	1	133086	fragment	0.9021	0.9862	38.73	20	-0.6	2	113284	fragment	0.8998	0.9882	38.5	19	-0.2	3	133659	fragment	0.9005	0.9768	38.66	27	-0.7	4	144046	fragment	0.9037	0.9952	38.46	20	-0.7	5	151969	fragment	0.9016	0.9875	38.49	20	-0.8	6	162913	fragment	0.8994	0.9777	38.69	21
TQIDHYVGIAR	b5	TQIDHYVGIAR	1	304818	fragment	0.9021	0.9862	38.73	20	-0.2	2	273996	fragment	0.8998	0.9882	38.52	19	0	3	299246	fragment	0.9005	0.9768	38.66	27	-0.2	4	340709	fragment	0.9037	0.9952	38.51	20	0	5	348304	fragment	0.9016	0.9875	38.46	20	-0.5	6	366873	fragment	0.8994	0.9777	38.69	21
TQIDHYVGIAR	b6	TQIDHYVGIAR	1	244682	fragment	0.9021	0.9862	38.71	20	-0.6	2	206059	fragment	0.8998	0.9882	38.52	19	-0.5	3	231635	fragment	0.9005	0.9768	38.64	27	-0.7	4	270770	fragment	0.9037	0.9952	38.49	20	-0.2	5	288916	fragment	0.9016	0.9875	38.46	20	-0.7	6	288010	fragment	0.8994	0.9777	38.69	21
TQIDHYVGIAR	b7	TQIDHYVGIAR	1	103431	fragment	0.9021	0.9862	38.71	20	-0.4	2	105790	fragment	0.8998	0.9882	38.5	19	-0.3	3	114580	fragment	0.9005	0.9768	38.64	27	-0.8	4	129662	fragment	0.9037	0.9952	38.49	20	-0.3	5	129981	fragment	0.9016	0.9875	38.46	20	-1.1	6	134496	fragment	0.8994	0.9777	38.69	21
TQIDHYVGIAR	b8	TQIDHYVGIAR	1	117949	fragment	0.9021	0.9862	38.71	20	-2.1	2	110485	fragment	0.8998	0.9882	38.5	19	-2.1	3	128756	fragment	0.9005	0.9768	38.66	27	-2.2	4	143309	fragment	0.9037	0.9952	38.53	20	-2	5	155969	fragment	0.9016	0.9875	38.46	20	-2.3	6	165801	fragment	0.8994	0.9777	38.71	21
TQIDHYVGIAR	b9	TQIDHYVGIAR	1	66706	fragment	0.9021	0.9862	38.76	20	0.1	2	56706	fragment	0.8998	0.9882	38.57	19	-0.5	3	69363	fragment	0.9005	0.9768	38.71	27	-1	4	75789	fragment	0.9037	0.9952	38.58	20	-1.4	5	77383	fragment	0.9016	0.9875	38.46	20	-0.2	6	94292	fragment	0.8994	0.9777	38.74	21
TSIEDQDELSSLLQVPLVAGTVNR	precursor	TSIEDQDELSSLLQVPLVAGTVNR	1	8950867	ms1	0.9384	0.8886	84.56	7	-3.4	2	32301732	ms1	0.824	0.9572	84.56	6	0.9	3	151472352	ms1	0.9116	0.964	84.61	7	0.2	4	67856376	ms1	0.8909	0.9566	84.62	6	0.4	5	164573312	ms1	0.9418	0.9883	84.59	7	0.3	6	192899824	ms1	0.8999	0.9758	84.56	10
TSIEDQDELSSLLQVPLVAGTVNR	precursor [M+1]	TSIEDQDELSSLLQVPLVAGTVNR	1	19410304	ms1	0.9384	0.8886	84.56	7	1.2	2	31896472	ms1	0.824	0.9572	84.56	6	1.6	3	269266848	ms1	0.9116	0.964	84.61	7	18.3	4	70087648	ms1	0.8909	0.9566	84.62	6	0.1	5	206492624	ms1	0.9418	0.9883	84.59	7	0.9	6	251230608	ms1	0.8999	0.9758	84.56	10
TSIEDQDELSSLLQVPLVAGTVNR	precursor [M+2]	TSIEDQDELSSLLQVPLVAGTVNR	1	22506090	ms1	0.9384	0.8886	84.51	7	1.1	2	26256080	ms1	0.824	0.9572	84.56	6	1	3	169140480	ms1	0.9116	0.964	84.61	7	0.5	4	49801672	ms1	0.8909	0.9566	84.62	6	0.4	5	163043264	ms1	0.9418	0.9883	84.59	7	0.6	6	159648336	ms1	0.8999	0.9758	84.56	10
TSIEDQDELSSLLQVPLVAGTVNR	y16	TSIEDQDELSSLLQVPLVAGTVNR	1	354347	fragment	0.9384	0.8886	84.56	3	0.5	2	20815	fragment	0.824	0.9572	84.68	3	0.5	3	26951	fragment	0.9116	0.964	84.67	3	0.8	4	24768	fragment	0.8909	0.9566	84.68	3	4.3	5	816429	fragment	0.9418	0.9883	84.62	3	1.5	6	76724	fragment	0.8999	0.9758	84.53	5
TSIEDQDELSSLLQVPLVAGTVNR	y15	TSIEDQDELSSLLQVPLVAGTVNR	1	1100876	fragment	0.9384	0.8886	84.56	3	-1.1	2	48089	fragment	0.824	0.9572	84.68	3	0.5	3	115027	fragment	0.9116	0.964	84.67	3	1.7	4	68592	fragment	0.8909	0.9566	84.71	3	1.3	5	2118709	fragment	0.9418	0.9883	84.62	3	1.4	6	240737	fragment	0.8999	0.9758	84.53	5
TSIEDQDELSSLLQVPLVAGTVNR	y14	TSIEDQDELSSLLQVPLVAGTVNR	1	647553	fragment	0.9384	0.8886	84.56	3	0.3	2	36597	fragment	0.824	0.9572	84.68	3	3.1	3	76901	fragment	0.9116	0.964	84.67	3	-0.9	4	68864	fragment	0.8909	0.9566	84.71	3	0.7	5	1365065	fragment	0.9418	0.9883	84.62	3	1.3	6	109552	fragment	0.8999	0.9758	84.53	5
TSIEDQDELSSLLQVPLVAGTVNR	y13	TSIEDQDELSSLLQVPLVAGTVNR	1	426692	fragment	0.9384	0.8886	84.56	3	0.2	2	8274	fragment	0.824	0.9572	84.68	3	-0.9	3	35729	fragment	0.9116	0.964	84.67	3	-0.5	4	38088	fragment	0.8909	0.9566	84.68	3	0.7	5	915517	fragment	0.9418	0.9883	84.62	3	-0.5	6	78177	fragment	0.8999	0.9758	84.53	5
TSIEDQDELSSLLQVPLVAGTVNR	y12	TSIEDQDELSSLLQVPLVAGTVNR	1	1135569	fragment	0.9384	0.8886	84.56	3	-0.3	2	56985	fragment	0.824	0.9572	84.68	3	0.3	3	152638	fragment	0.9116	0.964	84.67	3	1.5	4	120293	fragment	0.8909	0.9566	84.71	3	1.5	5	2416842	fragment	0.9418	0.9883	84.62	3	0.4	6	229780	fragment	0.8999	0.9758	84.53	5
TSIEDQDELSSLLQVPLVAGTVNR	y11	TSIEDQDELSSLLQVPLVAGTVNR	1	935768	fragment	0.9384	0.8886	84.56	3	0.4	2	48126	fragment	0.824	0.9572	84.68	3	-0.9	3	105674	fragment	0.9116	0.964	84.67	3	1.2	4	76313	fragment	0.8909	0.9566	84.68	3	0.6	5	1957015	fragment	0.9418	0.9883	84.62	3	1.4	6	184093	fragment	0.8999	0.9758	84.53	5
TSIEDQDELSSLLQVPLVAGTVNR	y10	TSIEDQDELSSLLQVPLVAGTVNR	1	1182831	fragment	0.9384	0.8886	84.56	3	-0.2	2	74579	fragment	0.824	0.9572	84.68	3	-0.3	3	168130	fragment	0.9116	0.964	84.67	3	0.5	4	98945	fragment	0.8909	0.9566	84.71	3	-0.9	5	2317105	fragment	0.9418	0.9883	84.62	3	0.3	6	258807	fragment	0.8999	0.9758	84.53	5
TSIEDQDELSSLLQVPLVAGTVNR	y9	TSIEDQDELSSLLQVPLVAGTVNR	1	4454896	fragment	0.9384	0.8886	84.56	3	0.4	2	192899	fragment	0.824	0.9572	84.68	3	-0.1	3	559072	fragment	0.9116	0.964	84.67	3	-0.1	4	434936	fragment	0.8909	0.9566	84.71	3	0.6	5	9503757	fragment	0.9418	0.9883	84.62	3	0.5	6	894278	fragment	0.8999	0.9758	84.53	5
TSIEDQDELSSLLQVPLVAGTVNR	y8	TSIEDQDELSSLLQVPLVAGTVNR	1	76015	fragment	0.9384	0.8886	84.56	3	0.7	2	0	fragment	0.824	0.9572	84.48	3	#N/A	3	0	fragment	0.9116	0.964	84.47	3	#N/A	4	5977	fragment	0.8909	0.9566	84.68	3	-1.3	5	196560	fragment	0.9418	0.9883	84.62	3	0.4	6	0	fragment	0.8999	0.9758	84.22	5
TSIEDQDELSSLLQVPLVAGTVNR	y7	TSIEDQDELSSLLQVPLVAGTVNR	1	281693	fragment	0.9384	0.8886	84.56	3	1	2	16724	fragment	0.824	0.9572	84.68	3	-0.3	3	36235	fragment	0.9116	0.964	84.67	3	0.3	4	14557	fragment	0.8909	0.9566	84.68	3	1.1	5	582995	fragment	0.9418	0.9883	84.62	3	1.2	6	50280	fragment	0.8999	0.9758	84.53	5
TSIEDQDELSSLLQVPLVAGTVNR	y6	TSIEDQDELSSLLQVPLVAGTVNR	1	979243	fragment	0.9384	0.8886	84.56	3	0.3	2	46596	fragment	0.824	0.9572	84.68	3	-0.9	3	117542	fragment	0.9116	0.964	84.67	3	-0.6	4	65465	fragment	0.8909	0.9566	84.68	3	1.4	5	2078086	fragment	0.9418	0.9883	84.62	3	-0.6	6	187810	fragment	0.8999	0.9758	84.53	5
TSIEDQDELSSLLQVPLVAGTVNR	y5	TSIEDQDELSSLLQVPLVAGTVNR	1	469166	fragment	0.9384	0.8886	84.56	3	0.3	2	6695	fragment	0.824	0.9572	84.68	3	-0.1	3	68860	fragment	0.9116	0.964	84.67	3	0.3	4	40249	fragment	0.8909	0.9566	84.68	3	0.3	5	1011980	fragment	0.9418	0.9883	84.62	3	0.8	6	117997	fragment	0.8999	0.9758	84.53	5
TSIEDQDELSSLLQVPLVAGTVNR	y4	TSIEDQDELSSLLQVPLVAGTVNR	1	74740	fragment	0.9384	0.8886	84.56	3	0.1	2	0	fragment	0.824	0.9572	84.48	3	#N/A	3	7522	fragment	0.9116	0.964	84.67	3	-0.3	4	4098	fragment	0.8909	0.9566	84.68	3	1.5	5	141631	fragment	0.9418	0.9883	84.62	3	0.1	6	0	fragment	0.8999	0.9758	84.22	5
TSIEDQDELSSLLQVPLVAGTVNR	y3	TSIEDQDELSSLLQVPLVAGTVNR	1	87863	fragment	0.9384	0.8886	84.56	3	0.1	2	0	fragment	0.824	0.9572	84.48	3	#N/A	3	3281	fragment	0.9116	0.964	84.67	3	1.4	4	5771	fragment	0.8909	0.9566	84.68	3	0.6	5	168426	fragment	0.9418	0.9883	84.62	3	0.1	6	6968	fragment	0.8999	0.9758	84.53	5
TSIEDQDELSSLLQVPLVAGTVNR	b4	TSIEDQDELSSLLQVPLVAGTVNR	1	68684	fragment	0.9384	0.8886	84.56	3	0.3	2	0	fragment	0.824	0.9572	84.48	3	#N/A	3	5055	fragment	0.9116	0.964	84.67	3	0.1	4	0	fragment	0.8909	0.9566	84.51	3	#N/A	5	161383	fragment	0.9418	0.9883	84.62	3	0.1	6	14245	fragment	0.8999	0.9758	84.53	5
TSIEDQDELSSLLQVPLVAGTVNR	b5	TSIEDQDELSSLLQVPLVAGTVNR	1	66713	fragment	0.9384	0.8886	84.56	3	0.7	2	0	fragment	0.824	0.9572	84.48	3	#N/A	3	7563	fragment	0.9116	0.964	84.67	3	0	4	0	fragment	0.8909	0.9566	84.51	3	#N/A	5	151212	fragment	0.9418	0.9883	84.62	3	0.5	6	8207	fragment	0.8999	0.9758	84.53	5
TSIEDQDELSSLLQVPLVAGTVNR	b6	TSIEDQDELSSLLQVPLVAGTVNR	1	85261	fragment	0.9384	0.8886	84.56	3	0.2	2	0	fragment	0.824	0.9572	84.48	3	#N/A	3	1653	fragment	0.9116	0.964	84.9	3	-5.7	4	0	fragment	0.8909	0.9566	84.51	3	#N/A	5	143559	fragment	0.9418	0.9883	84.62	3	-0.2	6	8077	fragment	0.8999	0.9758	84.53	5
TSIEDQDELSSLLQVPLVAGTVNR	b7	TSIEDQDELSSLLQVPLVAGTVNR	1	170198	fragment	0.9384	0.8886	84.56	3	0.1	2	7956	fragment	0.824	0.9572	84.68	3	0.5	3	19187	fragment	0.9116	0.964	84.67	3	-0.1	4	13156	fragment	0.8909	0.9566	84.68	3	-0.9	5	322398	fragment	0.9418	0.9883	84.62	3	0.1	6	30210	fragment	0.8999	0.9758	84.53	5
TSIEDQDELSSLLQVPLVAGTVNR	b8	TSIEDQDELSSLLQVPLVAGTVNR	1	144447	fragment	0.9384	0.8886	84.56	3	0.3	2	0	fragment	0.824	0.9572	84.48	3	#N/A	3	6983	fragment	0.9116	0.964	84.67	3	0.9	4	6557	fragment	0.8909	0.9566	84.68	3	0.1	5	271389	fragment	0.9418	0.9883	84.62	3	0.5	6	17990	fragment	0.8999	0.9758	84.53	5
TSIEDQDELSSLLQVPLVAGTVNR	b9	TSIEDQDELSSLLQVPLVAGTVNR	1	138217	fragment	0.9384	0.8886	84.56	3	0.3	2	0	fragment	0.824	0.9572	84.48	3	#N/A	3	22032	fragment	0.9116	0.964	84.67	3	0.6	4	13337	fragment	0.8909	0.9566	84.68	3	0.1	5	318212	fragment	0.9418	0.9883	84.62	3	-0.2	6	20463	fragment	0.8999	0.9758	84.53	5
TSIEDQDELSSLLQVPLVAGTVNR	precursor	TSIEDQDELSSLLQVPLVAGTVNR	1	124175016	ms1	0.9317	0.9841	84.54	7	0.5	2	207682256	ms1	0.9143	0.9777	84.56	6	0.8	3	926975616	ms1	0.9257	0.995	84.61	7	0.9	4	323040384	ms1	0.9276	0.9833	84.62	6	0.4	5	574313024	ms1	0.931	0.9729	84.59	7	0.9	6	730193280	ms1	0.9346	0.9835	84.56	10
TSIEDQDELSSLLQVPLVAGTVNR	precursor [M+1]	TSIEDQDELSSLLQVPLVAGTVNR	1	153494832	ms1	0.9317	0.9841	84.56	7	0.9	2	258337936	ms1	0.9143	0.9777	84.56	6	1.2	3	1258270464	ms1	0.9257	0.995	84.61	7	1.1	4	473839264	ms1	0.9276	0.9833	84.62	6	1.5	5	933499264	ms1	0.931	0.9729	84.59	7	0.9	6	1084235008	ms1	0.9346	0.9835	84.56	10
TSIEDQDELSSLLQVPLVAGTVNR	precursor [M+2]	TSIEDQDELSSLLQVPLVAGTVNR	1	126001672	ms1	0.9317	0.9841	84.54	7	0.3	2	173033472	ms1	0.9143	0.9777	84.56	6	1	3	958475776	ms1	0.9257	0.995	84.61	7	0.9	4	369941312	ms1	0.9276	0.9833	84.62	6	-0.4	5	582916672	ms1	0.931	0.9729	84.59	7	0.3	6	710167104	ms1	0.9346	0.9835	84.56	10
TSIEDQDELSSLLQVPLVAGTVNR	y12	TSIEDQDELSSLLQVPLVAGTVNR	1	2106698	fragment	0.9317	0.9841	84.54	3	0.5	2	65935	fragment	0.9143	0.9777	84.65	3	-0.8	3	485192	fragment	0.9257	0.995	84.64	4	0	4	219462	fragment	0.9276	0.9833	84.68	3	1.7	5	4358631	fragment	0.931	0.9729	84.62	3	0.7	6	128099	fragment	0.9346	0.9835	84.65	4
TSIEDQDELSSLLQVPLVAGTVNR	y11	TSIEDQDELSSLLQVPLVAGTVNR	1	6157171	fragment	0.9317	0.9841	84.54	3	0.4	2	238537	fragment	0.9143	0.9777	84.65	3	0.6	3	1120784	fragment	0.9257	0.995	84.64	4	-0.1	4	593201	fragment	0.9276	0.9833	84.68	3	0.6	5	13417107	fragment	0.931	0.9729	84.62	3	0.6	6	380049	fragment	0.9346	0.9835	84.65	4
TSIEDQDELSSLLQVPLVAGTVNR	y10	TSIEDQDELSSLLQVPLVAGTVNR	1	7321353	fragment	0.9317	0.9841	84.54	3	-0.1	2	308119	fragment	0.9143	0.9777	84.65	3	-0.2	3	967509	fragment	0.9257	0.995	84.64	4	-0.1	4	708687	fragment	0.9276	0.9833	84.68	3	0.7	5	15092545	fragment	0.931	0.9729	84.62	3	0.3	6	389695	fragment	0.9346	0.9835	84.65	4
TSIEDQDELSSLLQVPLVAGTVNR	y9	TSIEDQDELSSLLQVPLVAGTVNR	1	62596048	fragment	0.9317	0.9841	84.54	3	0.4	2	2525746	fragment	0.9143	0.9777	84.65	3	0.4	3	11839965	fragment	0.9257	0.995	84.64	4	0.2	4	6115091	fragment	0.9276	0.9833	84.68	3	0.2	5	142776480	fragment	0.931	0.9729	84.62	3	0.3	6	3773181	fragment	0.9346	0.9835	84.65	4
TSIEDQDELSSLLQVPLVAGTVNR	y8	TSIEDQDELSSLLQVPLVAGTVNR	1	3276816	fragment	0.9317	0.9841	84.54	3	0	2	119223	fragment	0.9143	0.9777	84.65	3	0.3	3	653945	fragment	0.9257	0.995	84.64	4	-0.4	4	322519	fragment	0.9276	0.9833	84.68	3	0.9	5	6973332	fragment	0.931	0.9729	84.62	3	0	6	198773	fragment	0.9346	0.9835	84.65	4
TSIEDQDELSSLLQVPLVAGTVNR	y7	TSIEDQDELSSLLQVPLVAGTVNR	1	8744198	fragment	0.9317	0.9841	84.54	3	-0.2	2	203327	fragment	0.9143	0.9777	84.65	3	0	3	1778206	fragment	0.9257	0.995	84.64	4	0.2	4	742204	fragment	0.9276	0.9833	84.68	3	0.3	5	18196668	fragment	0.931	0.9729	84.62	3	0.1	6	500926	fragment	0.9346	0.9835	84.65	4
TSIEDQDELSSLLQVPLVAGTVNR	y6	TSIEDQDELSSLLQVPLVAGTVNR	1	8971217	fragment	0.9317	0.9841	84.54	3	0.1	2	383268	fragment	0.9143	0.9777	84.65	3	0.6	3	1801512	fragment	0.9257	0.995	84.64	4	0.5	4	900001	fragment	0.9276	0.9833	84.68	3	0.4	5	19279726	fragment	0.931	0.9729	84.62	3	0.3	6	551807	fragment	0.9346	0.9835	84.65	4
TSIEDQDELSSLLQVPLVAGTVNR	y5	TSIEDQDELSSLLQVPLVAGTVNR	1	6283767	fragment	0.9317	0.9841	84.54	3	0	2	235081	fragment	0.9143	0.9777	84.65	3	1.3	3	1020043	fragment	0.9257	0.995	84.64	4	0.7	4	617124	fragment	0.9276	0.9833	84.68	3	0.7	5	15025422	fragment	0.931	0.9729	84.62	3	0.4	6	386184	fragment	0.9346	0.9835	84.65	4
TSIEDQDELSSLLQVPLVAGTVNR	y4	TSIEDQDELSSLLQVPLVAGTVNR	1	788404	fragment	0.9317	0.9841	84.54	3	0.3	2	34394	fragment	0.9143	0.9777	84.65	3	0.1	3	90392	fragment	0.9257	0.995	84.64	4	0.1	4	73800	fragment	0.9276	0.9833	84.68	3	0.1	5	1830147	fragment	0.931	0.9729	84.62	3	0.4	6	50665	fragment	0.9346	0.9835	84.65	4
TSIEDQDELSSLLQVPLVAGTVNR	y3	TSIEDQDELSSLLQVPLVAGTVNR	1	554205	fragment	0.9317	0.9841	84.54	3	-0.3	2	30497	fragment	0.9143	0.9777	84.65	3	0	3	58223	fragment	0.9257	0.995	84.64	4	2.7	4	53196	fragment	0.9276	0.9833	84.68	3	0.8	5	1235661	fragment	0.931	0.9729	84.62	3	-1	6	40073	fragment	0.9346	0.9835	84.65	4
TSIEDQDELSSLLQVPLVAGTVNR	b3	TSIEDQDELSSLLQVPLVAGTVNR	1	544412	fragment	0.9317	0.9841	84.54	3	-0.9	2	17400	fragment	0.9143	0.9777	84.65	3	-0.3	3	85322	fragment	0.9257	0.995	84.64	4	0.7	4	62115	fragment	0.9276	0.9833	84.68	3	0.4	5	1335608	fragment	0.931	0.9729	84.62	3	0.1	6	30668	fragment	0.9346	0.9835	84.65	4
TSIEDQDELSSLLQVPLVAGTVNR	b4	TSIEDQDELSSLLQVPLVAGTVNR	1	1209207	fragment	0.9317	0.9841	84.54	3	-0.5	2	49583	fragment	0.9143	0.9777	84.65	3	0.3	3	201221	fragment	0.9257	0.995	84.64	4	0.3	4	149656	fragment	0.9276	0.9833	84.68	3	0.9	5	2994257	fragment	0.931	0.9729	84.62	3	0.4	6	74133	fragment	0.9346	0.9835	84.65	4
TSIEDQDELSSLLQVPLVAGTVNR	b5	TSIEDQDELSSLLQVPLVAGTVNR	1	749171	fragment	0.9317	0.9841	84.54	3	1.4	2	30415	fragment	0.9143	0.9777	84.65	3	0.7	3	93166	fragment	0.9257	0.995	84.64	4	-0.3	4	56905	fragment	0.9276	0.9833	84.68	3	0.9	5	1909801	fragment	0.931	0.9729	84.62	3	1.6	6	54888	fragment	0.9346	0.9835	84.65	4
TSIEDQDELSSLLQVPLVAGTVNR	b6	TSIEDQDELSSLLQVPLVAGTVNR	1	800215	fragment	0.9317	0.9841	84.54	3	-0.4	2	25198	fragment	0.9143	0.9777	84.65	3	-0.1	3	158185	fragment	0.9257	0.995	84.64	4	0.6	4	75315	fragment	0.9276	0.9833	84.68	3	1.6	5	2074169	fragment	0.931	0.9729	84.62	3	0.3	6	56498	fragment	0.9346	0.9835	84.65	4
TSIEDQDELSSLLQVPLVAGTVNR	b7	TSIEDQDELSSLLQVPLVAGTVNR	1	1493162	fragment	0.9317	0.9841	84.54	3	-0.1	2	61882	fragment	0.9143	0.9777	84.65	3	0.1	3	337140	fragment	0.9257	0.995	84.64	4	-0.5	4	160624	fragment	0.9276	0.9833	84.68	3	0.9	5	3386069	fragment	0.931	0.9729	84.62	3	-0.4	6	99666	fragment	0.9346	0.9835	84.65	4
TSIEDQDELSSLLQVPLVAGTVNR	b8	TSIEDQDELSSLLQVPLVAGTVNR	1	4849987	fragment	0.9317	0.9841	84.54	3	1.1	2	176501	fragment	0.9143	0.9777	84.65	3	0	3	1022935	fragment	0.9257	0.995	84.64	4	0.9	4	469435	fragment	0.9276	0.9833	84.68	3	0.9	5	10792235	fragment	0.931	0.9729	84.62	3	0.9	6	304344	fragment	0.9346	0.9835	84.65	4
TSIEDQDELSSLLQVPLVAGTVNR	b9	TSIEDQDELSSLLQVPLVAGTVNR	1	2378574	fragment	0.9317	0.9841	84.54	3	-0.2	2	84601	fragment	0.9143	0.9777	84.65	3	-0.1	3	492403	fragment	0.9257	0.995	84.64	4	-0.2	4	183839	fragment	0.9276	0.9833	84.68	3	0.7	5	5075311	fragment	0.931	0.9729	84.62	3	0.5	6	152793	fragment	0.9346	0.9835	84.65	4
TSIEDQDELSSLLQVPLVAGTVNR	b10	TSIEDQDELSSLLQVPLVAGTVNR	1	912693	fragment	0.9317	0.9841	84.54	3	0.1	2	22800	fragment	0.9143	0.9777	84.65	3	1.1	3	80055	fragment	0.9257	0.995	84.64	4	-1.1	4	67461	fragment	0.9276	0.9833	84.68	3	0.9	5	1844898	fragment	0.931	0.9729	84.62	3	0.6	6	55737	fragment	0.9346	0.9835	84.65	4
TSIEDQDELSSLLQVPLVAGTVNR	b11	TSIEDQDELSSLLQVPLVAGTVNR	1	1282001	fragment	0.9317	0.9841	84.54	3	-0.1	2	57535	fragment	0.9143	0.9777	84.65	3	0.2	3	86051	fragment	0.9257	0.995	84.64	4	0	4	86454	fragment	0.9276	0.9833	84.68	3	1.8	5	2717709	fragment	0.931	0.9729	84.62	3	0.5	6	53386	fragment	0.9346	0.9835	84.65	4
TSIEDQDELSSLLQVPLVAGTVNR	b18	TSIEDQDELSSLLQVPLVAGTVNR	1	0	fragment	0.9317	0.9841	84.39	3	#N/A	2	0	fragment	0.9143	0.9777	84.48	3	#N/A	3	0	fragment	0.9257	0.995	84.47	4	#N/A	4	0	fragment	0.9276	0.9833	84.51	3	#N/A	5	0	fragment	0.931	0.9729	84.42	3	#N/A	6	0	fragment	0.9346	0.9835	84.22	4
TTTGSYIANR	precursor	TTTGSYIANR	1	1795169408	ms1	0.9601	0.995	23.07	24	0.8	2	1840191232	ms1	0.9568	0.9978	22.96	24	0.9	3	2013738624	ms1	0.958	0.9916	23.03	34	0.8	4	2109571712	ms1	0.9597	0.9956	22.86	32	0.8	5	1718655616	ms1	0.9564	0.9925	22.82	15	0.5	6	1876535424	ms1	0.9605	0.9891	22.75	41
TTTGSYIANR	precursor [M+1]	TTTGSYIANR	1	1000303936	ms1	0.9601	0.995	23.07	24	0.3	2	1025548352	ms1	0.9568	0.9978	22.97	24	0.3	3	1067840128	ms1	0.958	0.9916	23.03	34	0.5	4	1149960960	ms1	0.9597	0.9956	22.85	32	0.3	5	916233152	ms1	0.9564	0.9925	22.84	15	0	6	1018184640	ms1	0.9605	0.9891	22.75	41
TTTGSYIANR	precursor [M+2]	TTTGSYIANR	1	323384288	ms1	0.9601	0.995	23.07	24	0.3	2	341515680	ms1	0.9568	0.9978	22.96	24	0.2	3	369335328	ms1	0.958	0.9916	23.01	34	0.3	4	398782976	ms1	0.9597	0.9956	22.85	32	0.1	5	321971456	ms1	0.9564	0.9925	22.81	15	-0.1	6	318410112	ms1	0.9605	0.9891	22.78	41
TTTGSYIANR	y9	TTTGSYIANR	1	1342362	fragment	0.9601	0.995	23.04	24	0.9	2	1184455	fragment	0.9568	0.9978	22.95	25	-0.4	3	1310837	fragment	0.958	0.9916	23.03	34	-0.1	4	1179743	fragment	0.9597	0.9956	22.85	32	-0.2	5	983385	fragment	0.9564	0.9925	22.81	15	0.1	6	1227616	fragment	0.9605	0.9891	22.75	41
TTTGSYIANR	y8	TTTGSYIANR	1	37135900	fragment	0.9601	0.995	23.08	24	0.1	2	35660456	fragment	0.9568	0.9978	22.96	25	0.2	3	41032768	fragment	0.958	0.9916	23	34	0.1	4	41472568	fragment	0.9597	0.9956	22.89	32	0.2	5	32729102	fragment	0.9564	0.9925	22.81	15	-0.3	6	38409980	fragment	0.9605	0.9891	22.75	41
TTTGSYIANR	y7	TTTGSYIANR	1	29851966	fragment	0.9601	0.995	23.08	24	0	2	28786608	fragment	0.9568	0.9978	22.93	25	0	3	32716478	fragment	0.958	0.9916	23.03	34	0	4	33808656	fragment	0.9597	0.9956	22.85	32	-0.1	5	26919520	fragment	0.9564	0.9925	22.81	15	-0.4	6	30163220	fragment	0.9605	0.9891	22.75	41
TTTGSYIANR	y6	TTTGSYIANR	1	14318843	fragment	0.9601	0.995	23.07	24	0.1	2	13574633	fragment	0.9568	0.9978	22.96	25	0.2	3	15914513	fragment	0.958	0.9916	23.01	34	0.1	4	16563714	fragment	0.9597	0.9956	22.88	32	0.2	5	12627123	fragment	0.9564	0.9925	22.81	15	-0.2	6	14853295	fragment	0.9605	0.9891	22.75	41
TTTGSYIANR	y5	TTTGSYIANR	1	15331210	fragment	0.9601	0.995	23.08	24	0.2	2	15257983	fragment	0.9568	0.9978	22.96	25	0.2	3	17370664	fragment	0.958	0.9916	23.04	34	0.1	4	17391406	fragment	0.9597	0.9956	22.85	32	0.2	5	14199225	fragment	0.9564	0.9925	22.81	15	-0.1	6	16118885	fragment	0.9605	0.9891	22.75	41
TTTGSYIANR	y4	TTTGSYIANR	1	17726088	fragment	0.9601	0.995	23.08	24	0.2	2	18067564	fragment	0.9568	0.9978	22.96	25	0.3	3	20103654	fragment	0.958	0.9916	23.01	34	0.1	4	20424884	fragment	0.9597	0.9956	22.85	32	0.2	5	16616679	fragment	0.9564	0.9925	22.81	15	-0.1	6	18958066	fragment	0.9605	0.9891	22.75	41
TTTGSYIANR	y3	TTTGSYIANR	1	17868390	fragment	0.9601	0.995	23.07	24	-0.5	2	17428584	fragment	0.9568	0.9978	22.93	25	-0.4	3	20022070	fragment	0.958	0.9916	23.04	34	-0.5	4	20047236	fragment	0.9597	0.9956	22.85	32	-0.5	5	16198441	fragment	0.9564	0.9925	22.81	15	-0.9	6	18018504	fragment	0.9605	0.9891	22.75	41
VEATFGVDESNAK	precursor	VEATFGVDESNAK	1	8297282560	ms1	0.9573	0.9979	39.71	15	2.1	2	10168785920	ms1	0.9599	0.9959	39.65	17	2.6	3	9670752256	ms1	0.959	0.9965	39.7	17	2	4	9432358912	ms1	0.9591	0.9954	39.57	17	2	5	9410156544	ms1	0.958	0.996	39.54	17	1.9	6	8238340608	ms1	0.9596	0.9985	39.72	15
VEATFGVDESNAK	precursor [M+1]	VEATFGVDESNAK	1	5860153344	ms1	0.9573	0.9979	39.71	15	-0.8	2	7169358336	ms1	0.9599	0.9959	39.65	17	-1	3	6755534848	ms1	0.959	0.9965	39.7	17	-0.7	4	6556890624	ms1	0.9591	0.9954	39.57	17	-0.8	5	6635815936	ms1	0.958	0.996	39.57	17	-0.9	6	5870338560	ms1	0.9596	0.9985	39.72	15
VEATFGVDESNAK	precursor [M+2]	VEATFGVDESNAK	1	2424253184	ms1	0.9573	0.9979	39.71	15	-2.2	2	2911514368	ms1	0.9599	0.9959	39.62	17	-2.9	3	2804868608	ms1	0.959	0.9965	39.7	17	-2.3	4	2708228096	ms1	0.9591	0.9954	39.6	17	-2.3	5	2696183296	ms1	0.958	0.996	39.54	17	-2.3	6	2418885376	ms1	0.9596	0.9985	39.75	15
VEATFGVDESNAK	y12	VEATFGVDESNAK	1	6170197	fragment	0.9573	0.9979	39.68	15	0.1	2	7232770	fragment	0.9599	0.9959	39.65	17	0.3	3	6340306	fragment	0.959	0.9965	39.68	17	0.6	4	7058073	fragment	0.9591	0.9954	39.57	17	0.3	5	7028226	fragment	0.958	0.996	39.51	17	1	6	6334479	fragment	0.9596	0.9985	39.66	14
VEATFGVDESNAK	y11	VEATFGVDESNAK	1	59140772	fragment	0.9573	0.9979	39.71	15	0.4	2	70708144	fragment	0.9599	0.9959	39.65	17	0.4	3	62549008	fragment	0.959	0.9965	39.7	17	0.5	4	62854792	fragment	0.9591	0.9954	39.6	17	0.4	5	66171904	fragment	0.958	0.996	39.54	17	0.2	6	57226228	fragment	0.9596	0.9985	39.69	14
VEATFGVDESNAK	y10	VEATFGVDESNAK	1	43325060	fragment	0.9573	0.9979	39.71	15	0.1	2	52210116	fragment	0.9599	0.9959	39.62	17	0.3	3	46006560	fragment	0.959	0.9965	39.7	17	0.5	4	48058252	fragment	0.9591	0.9954	39.6	17	0.2	5	50227404	fragment	0.958	0.996	39.54	17	0	6	44320128	fragment	0.9596	0.9985	39.69	14
VEATFGVDESNAK	y9	VEATFGVDESNAK	1	85416216	fragment	0.9573	0.9979	39.71	15	0	2	102157968	fragment	0.9599	0.9959	39.65	17	0.1	3	91066344	fragment	0.959	0.9965	39.7	17	0.2	4	93868776	fragment	0.9591	0.9954	39.6	17	-0.1	5	97278192	fragment	0.958	0.996	39.54	17	-0.3	6	83968768	fragment	0.9596	0.9985	39.69	14
VEATFGVDESNAK	y8	VEATFGVDESNAK	1	151202528	fragment	0.9573	0.9979	39.71	15	-0.1	2	179431168	fragment	0.9599	0.9959	39.65	17	0	3	160478080	fragment	0.959	0.9965	39.7	17	0.1	4	165388704	fragment	0.9591	0.9954	39.6	17	-0.2	5	169560128	fragment	0.958	0.996	39.54	17	-0.3	6	145893968	fragment	0.9596	0.9985	39.69	14
VEATFGVDESNAK	y7	VEATFGVDESNAK	1	27895806	fragment	0.9573	0.9979	39.71	15	-0.1	2	35060160	fragment	0.9599	0.9959	39.62	17	0	3	32385802	fragment	0.959	0.9965	39.7	17	0.1	4	32086860	fragment	0.9591	0.9954	39.6	17	-0.1	5	33683236	fragment	0.958	0.996	39.51	17	-0.3	6	28965750	fragment	0.9596	0.9985	39.69	14
VEATFGVDESNAK	y6	VEATFGVDESNAK	1	71181176	fragment	0.9573	0.9979	39.71	15	0	2	84230320	fragment	0.9599	0.9959	39.65	17	0.1	3	75591160	fragment	0.959	0.9965	39.7	17	0.1	4	78240880	fragment	0.9591	0.9954	39.6	17	-0.1	5	80186192	fragment	0.958	0.996	39.54	17	-0.2	6	69213464	fragment	0.9596	0.9985	39.69	14
VEATFGVDESNAK	y5	VEATFGVDESNAK	1	41625472	fragment	0.9573	0.9979	39.71	15	0.4	2	51192148	fragment	0.9599	0.9959	39.62	17	0.5	3	45525280	fragment	0.959	0.9965	39.7	17	0.6	4	47277616	fragment	0.9591	0.9954	39.6	17	0.3	5	47677668	fragment	0.958	0.996	39.54	17	0.2	6	41955864	fragment	0.9596	0.9985	39.69	14
VEATFGVDESNAK	y4	VEATFGVDESNAK	1	44911528	fragment	0.9573	0.9979	39.71	15	-0.4	2	53454000	fragment	0.9599	0.9959	39.62	17	-0.3	3	47491848	fragment	0.959	0.9965	39.7	17	-0.2	4	49337332	fragment	0.9591	0.9954	39.6	17	-0.4	5	51643732	fragment	0.958	0.996	39.54	17	-0.7	6	45989348	fragment	0.9596	0.9985	39.69	14
VEATFGVDESNAK	y3	VEATFGVDESNAK	1	20602836	fragment	0.9573	0.9979	39.73	15	-0.7	2	24794482	fragment	0.9599	0.9959	39.62	17	-0.6	3	22535740	fragment	0.959	0.9965	39.7	17	-0.5	4	23662534	fragment	0.9591	0.9954	39.63	17	-0.7	5	25010814	fragment	0.958	0.996	39.54	17	-1	6	21786714	fragment	0.9596	0.9985	39.69	14
VEATFGVDESNAK	b3	VEATFGVDESNAK	1	48291420	fragment	0.9573	0.9979	39.71	15	-0.6	2	56346484	fragment	0.9599	0.9959	39.62	17	-0.4	3	50521908	fragment	0.959	0.9965	39.7	17	-0.4	4	52959176	fragment	0.9591	0.9954	39.6	17	-0.6	5	54776744	fragment	0.958	0.996	39.54	17	-0.7	6	46542748	fragment	0.9596	0.9985	39.69	14
VEATFGVDESNAK	b4	VEATFGVDESNAK	1	12073438	fragment	0.9573	0.9979	39.73	15	0	2	13817295	fragment	0.9599	0.9959	39.65	17	-0.2	3	12973995	fragment	0.959	0.9965	39.73	17	-0.1	4	13386281	fragment	0.9591	0.9954	39.63	17	-0.2	5	13704399	fragment	0.958	0.996	39.54	17	-0.4	6	11835609	fragment	0.9596	0.9985	39.69	14
VEATFGVDESNAK	b5	VEATFGVDESNAK	1	41625472	fragment	0.9573	0.9979	39.71	15	-6.9	2	51192148	fragment	0.9599	0.9959	39.62	17	-6.8	3	45525280	fragment	0.959	0.9965	39.7	17	-6.8	4	47277616	fragment	0.9591	0.9954	39.6	17	-7	5	47677668	fragment	0.958	0.996	39.54	17	-7.2	6	41955864	fragment	0.9596	0.9985	39.69	14
VEATFGVDESNAK	b8	VEATFGVDESNAK	1	151202528	fragment	0.9573	0.9979	39.71	15	-5	2	179431168	fragment	0.9599	0.9959	39.65	17	-4.9	3	160478080	fragment	0.959	0.9965	39.7	17	-4.8	4	165388704	fragment	0.9591	0.9954	39.6	17	-5.1	5	169560128	fragment	0.958	0.996	39.54	17	-5.2	6	145893968	fragment	0.9596	0.9985	39.69	14
VEATFGVDESNAK	b9	VEATFGVDESNAK	1	3899123	fragment	0.9573	0.9979	39.73	15	12.5	2	4665282	fragment	0.9599	0.9959	39.62	17	11.9	3	3801232	fragment	0.959	0.9965	39.7	17	12.6	4	4172365	fragment	0.9591	0.9954	39.57	17	12.9	5	4963439	fragment	0.958	0.996	39.57	17	12.6	6	3813568	fragment	0.9596	0.9985	39.69	14
VEATFGVDESNAK	precursor	VEATFGVDESNAK	1	6020026	ms1	0	0.9149	39.71	15	0.4	2	8630745	ms1	0	0.9422	39.62	17	-0.8	3	13564845	ms1	0	0.8592	39.65	17	0.2	4	9990982	ms1	0	0.8512	39.57	17	1.5	5	8136533	ms1	0	0.8834	39.63	17	0.4	6	7340233	ms1	0	0.8576	39.78	15
VEATFGVDESNAK	precursor [M+1]	VEATFGVDESNAK	1	3468688	ms1	0	0.9149	39.71	15	0	2	4183861	ms1	0	0.9422	39.62	17	-0.2	3	6469009	ms1	0	0.8592	39.68	17	-0.2	4	9348116	ms1	0	0.8512	39.57	17	0.9	5	4068772	ms1	0	0.8834	39.57	17	-1.1	6	1987572	ms1	0	0.8576	39.72	15
VEATFGVDESNAK	precursor [M+2]	VEATFGVDESNAK	1	729262	ms1	0	0.9149	39.51	15	3	2	1885691	ms1	0	0.9422	39.59	17	-1.9	3	772079	ms1	0	0.8592	39.76	17	1.3	4	572217	ms1	0	0.8512	39.48	17	-2.6	5	673745	ms1	0	0.8834	39.51	17	9.3	6	965245	ms1	0	0.8576	39.64	15
VEATFGVDESNAK	y8	VEATFGVDESNAK		#N/A	#N/A	#N/A	#N/A	#N/A	#N/A	#N/A		#N/A	#N/A	#N/A	#N/A	#N/A	#N/A	#N/A		#N/A	#N/A	#N/A	#N/A	#N/A	#N/A	#N/A		#N/A	#N/A	#N/A	#N/A	#N/A	#N/A	#N/A		#N/A	#N/A	#N/A	#N/A	#N/A	#N/A	#N/A		#N/A	#N/A	#N/A	#N/A	#N/A	#N/A
VEATFGVDESNAK	y6	VEATFGVDESNAK		#N/A	#N/A	#N/A	#N/A	#N/A	#N/A	#N/A		#N/A	#N/A	#N/A	#N/A	#N/A	#N/A	#N/A		#N/A	#N/A	#N/A	#N/A	#N/A	#N/A	#N/A		#N/A	#N/A	#N/A	#N/A	#N/A	#N/A	#N/A		#N/A	#N/A	#N/A	#N/A	#N/A	#N/A	#N/A		#N/A	#N/A	#N/A	#N/A	#N/A	#N/A
VEATFGVDESNAK	y5	VEATFGVDESNAK		#N/A	#N/A	#N/A	#N/A	#N/A	#N/A	#N/A		#N/A	#N/A	#N/A	#N/A	#N/A	#N/A	#N/A		#N/A	#N/A	#N/A	#N/A	#N/A	#N/A	#N/A		#N/A	#N/A	#N/A	#N/A	#N/A	#N/A	#N/A		#N/A	#N/A	#N/A	#N/A	#N/A	#N/A	#N/A		#N/A	#N/A	#N/A	#N/A	#N/A	#N/A
VEATFGVDESNAK	y4	VEATFGVDESNAK		#N/A	#N/A	#N/A	#N/A	#N/A	#N/A	#N/A		#N/A	#N/A	#N/A	#N/A	#N/A	#N/A	#N/A		#N/A	#N/A	#N/A	#N/A	#N/A	#N/A	#N/A		#N/A	#N/A	#N/A	#N/A	#N/A	#N/A	#N/A		#N/A	#N/A	#N/A	#N/A	#N/A	#N/A	#N/A		#N/A	#N/A	#N/A	#N/A	#N/A	#N/A
VEATFGVDESNAK	y3	VEATFGVDESNAK		#N/A	#N/A	#N/A	#N/A	#N/A	#N/A	#N/A		#N/A	#N/A	#N/A	#N/A	#N/A	#N/A	#N/A		#N/A	#N/A	#N/A	#N/A	#N/A	#N/A	#N/A		#N/A	#N/A	#N/A	#N/A	#N/A	#N/A	#N/A		#N/A	#N/A	#N/A	#N/A	#N/A	#N/A	#N/A		#N/A	#N/A	#N/A	#N/A	#N/A	#N/A
VEATFGVDESNAK	b3	VEATFGVDESNAK		#N/A	#N/A	#N/A	#N/A	#N/A	#N/A	#N/A		#N/A	#N/A	#N/A	#N/A	#N/A	#N/A	#N/A		#N/A	#N/A	#N/A	#N/A	#N/A	#N/A	#N/A		#N/A	#N/A	#N/A	#N/A	#N/A	#N/A	#N/A		#N/A	#N/A	#N/A	#N/A	#N/A	#N/A	#N/A		#N/A	#N/A	#N/A	#N/A	#N/A	#N/A
VEATFGVDESNAK	b4	VEATFGVDESNAK		#N/A	#N/A	#N/A	#N/A	#N/A	#N/A	#N/A		#N/A	#N/A	#N/A	#N/A	#N/A	#N/A	#N/A		#N/A	#N/A	#N/A	#N/A	#N/A	#N/A	#N/A		#N/A	#N/A	#N/A	#N/A	#N/A	#N/A	#N/A		#N/A	#N/A	#N/A	#N/A	#N/A	#N/A	#N/A		#N/A	#N/A	#N/A	#N/A	#N/A	#N/A
VEATFGVDESNAK	b5	VEATFGVDESNAK		#N/A	#N/A	#N/A	#N/A	#N/A	#N/A	#N/A		#N/A	#N/A	#N/A	#N/A	#N/A	#N/A	#N/A		#N/A	#N/A	#N/A	#N/A	#N/A	#N/A	#N/A		#N/A	#N/A	#N/A	#N/A	#N/A	#N/A	#N/A		#N/A	#N/A	#N/A	#N/A	#N/A	#N/A	#N/A		#N/A	#N/A	#N/A	#N/A	#N/A	#N/A
VEATFGVDESNAK	b6	VEATFGVDESNAK		#N/A	#N/A	#N/A	#N/A	#N/A	#N/A	#N/A		#N/A	#N/A	#N/A	#N/A	#N/A	#N/A	#N/A		#N/A	#N/A	#N/A	#N/A	#N/A	#N/A	#N/A		#N/A	#N/A	#N/A	#N/A	#N/A	#N/A	#N/A		#N/A	#N/A	#N/A	#N/A	#N/A	#N/A	#N/A		#N/A	#N/A	#N/A	#N/A	#N/A	#N/A
VEATFGVDESNAK	b8	VEATFGVDESNAK		#N/A	#N/A	#N/A	#N/A	#N/A	#N/A	#N/A		#N/A	#N/A	#N/A	#N/A	#N/A	#N/A	#N/A		#N/A	#N/A	#N/A	#N/A	#N/A	#N/A	#N/A		#N/A	#N/A	#N/A	#N/A	#N/A	#N/A	#N/A		#N/A	#N/A	#N/A	#N/A	#N/A	#N/A	#N/A		#N/A	#N/A	#N/A	#N/A	#N/A	#N/A
VEDVVVSDECR	precursor	VEDVVVSDEC[CAM]R	1	69673088	ms1	0.9464	0.8808	34.05	16	0.4	2	63425840	ms1	0.9384	0.8473	33.92	19	0.5	3	71753392	ms1	0.9366	0.9146	34.08	19	1	4	62116712	ms1	0.9412	0.8039	33.91	18	0.4	5	82218984	ms1	0.9275	0.8886	33.85	13	0.5	6	70098128	ms1	0.9416	0.8278	34.01	21
VEDVVVSDECR	precursor [M+1]	VEDVVVSDEC[CAM]R	1	103218864	ms1	0.9464	0.8808	33.88	16	3.7	2	114303040	ms1	0.9384	0.8473	33.8	19	2.4	3	84222976	ms1	0.9366	0.9146	33.99	19	2.5	4	153842224	ms1	0.9412	0.8039	33.71	18	2.5	5	94939624	ms1	0.9275	0.8886	33.71	13	3	6	146322224	ms1	0.9416	0.8278	33.87	21
VEDVVVSDECR	precursor [M+2]	VEDVVVSDEC[CAM]R	1	35262364	ms1	0.9464	0.8808	33.88	16	-3.5	2	48721956	ms1	0.9384	0.8473	33.77	19	-4.1	3	30624220	ms1	0.9366	0.9146	33.91	19	-3.5	4	64856292	ms1	0.9412	0.8039	33.71	18	-4.5	5	59097500	ms1	0.9275	0.8886	33.73	13	-4	6	60333708	ms1	0.9416	0.8278	33.82	21
VEDVVVSDECR	y10	VEDVVVSDEC[CAM]R	1	61980	fragment	0.9464	0.8808	34.05	15	-1	2	76224	fragment	0.9384	0.8473	33.92	19	1.8	3	48226	fragment	0.9366	0.9146	34.14	18	0.9	4	24137	fragment	0.9412	0.8039	33.96	17	-0.5	5	8187	fragment	0.9275	0.8886	33.96	13	-0.9	6	43034	fragment	0.9416	0.8278	34.04	20
VEDVVVSDECR	y9	VEDVVVSDEC[CAM]R	1	848637	fragment	0.9464	0.8808	34.08	15	0.4	2	707707	fragment	0.9384	0.8473	34	19	0.4	3	741433	fragment	0.9366	0.9146	34.11	18	0.7	4	801390	fragment	0.9412	0.8039	33.88	17	0.5	5	881443	fragment	0.9275	0.8886	33.85	13	-0.1	6	762078	fragment	0.9416	0.8278	33.96	20
VEDVVVSDECR	y8	VEDVVVSDEC[CAM]R	1	321253	fragment	0.9464	0.8808	34.05	15	0	2	292327	fragment	0.9384	0.8473	33.95	19	0.7	3	267843	fragment	0.9366	0.9146	34.11	18	0.8	4	308560	fragment	0.9412	0.8039	33.88	17	0.1	5	258426	fragment	0.9275	0.8886	33.85	13	-0.2	6	345962	fragment	0.9416	0.8278	33.96	20
VEDVVVSDECR	y7	VEDVVVSDEC[CAM]R	1	1509886	fragment	0.9464	0.8808	34.08	15	0.2	2	1417351	fragment	0.9384	0.8473	33.95	19	0.2	3	1435619	fragment	0.9366	0.9146	34.11	18	0.3	4	1502126	fragment	0.9412	0.8039	33.88	17	0	5	1651974	fragment	0.9275	0.8886	33.85	13	-0.4	6	1611689	fragment	0.9416	0.8278	33.96	20
VEDVVVSDECR	y6	VEDVVVSDEC[CAM]R	1	1787039	fragment	0.9464	0.8808	34.08	15	0.3	2	1609757	fragment	0.9384	0.8473	33.95	19	0.1	3	1822655	fragment	0.9366	0.9146	34.14	18	0.3	4	1802456	fragment	0.9412	0.8039	33.85	17	-0.1	5	2187453	fragment	0.9275	0.8886	33.85	13	-0.1	6	1671799	fragment	0.9416	0.8278	34.01	20
VEDVVVSDECR	y5	VEDVVVSDEC[CAM]R	1	1086277	fragment	0.9464	0.8808	34.05	15	0.4	2	1003863	fragment	0.9384	0.8473	34	19	0	3	1055114	fragment	0.9366	0.9146	34.14	18	0.5	4	971598	fragment	0.9412	0.8039	33.88	17	0.1	5	1323452	fragment	0.9275	0.8886	33.85	13	0	6	1110380	fragment	0.9416	0.8278	33.99	20
VEDVVVSDECR	y4	VEDVVVSDEC[CAM]R	1	196518	fragment	0.9464	0.8808	34.05	15	0.9	2	104420	fragment	0.9384	0.8473	34	19	0.4	3	183793	fragment	0.9366	0.9146	34.08	18	0.4	4	117857	fragment	0.9412	0.8039	33.96	17	0.9	5	210042	fragment	0.9275	0.8886	33.85	13	0.1	6	152116	fragment	0.9416	0.8278	34.01	20
VEDVVVSDECR	y3	VEDVVVSDEC[CAM]R	1	532165	fragment	0.9464	0.8808	34.08	15	0.1	2	447054	fragment	0.9384	0.8473	34	19	0.1	3	511665	fragment	0.9366	0.9146	34.14	18	0.4	4	536987	fragment	0.9412	0.8039	33.91	17	0.1	5	607259	fragment	0.9275	0.8886	33.82	13	-0.4	6	503950	fragment	0.9416	0.8278	34.01	20
VEDVVVSDECR	y2	VEDVVVSDEC[CAM]R	1	402777	fragment	0.9464	0.8808	34.08	15	-0.2	2	318848	fragment	0.9384	0.8473	33.97	19	-0.4	3	380315	fragment	0.9366	0.9146	34.11	18	0.2	4	368922	fragment	0.9412	0.8039	33.88	17	-0.1	5	513409	fragment	0.9275	0.8886	33.82	13	-0.3	6	405844	fragment	0.9416	0.8278	33.96	20
VEDVVVSDECR	b3	VEDVVVSDEC[CAM]R	1	2019193	fragment	0.9464	0.8808	34.08	15	-0.2	2	1841580	fragment	0.9384	0.8473	33.97	19	-0.3	3	1933521	fragment	0.9366	0.9146	34.14	18	0	4	1934100	fragment	0.9412	0.8039	33.88	17	-0.4	5	2155695	fragment	0.9275	0.8886	33.85	13	-0.5	6	2012168	fragment	0.9416	0.8278	33.99	20
VEDVVVSDECR	b4	VEDVVVSDEC[CAM]R	1	597397	fragment	0.9464	0.8808	34.08	15	0	2	512414	fragment	0.9384	0.8473	33.97	19	-0.5	3	596162	fragment	0.9366	0.9146	34.14	18	0	4	514958	fragment	0.9412	0.8039	33.88	17	-0.7	5	616680	fragment	0.9275	0.8886	33.85	13	-1	6	603080	fragment	0.9416	0.8278	34.01	20
VEDVVVSDECR	b5	VEDVVVSDEC[CAM]R	1	99606	fragment	0.9464	0.8808	34.08	15	1.1	2	85757	fragment	0.9384	0.8473	34	19	0.6	3	95545	fragment	0.9366	0.9146	34.14	18	0.5	4	81242	fragment	0.9412	0.8039	33.85	17	-0.1	5	74888	fragment	0.9275	0.8886	33.82	13	0.8	6	102391	fragment	0.9416	0.8278	34.01	20
VLLESEQFLTELTR	precursor	VLLESEQFLTELTR	1	139866928	ms1	0.9271	0.9676	83.57	9	-1.2	2	138416016	ms1	0.9618	0.9444	83.61	12	-0.9	3	898337088	ms1	0.9671	0.9945	83.6	14	0.6	4	98051536	ms1	0.9402	0.9484	83.89	11	-4.9	5	450903072	ms1	0.8695	0.9607	83.59	15	0.9	6	302885312	ms1	0.9105	0.9813	83.54	14
VLLESEQFLTELTR	precursor [M+1]	VLLESEQFLTELTR	1	134015824	ms1	0.9271	0.9676	83.57	9	-7.9	2	117948056	ms1	0.9618	0.9444	83.61	12	-8.5	3	822574912	ms1	0.9671	0.9945	83.6	14	0.6	4	100275880	ms1	0.9402	0.9484	83.7	11	-16.9	5	429605120	ms1	0.8695	0.9607	83.59	15	-3.1	6	295351072	ms1	0.9105	0.9813	83.54	14
VLLESEQFLTELTR	precursor [M+2]	VLLESEQFLTELTR	1	84857808	ms1	0.9271	0.9676	83.57	9	-13.2	2	93761696	ms1	0.9618	0.9444	83.61	12	-14.2	3	436973152	ms1	0.9671	0.9945	83.6	14	-4.1	4	69797832	ms1	0.9402	0.9484	83.76	11	-18.3	5	287528576	ms1	0.8695	0.9607	83.59	15	-10.1	6	165261968	ms1	0.9105	0.9813	83.54	14
VLLESEQFLTELTR	y13	VLLESEQFLTELTR	1	5361	fragment	0.9271	0.9676	83.63	4	-0.1	2	157082	fragment	0.9618	0.9444	83.61	6	0	3	675828	fragment	0.9671	0.9945	83.6	6	-1	4	0	fragment	0.9402	0.9484	83.31	5	#N/A	5	0	fragment	0.8695	0.9607	83.2	7	#N/A	6	0	fragment	0.9105	0.9813	83.15	7
VLLESEQFLTELTR	y12	VLLESEQFLTELTR	1	266480	fragment	0.9271	0.9676	83.7	4	1.6	2	3301305	fragment	0.9618	0.9444	83.61	6	0.4	3	16879482	fragment	0.9671	0.9945	83.6	6	1.7	4	384290	fragment	0.9402	0.9484	83.63	5	1.1	5	487008	fragment	0.8695	0.9607	83.72	7	1.2	6	400885	fragment	0.9105	0.9813	83.61	7
VLLESEQFLTELTR	y11	VLLESEQFLTELTR	1	374827	fragment	0.9271	0.9676	83.7	4	1	2	4921991	fragment	0.9618	0.9444	83.61	6	0.9	3	23825860	fragment	0.9671	0.9945	83.6	6	1.8	4	579224	fragment	0.9402	0.9484	83.63	5	0.8	5	669022	fragment	0.8695	0.9607	83.72	7	2.1	6	419541	fragment	0.9105	0.9813	83.61	7
VLLESEQFLTELTR	y10	VLLESEQFLTELTR	1	546666	fragment	0.9271	0.9676	83.63	4	1.3	2	7997747	fragment	0.9618	0.9444	83.61	6	0.3	3	36801440	fragment	0.9671	0.9945	83.6	6	1.6	4	745245	fragment	0.9402	0.9484	83.63	5	0.9	5	1122786	fragment	0.8695	0.9607	83.72	7	2.1	6	665592	fragment	0.9105	0.9813	83.61	7
VLLESEQFLTELTR	y9	VLLESEQFLTELTR	1	211606	fragment	0.9271	0.9676	83.7	4	2.1	2	2770400	fragment	0.9618	0.9444	83.61	6	1.9	3	12220751	fragment	0.9671	0.9945	83.6	6	2.1	4	266682	fragment	0.9402	0.9484	83.63	5	1.3	5	306806	fragment	0.8695	0.9607	83.72	7	2.7	6	196763	fragment	0.9105	0.9813	83.61	7
VLLESEQFLTELTR	y8	VLLESEQFLTELTR	1	286658	fragment	0.9271	0.9676	83.7	4	0.7	2	4154632	fragment	0.9618	0.9444	83.61	6	0.5	3	18292296	fragment	0.9671	0.9945	83.6	6	1.3	4	376625	fragment	0.9402	0.9484	83.63	5	0.7	5	546988	fragment	0.8695	0.9607	83.72	7	1.4	6	327968	fragment	0.9105	0.9813	83.61	7
VLLESEQFLTELTR	y7	VLLESEQFLTELTR	1	283177	fragment	0.9271	0.9676	83.7	4	0.7	2	4451929	fragment	0.9618	0.9444	83.61	6	0.3	3	20946746	fragment	0.9671	0.9945	83.6	6	1.2	4	450935	fragment	0.9402	0.9484	83.63	5	1.8	5	639369	fragment	0.8695	0.9607	83.72	7	1.4	6	391413	fragment	0.9105	0.9813	83.61	7
VLLESEQFLTELTR	y6	VLLESEQFLTELTR	1	219234	fragment	0.9271	0.9676	83.7	4	1	2	3345082	fragment	0.9618	0.9444	83.61	6	0.4	3	15765614	fragment	0.9671	0.9945	83.6	6	1.1	4	295284	fragment	0.9402	0.9484	83.63	5	0.8	5	469434	fragment	0.8695	0.9607	83.72	7	1	6	347528	fragment	0.9105	0.9813	83.61	7
VLLESEQFLTELTR	y5	VLLESEQFLTELTR	1	210711	fragment	0.9271	0.9676	83.7	4	1.4	2	3140099	fragment	0.9618	0.9444	83.61	6	0.5	3	15470632	fragment	0.9671	0.9945	83.6	6	1.3	4	311013	fragment	0.9402	0.9484	83.63	5	0.8	5	470996	fragment	0.8695	0.9607	83.72	7	1.7	6	351590	fragment	0.9105	0.9813	83.61	7
VLLESEQFLTELTR	y4	VLLESEQFLTELTR	1	103135	fragment	0.9271	0.9676	83.7	4	1.3	2	1280592	fragment	0.9618	0.9444	83.61	6	1.4	3	5991772	fragment	0.9671	0.9945	83.6	6	1.7	4	135900	fragment	0.9402	0.9484	83.63	5	1.3	5	159071	fragment	0.8695	0.9607	83.72	7	2.5	6	111302	fragment	0.9105	0.9813	83.61	7
VLLESEQFLTELTR	y3	VLLESEQFLTELTR	1	116461	fragment	0.9271	0.9676	83.7	4	0.4	2	1764601	fragment	0.9618	0.9444	83.61	6	-0.4	3	6345451	fragment	0.9671	0.9945	83.6	6	0.7	4	173338	fragment	0.9402	0.9484	83.63	5	-0.3	5	172804	fragment	0.8695	0.9607	83.72	7	0	6	104104	fragment	0.9105	0.9813	83.61	7
VLLESEQFLTELTR	b3	VLLESEQFLTELTR	1	97280	fragment	0.9271	0.9676	83.7	4	-0.2	2	1274243	fragment	0.9618	0.9444	83.61	6	-0.4	3	6101036	fragment	0.9671	0.9945	83.6	6	0.6	4	124211	fragment	0.9402	0.9484	83.63	5	-0.1	5	184326	fragment	0.8695	0.9607	83.72	7	0.7	6	133198	fragment	0.9105	0.9813	83.61	7
VLLESEQFLTELTR	b4	VLLESEQFLTELTR	1	42837	fragment	0.9271	0.9676	83.7	4	-0.3	2	440923	fragment	0.9618	0.9444	83.61	6	0	3	2326873	fragment	0.9671	0.9945	83.6	6	0.9	4	36602	fragment	0.9402	0.9484	83.63	5	0.5	5	88702	fragment	0.8695	0.9607	83.72	7	0.9	6	16791	fragment	0.9105	0.9813	83.61	7
VLLESEQFLTELTR	b5	VLLESEQFLTELTR	1	10989	fragment	0.9271	0.9676	83.5	4	11.7	2	148495	fragment	0.9618	0.9444	83.61	6	0	3	564985	fragment	0.9671	0.9945	83.6	6	1.2	4	30215	fragment	0.9402	0.9484	83.5	5	8.8	5	0	fragment	0.8695	0.9607	83.2	7	#N/A	6	53857	fragment	0.9105	0.9813	83.48	7
VLLESEQFLTELTR	b6	VLLESEQFLTELTR	1	8214	fragment	0.9271	0.9676	83.63	4	0.7	2	4563	fragment	0.9618	0.9444	83.74	6	-0.7	3	653939	fragment	0.9671	0.9945	83.6	6	0	4	20743	fragment	0.9402	0.9484	83.7	5	-6.8	5	0	fragment	0.8695	0.9607	83.2	7	#N/A	6	15824	fragment	0.9105	0.9813	83.61	7
VLLESEQFLTELTR	b7	VLLESEQFLTELTR	1	19121	fragment	0.9271	0.9676	83.63	4	1	2	143681	fragment	0.9618	0.9444	83.61	6	1.3	3	677896	fragment	0.9671	0.9945	83.6	6	-0.5	4	13843	fragment	0.9402	0.9484	83.63	5	3	5	0	fragment	0.8695	0.9607	83.2	7	#N/A	6	6801	fragment	0.9105	0.9813	83.48	7
VLLESEQFLTELTR	b8	VLLESEQFLTELTR	1	58049	fragment	0.9271	0.9676	83.5	4	14.1	2	213732	fragment	0.9618	0.9444	83.61	6	2.3	3	1194290	fragment	0.9671	0.9945	83.6	6	1.6	4	14061	fragment	0.9402	0.9484	83.63	5	-0.7	5	304343	fragment	0.8695	0.9607	83.46	7	8.4	6	40183	fragment	0.9105	0.9813	83.35	7
VPTANVSVVDLTCR	precursor	VPTANVSVVDLTC[CAM]R	1	152656672	ms1	0.9331	0.9898	59.8	24	-0.2	2	134012600	ms1	0.9339	0.9902	59.74	25	0.5	3	127424064	ms1	0.9342	0.9894	59.79	29	0.7	4	178778752	ms1	0.9329	0.9923	59.76	17	0.5	5	154011504	ms1	0.9331	0.9836	59.72	19	0.5	6	165905216	ms1	0.9357	0.9888	59.81	21
VPTANVSVVDLTCR	precursor [M+1]	VPTANVSVVDLTC[CAM]R	1	119468776	ms1	0.9331	0.9898	59.8	24	-2.2	2	108684640	ms1	0.9339	0.9902	59.74	25	-1.4	3	109615712	ms1	0.9342	0.9894	59.79	29	-3.4	4	149868896	ms1	0.9329	0.9923	59.72	17	-2	5	138777424	ms1	0.9331	0.9836	59.72	19	-2.6	6	137911440	ms1	0.9357	0.9888	59.78	21
VPTANVSVVDLTCR	precursor [M+2]	VPTANVSVVDLTC[CAM]R	1	56982928	ms1	0.9331	0.9898	59.8	24	-1.7	2	50738532	ms1	0.9339	0.9902	59.74	25	-1.5	3	51930132	ms1	0.9342	0.9894	59.79	29	-2.2	4	77323768	ms1	0.9329	0.9923	59.72	17	-1.4	5	66355916	ms1	0.9331	0.9836	59.68	19	-1.6	6	63313628	ms1	0.9357	0.9888	59.81	21
VPTANVSVVDLTCR	y13	VPTANVSVVDLTC[CAM]R	1	170400	fragment	0.9331	0.9898	59.8	23	-0.3	2	137327	fragment	0.9339	0.9902	59.74	26	-0.1	3	134952	fragment	0.9342	0.9894	59.79	29	0.1	4	186931	fragment	0.9329	0.9923	59.76	17	-0.8	5	167167	fragment	0.9331	0.9836	59.72	19	-0.3	6	198115	fragment	0.9357	0.9888	59.78	21
VPTANVSVVDLTCR	y12	VPTANVSVVDLTC[CAM]R	1	1204754	fragment	0.9331	0.9898	59.76	23	-0.2	2	1100499	fragment	0.9339	0.9902	59.74	26	0.2	3	983535	fragment	0.9342	0.9894	59.79	29	0	4	1443564	fragment	0.9329	0.9923	59.72	17	-0.1	5	1344384	fragment	0.9331	0.9836	59.72	19	-0.2	6	1456496	fragment	0.9357	0.9888	59.81	21
VPTANVSVVDLTCR	y11	VPTANVSVVDLTC[CAM]R	1	1158802	fragment	0.9331	0.9898	59.8	23	-0.4	2	1038844	fragment	0.9339	0.9902	59.74	26	-0.1	3	950713	fragment	0.9342	0.9894	59.79	29	-1	4	1226597	fragment	0.9329	0.9923	59.76	17	-0.4	5	1166531	fragment	0.9331	0.9836	59.72	19	-0.4	6	1263271	fragment	0.9357	0.9888	59.81	21
VPTANVSVVDLTCR	y10	VPTANVSVVDLTC[CAM]R	1	1451028	fragment	0.9331	0.9898	59.8	23	-0.4	2	1286073	fragment	0.9339	0.9902	59.74	26	-0.1	3	1126034	fragment	0.9342	0.9894	59.79	29	-0.2	4	1598468	fragment	0.9329	0.9923	59.76	17	-0.4	5	1584289	fragment	0.9331	0.9836	59.72	19	-0.5	6	1682770	fragment	0.9357	0.9888	59.81	21
VPTANVSVVDLTCR	y9	VPTANVSVVDLTC[CAM]R	1	1159131	fragment	0.9331	0.9898	59.8	23	-0.5	2	1042611	fragment	0.9339	0.9902	59.74	26	-0.2	3	950218	fragment	0.9342	0.9894	59.79	29	-0.5	4	1382472	fragment	0.9329	0.9923	59.76	17	-0.4	5	1293852	fragment	0.9331	0.9836	59.72	19	-0.5	6	1331788	fragment	0.9357	0.9888	59.81	21
VPTANVSVVDLTCR	y8	VPTANVSVVDLTC[CAM]R	1	4371301	fragment	0.9331	0.9898	59.8	23	-0.8	2	3977816	fragment	0.9339	0.9902	59.74	26	-0.5	3	3513641	fragment	0.9342	0.9894	59.79	29	-0.7	4	5060850	fragment	0.9329	0.9923	59.72	17	-0.9	5	4811748	fragment	0.9331	0.9836	59.72	19	-0.9	6	5066916	fragment	0.9357	0.9888	59.81	21
VPTANVSVVDLTCR	y7	VPTANVSVVDLTC[CAM]R	1	906920	fragment	0.9331	0.9898	59.8	23	-0.8	2	800764	fragment	0.9339	0.9902	59.74	26	-0.5	3	676346	fragment	0.9342	0.9894	59.79	29	-0.6	4	997886	fragment	0.9329	0.9923	59.76	17	-0.6	5	1002770	fragment	0.9331	0.9836	59.72	19	-0.9	6	1008859	fragment	0.9357	0.9888	59.81	21
VPTANVSVVDLTCR	y6	VPTANVSVVDLTC[CAM]R	1	1267773	fragment	0.9331	0.9898	59.8	23	-0.9	2	1118090	fragment	0.9339	0.9902	59.74	26	-0.5	3	991088	fragment	0.9342	0.9894	59.79	29	-0.8	4	1452880	fragment	0.9329	0.9923	59.76	17	-0.9	5	1373807	fragment	0.9331	0.9836	59.72	19	-1	6	1422146	fragment	0.9357	0.9888	59.81	21
VPTANVSVVDLTCR	y5	VPTANVSVVDLTC[CAM]R	1	665574	fragment	0.9331	0.9898	59.76	23	-0.7	2	629279	fragment	0.9339	0.9902	59.74	26	-0.3	3	550668	fragment	0.9342	0.9894	59.79	29	-0.5	4	803555	fragment	0.9329	0.9923	59.76	17	-0.7	5	779995	fragment	0.9331	0.9836	59.72	19	-1	6	808690	fragment	0.9357	0.9888	59.81	21
VPTANVSVVDLTCR	y4	VPTANVSVVDLTC[CAM]R	1	1543903	fragment	0.9331	0.9898	59.8	23	-0.5	2	1305573	fragment	0.9339	0.9902	59.74	26	-0.1	3	1253923	fragment	0.9342	0.9894	59.79	29	-0.3	4	1724498	fragment	0.9329	0.9923	59.72	17	-0.5	5	1709729	fragment	0.9331	0.9836	59.72	19	-0.5	6	1715678	fragment	0.9357	0.9888	59.81	21
VPTANVSVVDLTCR	y3	VPTANVSVVDLTC[CAM]R	1	365595	fragment	0.9331	0.9898	59.8	23	-0.4	2	246152	fragment	0.9339	0.9902	59.74	26	-0.3	3	247785	fragment	0.9342	0.9894	59.79	29	-0.5	4	345490	fragment	0.9329	0.9923	59.72	17	-0.7	5	318096	fragment	0.9331	0.9836	59.72	19	-0.9	6	346287	fragment	0.9357	0.9888	59.81	21
VPTANVSVVDLTCR	y2	VPTANVSVVDLTC[CAM]R	1	141958	fragment	0.9331	0.9898	59.8	23	-1.4	2	124325	fragment	0.9339	0.9902	59.74	26	-1	3	115011	fragment	0.9342	0.9894	59.79	29	-1.3	4	160615	fragment	0.9329	0.9923	59.72	17	-1.4	5	145386	fragment	0.9331	0.9836	59.72	19	-1.4	6	152496	fragment	0.9357	0.9888	59.81	21
VPTANVSVVDLTCR	b4	VPTANVSVVDLTC[CAM]R	1	296976	fragment	0.9331	0.9898	59.8	23	-1.1	2	258575	fragment	0.9339	0.9902	59.74	26	-0.8	3	235724	fragment	0.9342	0.9894	59.82	29	-0.8	4	349367	fragment	0.9329	0.9923	59.76	17	-0.9	5	319176	fragment	0.9331	0.9836	59.72	19	-1.2	6	320211	fragment	0.9357	0.9888	59.81	21
VPTANVSVVDLTCR	b5	VPTANVSVVDLTC[CAM]R	1	1076415	fragment	0.9331	0.9898	59.8	23	-0.7	2	971380	fragment	0.9339	0.9902	59.74	26	-0.5	3	875115	fragment	0.9342	0.9894	59.79	29	-0.6	4	1246701	fragment	0.9329	0.9923	59.72	17	-0.8	5	1227307	fragment	0.9331	0.9836	59.72	19	-0.8	6	1232454	fragment	0.9357	0.9888	59.81	21
VPTANVSVVDLTCR	b6	VPTANVSVVDLTC[CAM]R	1	281160	fragment	0.9331	0.9898	59.76	23	-0.4	2	231985	fragment	0.9339	0.9902	59.74	26	-0.2	3	228320	fragment	0.9342	0.9894	59.75	29	-0.4	4	292953	fragment	0.9329	0.9923	59.76	17	-0.4	5	289353	fragment	0.9331	0.9836	59.72	19	-0.4	6	307760	fragment	0.9357	0.9888	59.81	21
VPTANVSVVDLTCR	b7	VPTANVSVVDLTC[CAM]R	1	89319	fragment	0.9331	0.9898	59.8	23	-0.2	2	79876	fragment	0.9339	0.9902	59.74	26	0.1	3	74770	fragment	0.9342	0.9894	59.75	29	-0.8	4	105143	fragment	0.9329	0.9923	59.72	17	-1	5	99574	fragment	0.9331	0.9836	59.72	19	-0.8	6	109216	fragment	0.9357	0.9888	59.78	21
VQNATLAVANITNADSATR	precursor	VQNATLAVANITNADSATR	1	159558752	ms1	0.906	0.9782	56.26	23	0.4	2	86077368	ms1	0.9101	0.989	56.3	22	-0.3	3	132780784	ms1	0.9103	0.9913	56.36	26	-0.6	4	155407728	ms1	0.9007	0.9744	56.28	18	1.7	5	114284136	ms1	0.9008	0.9553	56.32	19	1.2	6	163590736	ms1	0.9025	0.9883	56.42	15
VQNATLAVANITNADSATR	precursor [M+1]	VQNATLAVANITNADSATR	1	150110656	ms1	0.906	0.9782	56.26	23	0.8	2	82102928	ms1	0.9101	0.989	56.33	22	0	3	131588072	ms1	0.9103	0.9913	56.36	26	0.8	4	184234976	ms1	0.9007	0.9744	56.26	18	0.8	5	154653232	ms1	0.9008	0.9553	56.32	19	0.7	6	175303600	ms1	0.9025	0.9883	56.42	15
VQNATLAVANITNADSATR	precursor [M+2]	VQNATLAVANITNADSATR	1	72739688	ms1	0.906	0.9782	56.26	23	0.8	2	43079172	ms1	0.9101	0.989	56.33	22	1	3	68130496	ms1	0.9103	0.9913	56.36	26	0.5	4	89934040	ms1	0.9007	0.9744	56.26	18	1.4	5	80548048	ms1	0.9008	0.9553	56.25	19	0.8	6	90316208	ms1	0.9025	0.9883	56.42	15
VQNATLAVANITNADSATR	y17	VQNATLAVANITNADSATR	1	353714	fragment	0.906	0.9782	56.26	23	0.5	2	181877	fragment	0.9101	0.989	56.37	22	0.6	3	280756	fragment	0.9103	0.9913	56.39	26	0.3	4	416092	fragment	0.9007	0.9744	56.28	18	0.3	5	349639	fragment	0.9008	0.9553	56.25	20	0.2	6	360935	fragment	0.9025	0.9883	56.45	16
VQNATLAVANITNADSATR	y16	VQNATLAVANITNADSATR	1	240968	fragment	0.906	0.9782	56.26	23	0.1	2	118872	fragment	0.9101	0.989	56.3	22	0	3	181872	fragment	0.9103	0.9913	56.39	26	0	4	279005	fragment	0.9007	0.9744	56.26	18	0.3	5	234704	fragment	0.9008	0.9553	56.3	20	0.4	6	254416	fragment	0.9025	0.9883	56.42	16
VQNATLAVANITNADSATR	y15	VQNATLAVANITNADSATR	1	861095	fragment	0.906	0.9782	56.26	23	0.1	2	482825	fragment	0.9101	0.989	56.35	22	0.4	3	720134	fragment	0.9103	0.9913	56.39	26	0	4	959706	fragment	0.9007	0.9744	56.28	18	0.2	5	871999	fragment	0.9008	0.9553	56.3	20	0.1	6	926135	fragment	0.9025	0.9883	56.42	16
VQNATLAVANITNADSATR	y14	VQNATLAVANITNADSATR	1	1027803	fragment	0.906	0.9782	56.26	23	-0.2	2	528735	fragment	0.9101	0.989	56.35	22	0.1	3	855012	fragment	0.9103	0.9913	56.36	26	-0.2	4	1180665	fragment	0.9007	0.9744	56.26	18	0	5	1009461	fragment	0.9008	0.9553	56.28	20	-0.1	6	1075989	fragment	0.9025	0.9883	56.42	16
VQNATLAVANITNADSATR	y13	VQNATLAVANITNADSATR	1	2254230	fragment	0.906	0.9782	56.26	23	-0.1	2	1180770	fragment	0.9101	0.989	56.33	22	0.1	3	1881015	fragment	0.9103	0.9913	56.36	26	-0.3	4	2627504	fragment	0.9007	0.9744	56.28	18	0	5	2270066	fragment	0.9008	0.9553	56.3	20	-0.2	6	2343761	fragment	0.9025	0.9883	56.42	16
VQNATLAVANITNADSATR	y12	VQNATLAVANITNADSATR	1	1856327	fragment	0.906	0.9782	56.26	23	-0.1	2	974004	fragment	0.9101	0.989	56.35	22	0.1	3	1526253	fragment	0.9103	0.9913	56.36	26	-0.2	4	2115947	fragment	0.9007	0.9744	56.28	18	0	5	1840031	fragment	0.9008	0.9553	56.3	20	-0.1	6	1893880	fragment	0.9025	0.9883	56.42	16
VQNATLAVANITNADSATR	y11	VQNATLAVANITNADSATR	1	2890185	fragment	0.906	0.9782	56.26	23	-0.2	2	1513256	fragment	0.9101	0.989	56.35	22	0	3	2394647	fragment	0.9103	0.9913	56.36	26	-0.4	4	3342932	fragment	0.9007	0.9744	56.28	18	-0.2	5	2843244	fragment	0.9008	0.9553	56.28	20	-0.3	6	2925177	fragment	0.9025	0.9883	56.42	16
VQNATLAVANITNADSATR	y10	VQNATLAVANITNADSATR	1	1284316	fragment	0.906	0.9782	56.26	23	-0.2	2	662265	fragment	0.9101	0.989	56.35	22	0	3	1002543	fragment	0.9103	0.9913	56.36	26	-0.4	4	1446439	fragment	0.9007	0.9744	56.28	18	-0.1	5	1254381	fragment	0.9008	0.9553	56.28	20	-0.3	6	1295041	fragment	0.9025	0.9883	56.42	16
VQNATLAVANITNADSATR	y9	VQNATLAVANITNADSATR	1	422672	fragment	0.906	0.9782	56.28	23	-0.5	2	221649	fragment	0.9101	0.989	56.33	22	0.2	3	351132	fragment	0.9103	0.9913	56.39	26	-0.4	4	492150	fragment	0.9007	0.9744	56.28	18	-0.1	5	425959	fragment	0.9008	0.9553	56.28	20	-0.2	6	447491	fragment	0.9025	0.9883	56.42	16
VQNATLAVANITNADSATR	y8	VQNATLAVANITNADSATR	1	991484	fragment	0.906	0.9782	56.26	23	-0.5	2	529215	fragment	0.9101	0.989	56.33	22	-0.5	3	827820	fragment	0.9103	0.9913	56.36	26	-0.7	4	1158220	fragment	0.9007	0.9744	56.28	18	-0.5	5	1004133	fragment	0.9008	0.9553	56.28	20	-0.6	6	1028369	fragment	0.9025	0.9883	56.42	16
VQNATLAVANITNADSATR	y7	VQNATLAVANITNADSATR	1	313479	fragment	0.906	0.9782	56.26	23	-0.3	2	161205	fragment	0.9101	0.989	56.33	22	-0.2	3	253738	fragment	0.9103	0.9913	56.34	26	-0.5	4	343657	fragment	0.9007	0.9744	56.28	18	-0.2	5	304757	fragment	0.9008	0.9553	56.28	20	-0.5	6	321964	fragment	0.9025	0.9883	56.42	16
VQNATLAVANITNADSATR	y6	VQNATLAVANITNADSATR	1	179265	fragment	0.906	0.9782	56.28	23	-0.2	2	90967	fragment	0.9101	0.989	56.37	22	0	3	147830	fragment	0.9103	0.9913	56.36	26	-0.5	4	203398	fragment	0.9007	0.9744	56.28	18	-0.1	5	172201	fragment	0.9008	0.9553	56.3	20	-0.4	6	198615	fragment	0.9025	0.9883	56.42	16
VQNATLAVANITNADSATR	y5	VQNATLAVANITNADSATR	1	204794	fragment	0.906	0.9782	56.26	23	-0.3	2	100135	fragment	0.9101	0.989	56.33	22	0.2	3	152920	fragment	0.9103	0.9913	56.36	26	-0.7	4	215837	fragment	0.9007	0.9744	56.26	18	-0.5	5	199647	fragment	0.9008	0.9553	56.28	20	-0.5	6	194543	fragment	0.9025	0.9883	56.42	16
VQNATLAVANITNADSATR	y4	VQNATLAVANITNADSATR	1	1120432	fragment	0.906	0.9782	56.26	23	-0.3	2	624700	fragment	0.9101	0.989	56.33	22	-0.1	3	968404	fragment	0.9103	0.9913	56.39	26	-0.2	4	1109356	fragment	0.9007	0.9744	56.28	18	-0.4	5	943123	fragment	0.9008	0.9553	56.28	20	-0.6	6	1121595	fragment	0.9025	0.9883	56.42	16
VQNATLAVANITNADSATR	y3	VQNATLAVANITNADSATR	1	86930	fragment	0.906	0.9782	56.26	23	-1	2	43369	fragment	0.9101	0.989	56.35	22	-1.1	3	65474	fragment	0.9103	0.9913	56.34	26	-1	4	90035	fragment	0.9007	0.9744	56.23	18	-0.9	5	78709	fragment	0.9008	0.9553	56.3	20	-1	6	84426	fragment	0.9025	0.9883	56.42	16
VQNATLAVANITNADSATR	b3	VQNATLAVANITNADSATR	1	428568	fragment	0.906	0.9782	56.28	23	-0.9	2	231114	fragment	0.9101	0.989	56.35	22	-0.8	3	348907	fragment	0.9103	0.9913	56.39	26	-1	4	465381	fragment	0.9007	0.9744	56.28	18	-0.9	5	417881	fragment	0.9008	0.9553	56.3	20	-1.1	6	442029	fragment	0.9025	0.9883	56.45	16
VQNATLAVANITNADSATR	b4	VQNATLAVANITNADSATR	1	267547	fragment	0.906	0.9782	56.26	23	-0.8	2	137642	fragment	0.9101	0.989	56.33	22	-0.4	3	221339	fragment	0.9103	0.9913	56.36	26	-0.9	4	294996	fragment	0.9007	0.9744	56.26	18	-0.8	5	268288	fragment	0.9008	0.9553	56.28	20	-0.9	6	282829	fragment	0.9025	0.9883	56.42	16
VQNATLAVANITNADSATR	b5	VQNATLAVANITNADSATR	1	124165	fragment	0.906	0.9782	56.28	23	0	2	55104	fragment	0.9101	0.989	56.35	22	-0.1	3	91909	fragment	0.9103	0.9913	56.36	26	-0.2	4	134181	fragment	0.9007	0.9744	56.28	18	0.2	5	114425	fragment	0.9008	0.9553	56.25	20	-0.3	6	131790	fragment	0.9025	0.9883	56.45	16
VQNATLAVANITNADSATR	b7	VQNATLAVANITNADSATR	1	192249	fragment	0.906	0.9782	56.26	23	-0.4	2	91489	fragment	0.9101	0.989	56.33	22	-0.5	3	146201	fragment	0.9103	0.9913	56.36	26	-0.7	4	225294	fragment	0.9007	0.9744	56.26	18	-0.4	5	189002	fragment	0.9008	0.9553	56.28	20	-0.3	6	209844	fragment	0.9025	0.9883	56.42	16
VQNATLAVANITNADSATR	b8	VQNATLAVANITNADSATR	1	84014	fragment	0.906	0.9782	56.28	23	-0.4	2	39457	fragment	0.9101	0.989	56.33	22	-0.4	3	76625	fragment	0.9103	0.9913	56.36	26	-0.8	4	101906	fragment	0.9007	0.9744	56.28	18	-0.2	5	88039	fragment	0.9008	0.9553	56.25	20	-0.7	6	90236	fragment	0.9025	0.9883	56.42	16
VTIAQGGVLPNIQAVLLPK	precursor	VTIAQGGVLPNIQAVLLPK	1	3358585600	ms1	0.8722	0.9941	83.83	14	1.4	2	3786972928	ms1	0.8658	0.9921	83.87	15	1.7	3	1587205376	ms1	0.8816	0.9847	83.9	17	1.4	4	5938796032	ms1	0.8481	0.9911	83.89	15	0.9	5	3420274432	ms1	0.8808	0.9941	83.92	16	0.7	6	3083898880	ms1	0.8584	0.9954	83.81	9
VTIAQGGVLPNIQAVLLPK	precursor [M+1]	VTIAQGGVLPNIQAVLLPK	1	3824991488	ms1	0.8722	0.9941	83.83	14	0.3	2	4247443712	ms1	0.8658	0.9921	83.87	15	0.3	3	1682915840	ms1	0.8816	0.9847	83.9	17	0.5	4	6478552576	ms1	0.8481	0.9911	83.89	15	-0.1	5	3579363072	ms1	0.8808	0.9941	83.92	16	0.6	6	3376484096	ms1	0.8584	0.9954	83.81	9
VTIAQGGVLPNIQAVLLPK	precursor [M+2]	VTIAQGGVLPNIQAVLLPK	1	2194613504	ms1	0.8722	0.9941	83.83	14	-0.3	2	2332160512	ms1	0.8658	0.9921	83.87	15	-0.7	3	1113571200	ms1	0.8816	0.9847	83.9	17	-0.6	4	3549872896	ms1	0.8481	0.9911	83.89	15	-0.5	5	2152098304	ms1	0.8808	0.9941	83.92	16	0.3	6	1908331904	ms1	0.8584	0.9954	83.81	9
VTIAQGGVLPNIQAVLLPK	y14	VTIAQGGVLPNIQAVLLPK	1	83450	fragment	0.8722	0.9941	83.96	6	0.9	2	2606017	fragment	0.8658	0.9921	83.87	7	2.2	3	1648658	fragment	0.8816	0.9847	83.9	7	2.3	4	36739	fragment	0.8481	0.9911	84.09	7	2	5	141612	fragment	0.8808	0.9941	83.85	7	-0.9	6	0	fragment	0.8584	0.9954	83.67	4
VTIAQGGVLPNIQAVLLPK	y13	VTIAQGGVLPNIQAVLLPK	1	5551	fragment	0.8722	0.9941	83.76	6	1.1	2	0	fragment	0.8658	0.9921	83.74	7	#N/A	3	0	fragment	0.8816	0.9847	83.75	7	#N/A	4	0	fragment	0.8481	0.9911	83.76	7	#N/A	5	20245	fragment	0.8808	0.9941	83.85	7	0	6	0	fragment	0.8584	0.9954	83.67	4
VTIAQGGVLPNIQAVLLPK	y12	VTIAQGGVLPNIQAVLLPK	1	0	fragment	0.8722	0.9941	83.57	6	#N/A	2	0	fragment	0.8658	0.9921	83.74	7	#N/A	3	0	fragment	0.8816	0.9847	83.75	7	#N/A	4	0	fragment	0.8481	0.9911	83.76	7	#N/A	5	28957	fragment	0.8808	0.9941	83.98	7	2.8	6	0	fragment	0.8584	0.9954	83.67	4
VTIAQGGVLPNIQAVLLPK	y11	VTIAQGGVLPNIQAVLLPK	1	130481	fragment	0.8722	0.9941	83.96	6	0.8	2	4542483	fragment	0.8658	0.9921	83.87	7	2.5	3	4106883	fragment	0.8816	0.9847	83.9	7	-0.1	4	2824176	fragment	0.8481	0.9911	83.96	7	0.5	5	344621	fragment	0.8808	0.9941	83.85	7	0.5	6	505546	fragment	0.8584	0.9954	83.94	4
VTIAQGGVLPNIQAVLLPK	y10	VTIAQGGVLPNIQAVLLPK	1	1984343	fragment	0.8722	0.9941	83.96	6	1	2	49275416	fragment	0.8658	0.9921	83.87	7	0.8	3	38007828	fragment	0.8816	0.9847	83.9	7	1.1	4	21250742	fragment	0.8481	0.9911	83.96	7	0.4	5	3552446	fragment	0.8808	0.9941	83.85	7	1	6	3927039	fragment	0.8584	0.9954	83.94	4
VTIAQGGVLPNIQAVLLPK	y9	VTIAQGGVLPNIQAVLLPK	1	654268	fragment	0.8722	0.9941	83.96	6	1.2	2	19601720	fragment	0.8658	0.9921	83.87	7	0.9	3	14199160	fragment	0.8816	0.9847	83.9	7	1	4	11114619	fragment	0.8481	0.9911	83.96	7	0.3	5	1397641	fragment	0.8808	0.9941	83.85	7	1.2	6	1470493	fragment	0.8584	0.9954	83.94	4
VTIAQGGVLPNIQAVLLPK	y8	VTIAQGGVLPNIQAVLLPK	1	1030749	fragment	0.8722	0.9941	83.96	6	0.8	2	21469660	fragment	0.8658	0.9921	83.87	7	0.8	3	17758460	fragment	0.8816	0.9847	83.9	7	1	4	15128488	fragment	0.8481	0.9911	83.96	7	-0.1	5	1887139	fragment	0.8808	0.9941	83.85	7	1	6	1795486	fragment	0.8584	0.9954	83.94	4
VTIAQGGVLPNIQAVLLPK	y7	VTIAQGGVLPNIQAVLLPK	1	2011282	fragment	0.8722	0.9941	83.96	6	0.8	2	52976868	fragment	0.8658	0.9921	83.87	7	0.6	3	38581744	fragment	0.8816	0.9847	83.9	7	0.8	4	34949780	fragment	0.8481	0.9911	83.96	7	-0.1	5	3781751	fragment	0.8808	0.9941	83.85	7	1	6	4558781	fragment	0.8584	0.9954	83.94	4
VTIAQGGVLPNIQAVLLPK	y6	VTIAQGGVLPNIQAVLLPK	1	2049160	fragment	0.8722	0.9941	83.96	6	0.8	2	54951904	fragment	0.8658	0.9921	83.87	7	0.5	3	38278260	fragment	0.8816	0.9847	83.9	7	0.5	4	31262384	fragment	0.8481	0.9911	83.96	7	0.2	5	3975919	fragment	0.8808	0.9941	83.85	7	0.7	6	4475359	fragment	0.8584	0.9954	83.94	4
VTIAQGGVLPNIQAVLLPK	y5	VTIAQGGVLPNIQAVLLPK	1	800348	fragment	0.8722	0.9941	83.96	6	0.9	2	21567060	fragment	0.8658	0.9921	83.87	7	0.6	3	15708721	fragment	0.8816	0.9847	83.9	7	1.1	4	11626145	fragment	0.8481	0.9911	83.96	7	0.2	5	1477601	fragment	0.8808	0.9941	83.85	7	0.9	6	1427209	fragment	0.8584	0.9954	83.94	4
VTIAQGGVLPNIQAVLLPK	y4	VTIAQGGVLPNIQAVLLPK	1	783805	fragment	0.8722	0.9941	83.96	6	1	2	19800222	fragment	0.8658	0.9921	83.87	7	0.6	3	15073430	fragment	0.8816	0.9847	83.9	7	1	4	9250991	fragment	0.8481	0.9911	83.96	7	0.2	5	1475912	fragment	0.8808	0.9941	83.85	7	0.8	6	1762431	fragment	0.8584	0.9954	83.94	4
VTIAQGGVLPNIQAVLLPK	y3	VTIAQGGVLPNIQAVLLPK	1	1306170	fragment	0.8722	0.9941	83.96	6	0.3	2	32631904	fragment	0.8658	0.9921	83.87	7	-0.1	3	23875426	fragment	0.8816	0.9847	83.9	7	0.3	4	19682784	fragment	0.8481	0.9911	83.96	7	-0.5	5	2407765	fragment	0.8808	0.9941	83.85	7	0.4	6	3068233	fragment	0.8584	0.9954	83.94	4
VTIAQGGVLPNIQAVLLPK	y7	VTIAQGGVLPNIQAVLLPK	1	5589	fragment	0.8722	0.9941	83.76	6	0.9	2	13294	fragment	0.8658	0.9921	84.07	7	0	3	290598	fragment	0.8816	0.9847	83.9	7	0	4	7708	fragment	0.8481	0.9911	84.22	7	-0.7	5	27190	fragment	0.8808	0.9941	83.98	7	0.7	6	0	fragment	0.8584	0.9954	83.67	4
VTIAQGGVLPNIQAVLLPK	b3	VTIAQGGVLPNIQAVLLPK	1	316283	fragment	0.8722	0.9941	83.96	6	0	2	8004727	fragment	0.8658	0.9921	83.87	7	-0.3	3	6396473	fragment	0.8816	0.9847	83.9	7	-0.2	4	4237314	fragment	0.8481	0.9911	83.96	7	-0.8	5	698777	fragment	0.8808	0.9941	83.85	7	-0.1	6	778676	fragment	0.8584	0.9954	83.94	4
VTIAQGGVLPNIQAVLLPK	b5	VTIAQGGVLPNIQAVLLPK	1	294226	fragment	0.8722	0.9941	83.96	6	1.3	2	9533565	fragment	0.8658	0.9921	83.87	7	1.1	3	5856160	fragment	0.8816	0.9847	83.9	7	2.1	4	3364807	fragment	0.8481	0.9911	83.96	7	0.1	5	592547	fragment	0.8808	0.9941	83.85	7	1	6	329427	fragment	0.8584	0.9954	83.94	4
VTIAQGGVLPNIQAVLLPK	b7	VTIAQGGVLPNIQAVLLPK	1	751834	fragment	0.8722	0.9941	83.96	6	1.3	2	17864934	fragment	0.8658	0.9921	83.87	7	0.6	3	14762840	fragment	0.8816	0.9847	83.9	7	0.6	4	13138498	fragment	0.8481	0.9911	83.96	7	-0.2	5	1514448	fragment	0.8808	0.9941	83.85	7	1.1	6	1788975	fragment	0.8584	0.9954	83.94	4
VTIAQGGVLPNIQAVLLPK	b8	VTIAQGGVLPNIQAVLLPK	1	1108973	fragment	0.8722	0.9941	83.96	6	1.3	2	23107812	fragment	0.8658	0.9921	83.87	7	0.7	3	20097170	fragment	0.8816	0.9847	83.9	7	0.6	4	15169453	fragment	0.8481	0.9911	83.96	7	0.6	5	1995486	fragment	0.8808	0.9941	83.85	7	1.1	6	2570624	fragment	0.8584	0.9954	83.94	4
VTIAQGGVLPNIQAVLLPK	b9	VTIAQGGVLPNIQAVLLPK	1	671231	fragment	0.8722	0.9941	83.96	6	0.7	2	16532000	fragment	0.8658	0.9921	83.87	7	0.3	3	13370242	fragment	0.8816	0.9847	83.9	7	0.7	4	8090860	fragment	0.8481	0.9911	83.96	7	-0.3	5	1306434	fragment	0.8808	0.9941	83.85	7	1	6	1287741	fragment	0.8584	0.9954	83.94	4
VTIAQGGVLPNIQAVLLPK	b11	VTIAQGGVLPNIQAVLLPK	1	358044	fragment	0.8722	0.9941	83.96	6	1.5	2	6448972	fragment	0.8658	0.9921	83.87	7	0.5	3	5471204	fragment	0.8816	0.9847	83.9	7	1.1	4	4980173	fragment	0.8481	0.9911	83.96	7	-1.2	5	562505	fragment	0.8808	0.9941	83.85	7	1.3	6	414533	fragment	0.8584	0.9954	83.94	4
VTIAQGGVLPNIQAVLLPK	b12	VTIAQGGVLPNIQAVLLPK	1	62453	fragment	0.8722	0.9941	83.89	6	1.5	2	942651	fragment	0.8658	0.9921	83.87	7	0.8	3	1570452	fragment	0.8816	0.9847	83.9	7	1.6	4	24925	fragment	0.8481	0.9911	84.09	7	-3.1	5	163704	fragment	0.8808	0.9941	83.85	7	1.6	6	183359	fragment	0.8584	0.9954	83.94	4
VTVAGLAGKDPVQCSR	precursor	VTVAGLAGKDPVQC[CAM]SR	1	5432881664	ms1	0.788	0.9978	40.45	34	2.9	2	4209982976	ms1	0.7862	0.9983	40.41	19	2.9	3	5090379264	ms1	0.7862	0.9926	40.38	35	2.7	4	5758819328	ms1	0.7839	0.9969	40.29	27	3	5	5639236096	ms1	0.7882	0.9974	40.26	17	2.8	6	5839846400	ms1	0.7878	0.9952	40.53	33
VTVAGLAGKDPVQCSR	precursor [M+1]	VTVAGLAGKDPVQC[CAM]SR	1	4676265984	ms1	0.788	0.9978	40.45	34	-0.1	2	3625409280	ms1	0.7862	0.9983	40.41	19	-0.3	3	4350268416	ms1	0.7862	0.9926	40.38	35	-0.2	4	4971001344	ms1	0.7839	0.9969	40.29	27	-0.2	5	4991442432	ms1	0.7882	0.9974	40.3	17	-0.4	6	4982638080	ms1	0.7878	0.9952	40.53	33
VTVAGLAGKDPVQCSR	precursor [M+2]	VTVAGLAGKDPVQC[CAM]SR	1	2491100416	ms1	0.788	0.9978	40.45	34	-1.9	2	1945778304	ms1	0.7862	0.9983	40.41	19	-2.2	3	2227672832	ms1	0.7862	0.9926	40.38	35	-2	4	2614998784	ms1	0.7839	0.9969	40.29	27	-2.2	5	2625376768	ms1	0.7882	0.9974	40.3	17	-2.4	6	2618117888	ms1	0.7878	0.9952	40.53	33
VTVAGLAGKDPVQCSR	y15	VTVAGLAGKDPVQC[CAM]SR	1	0	fragment	0.788	0.9978	39.84	34	#N/A	2	0	fragment	0.7862	0.9983	40.1	19	#N/A	3	0	fragment	0.7862	0.9926	39.96	35	#N/A	4	0	fragment	0.7839	0.9969	39.99	27	#N/A	5	0	fragment	0.7882	0.9974	39.96	18	#N/A	6	0	fragment	0.7878	0.9952	40.11	33
VTVAGLAGKDPVQCSR	y14	VTVAGLAGKDPVQC[CAM]SR	1	0	fragment	0.788	0.9978	39.84	34	#N/A	2	0	fragment	0.7862	0.9983	40.1	19	#N/A	3	0	fragment	0.7862	0.9926	39.96	35	#N/A	4	0	fragment	0.7839	0.9969	39.99	27	#N/A	5	0	fragment	0.7882	0.9974	39.96	18	#N/A	6	0	fragment	0.7878	0.9952	40.11	33
VTVAGLAGKDPVQCSR	y13	VTVAGLAGKDPVQC[CAM]SR	1	2176278	fragment	0.788	0.9978	40.45	34	0.4	2	1812413	fragment	0.7862	0.9983	40.41	19	-0.5	3	2148772	fragment	0.7862	0.9926	40.38	35	0.7	4	2144280	fragment	0.7839	0.9969	40.29	27	0.6	5	2349403	fragment	0.7882	0.9974	40.3	18	-0.3	6	2409661	fragment	0.7878	0.9952	40.53	33
VTVAGLAGKDPVQCSR	y12	VTVAGLAGKDPVQC[CAM]SR	1	3633752	fragment	0.788	0.9978	40.45	34	0.6	2	2940354	fragment	0.7862	0.9983	40.37	19	0.1	3	3191644	fragment	0.7862	0.9926	40.46	35	-0.1	4	3294334	fragment	0.7839	0.9969	40.29	27	0.3	5	3805186	fragment	0.7882	0.9974	40.26	18	0.4	6	3966439	fragment	0.7878	0.9952	40.53	33
VTVAGLAGKDPVQCSR	y11	VTVAGLAGKDPVQC[CAM]SR	1	1342976	fragment	0.788	0.9978	40.42	34	0.4	2	1018045	fragment	0.7862	0.9983	40.41	19	-0.3	3	1036194	fragment	0.7862	0.9926	40.46	35	-0.8	4	1288333	fragment	0.7839	0.9969	40.29	27	-0.7	5	1501656	fragment	0.7882	0.9974	40.23	18	-1.3	6	1490670	fragment	0.7878	0.9952	40.53	33
VTVAGLAGKDPVQCSR	y10	VTVAGLAGKDPVQC[CAM]SR	1	28156974	fragment	0.788	0.9978	40.45	34	0	2	23677000	fragment	0.7862	0.9983	40.44	19	-0.1	3	26223364	fragment	0.7862	0.9926	40.42	35	0.1	4	29546902	fragment	0.7839	0.9969	40.29	27	0	5	31113056	fragment	0.7882	0.9974	40.26	18	-0.2	6	31708528	fragment	0.7878	0.9952	40.53	33
VTVAGLAGKDPVQCSR	y9	VTVAGLAGKDPVQC[CAM]SR	1	40008844	fragment	0.788	0.9978	40.45	34	-0.1	2	32856454	fragment	0.7862	0.9983	40.37	19	-0.3	3	37583668	fragment	0.7862	0.9926	40.38	35	-0.2	4	43491076	fragment	0.7839	0.9969	40.29	27	0	5	42406448	fragment	0.7882	0.9974	40.26	18	-0.3	6	45363656	fragment	0.7878	0.9952	40.53	33
VTVAGLAGKDPVQCSR	y8	VTVAGLAGKDPVQC[CAM]SR	1	9967889	fragment	0.788	0.9978	40.45	34	-0.1	2	8322179	fragment	0.7862	0.9983	40.44	19	-0.2	3	9376069	fragment	0.7862	0.9926	40.38	35	-0.2	4	10087988	fragment	0.7839	0.9969	40.29	27	-0.1	5	11120349	fragment	0.7882	0.9974	40.26	18	-0.5	6	11233594	fragment	0.7878	0.9952	40.57	33
VTVAGLAGKDPVQCSR	y7	VTVAGLAGKDPVQC[CAM]SR	1	61132984	fragment	0.788	0.9978	40.45	34	-0.4	2	51998600	fragment	0.7862	0.9983	40.37	19	-0.6	3	59710060	fragment	0.7862	0.9926	40.38	35	-0.4	4	66579376	fragment	0.7839	0.9969	40.29	27	-0.4	5	67103308	fragment	0.7882	0.9974	40.26	18	-0.6	6	70871752	fragment	0.7878	0.9952	40.53	33
VTVAGLAGKDPVQCSR	y6	VTVAGLAGKDPVQC[CAM]SR	1	199055440	fragment	0.788	0.9978	40.45	34	-0.4	2	165243808	fragment	0.7862	0.9983	40.44	19	-0.5	3	189317680	fragment	0.7862	0.9926	40.38	35	-0.4	4	211841744	fragment	0.7839	0.9969	40.29	27	-0.4	5	214361056	fragment	0.7882	0.9974	40.26	18	-0.6	6	223140016	fragment	0.7878	0.9952	40.53	33
VTVAGLAGKDPVQCSR	y5	VTVAGLAGKDPVQC[CAM]SR	1	8136832	fragment	0.788	0.9978	40.45	34	-0.4	2	7493177	fragment	0.7862	0.9983	40.41	19	-0.6	3	8210842	fragment	0.7862	0.9926	40.38	35	-0.4	4	8964348	fragment	0.7839	0.9969	40.29	27	-0.4	5	8939704	fragment	0.7882	0.9974	40.26	18	-0.6	6	9104321	fragment	0.7878	0.9952	40.53	33
VTVAGLAGKDPVQCSR	y4	VTVAGLAGKDPVQC[CAM]SR	1	27921118	fragment	0.788	0.9978	40.45	34	0	2	23621066	fragment	0.7862	0.9983	40.44	19	-0.2	3	27618150	fragment	0.7862	0.9926	40.42	35	0	4	30020290	fragment	0.7839	0.9969	40.29	27	0	5	30441308	fragment	0.7882	0.9974	40.26	18	-0.2	6	31171434	fragment	0.7878	0.9952	40.53	33
VTVAGLAGKDPVQCSR	y3	VTVAGLAGKDPVQC[CAM]SR	1	12809743	fragment	0.788	0.9978	40.45	34	-0.7	2	10527730	fragment	0.7862	0.9983	40.44	19	-0.9	3	11914105	fragment	0.7862	0.9926	40.38	35	-0.7	4	13597233	fragment	0.7839	0.9969	40.29	27	-0.6	5	13765532	fragment	0.7882	0.9974	40.26	18	-0.9	6	14835381	fragment	0.7878	0.9952	40.57	33
VTVAGLAGKDPVQCSR	y14	VTVAGLAGKDPVQC[CAM]SR	1	20433246	fragment	0.788	0.9978	40.45	34	-0.2	2	17252504	fragment	0.7862	0.9983	40.37	19	-0.4	3	19159922	fragment	0.7862	0.9926	40.42	35	-0.3	4	21649780	fragment	0.7839	0.9969	40.29	27	-0.2	5	21381946	fragment	0.7882	0.9974	40.26	18	-0.4	6	22059226	fragment	0.7878	0.9952	40.53	33
VTVAGLAGKDPVQCSR	b4	VTVAGLAGKDPVQC[CAM]SR	1	3015471	fragment	0.788	0.9978	40.45	34	-0.6	2	2612427	fragment	0.7862	0.9983	40.44	19	-0.4	3	2643240	fragment	0.7862	0.9926	40.42	35	-0.6	4	2950703	fragment	0.7839	0.9969	40.29	27	-0.4	5	3325029	fragment	0.7882	0.9974	40.3	18	-1	6	3414530	fragment	0.7878	0.9952	40.49	33
VTVAGLAGKDPVQCSR	b10	VTVAGLAGKDPVQC[CAM]SR	1	3902215	fragment	0.788	0.9978	40.42	34	-0.1	2	3327797	fragment	0.7862	0.9983	40.41	19	-0.4	3	3385928	fragment	0.7862	0.9926	40.42	35	-0.2	4	4355703	fragment	0.7839	0.9969	40.29	27	0.1	5	3932252	fragment	0.7882	0.9974	40.3	18	-0.7	6	4332177	fragment	0.7878	0.9952	40.53	33
VTVAGLAGKDPVQCSR	b11	VTVAGLAGKDPVQC[CAM]SR	1	393578	fragment	0.788	0.9978	40.49	34	0.1	2	592070	fragment	0.7862	0.9983	40.44	19	0	3	569887	fragment	0.7862	0.9926	40.38	35	0.2	4	685817	fragment	0.7839	0.9969	40.26	27	0	5	892575	fragment	0.7882	0.9974	40.33	18	-0.9	6	690801	fragment	0.7878	0.9952	40.57	33
YQQGDFGYCPR	precursor	YQQGDFGYC[CAM]PR	1	695582592	ms1	0.9493	0.996	42.61	14	0.4	2	669181888	ms1	0.9465	0.9783	42.66	16	0.3	3	663424896	ms1	0.9471	0.9918	42.59	16	0.4	4	868778176	ms1	0.9475	0.9792	42.43	15	0.3	5	852229568	ms1	0.9472	0.9937	42.43	17	0.2	6	751120192	ms1	0.9463	0.9925	42.7	14
YQQGDFGYCPR	precursor [M+1]	YQQGDFGYC[CAM]PR	1	514686368	ms1	0.9493	0.996	42.61	14	0.3	2	484375680	ms1	0.9465	0.9783	42.69	16	0.4	3	493017888	ms1	0.9471	0.9918	42.62	16	0.3	4	620084352	ms1	0.9475	0.9792	42.43	15	0.1	5	631342848	ms1	0.9472	0.9937	42.43	17	0.1	6	588086016	ms1	0.9463	0.9925	42.67	14
YQQGDFGYCPR	precursor [M+2]	YQQGDFGYC[CAM]PR	1	256856096	ms1	0.9493	0.996	42.58	14	0.5	2	201646448	ms1	0.9465	0.9783	42.69	16	0.6	3	226161344	ms1	0.9471	0.9918	42.62	16	0.3	4	264257696	ms1	0.9475	0.9792	42.46	15	0.2	5	295879584	ms1	0.9472	0.9937	42.51	17	0.1	6	265846608	ms1	0.9463	0.9925	42.7	14
YQQGDFGYCPR	y10	YQQGDFGYC[CAM]PR	1	162806	fragment	0.9493	0.996	42.58	14	1.4	2	180979	fragment	0.9465	0.9783	42.69	16	0.1	3	161978	fragment	0.9471	0.9918	42.59	16	0.1	4	198600	fragment	0.9475	0.9792	42.37	15	0.2	5	161804	fragment	0.9472	0.9937	42.51	17	0	6	199608	fragment	0.9463	0.9925	42.73	14
YQQGDFGYCPR	y9	YQQGDFGYC[CAM]PR	1	12298783	fragment	0.9493	0.996	42.61	14	0.6	2	11502358	fragment	0.9465	0.9783	42.6	16	0.6	3	11227434	fragment	0.9471	0.9918	42.62	16	0.6	4	14030645	fragment	0.9475	0.9792	42.43	15	0.4	5	13456246	fragment	0.9472	0.9937	42.48	17	0.5	6	13029885	fragment	0.9463	0.9925	42.7	14
YQQGDFGYCPR	y8	YQQGDFGYC[CAM]PR	1	10059517	fragment	0.9493	0.996	42.61	14	0.4	2	9412297	fragment	0.9465	0.9783	42.6	16	0.2	3	9273674	fragment	0.9471	0.9918	42.62	16	0.3	4	11424581	fragment	0.9475	0.9792	42.43	15	0.1	5	11137552	fragment	0.9472	0.9937	42.48	17	0.2	6	10849902	fragment	0.9463	0.9925	42.67	14
YQQGDFGYCPR	y7	YQQGDFGYC[CAM]PR	1	2428800	fragment	0.9493	0.996	42.61	14	0.3	2	2379714	fragment	0.9465	0.9783	42.6	16	0.3	3	2313013	fragment	0.9471	0.9918	42.62	16	0.4	4	2757270	fragment	0.9475	0.9792	42.43	15	0.2	5	2704589	fragment	0.9472	0.9937	42.51	17	0.3	6	2683133	fragment	0.9463	0.9925	42.67	14
YQQGDFGYCPR	y6	YQQGDFGYC[CAM]PR	1	12984411	fragment	0.9493	0.996	42.61	14	0.2	2	12008845	fragment	0.9465	0.9783	42.6	16	0.1	3	11718590	fragment	0.9471	0.9918	42.62	16	0.3	4	14814505	fragment	0.9475	0.9792	42.43	15	0.1	5	14153388	fragment	0.9472	0.9937	42.43	17	0.1	6	13816760	fragment	0.9463	0.9925	42.7	14
YQQGDFGYCPR	y5	YQQGDFGYC[CAM]PR	1	7464711	fragment	0.9493	0.996	42.61	14	0.2	2	7112762	fragment	0.9465	0.9783	42.6	16	0.2	3	7056595	fragment	0.9471	0.9918	42.62	16	0.3	4	8802802	fragment	0.9475	0.9792	42.43	15	0.1	5	8076454	fragment	0.9472	0.9937	42.46	17	0.2	6	8150497	fragment	0.9463	0.9925	42.7	14
YQQGDFGYCPR	y4	YQQGDFGYC[CAM]PR	1	2061875	fragment	0.9493	0.996	42.61	14	0.4	2	1855495	fragment	0.9465	0.9783	42.63	16	0.4	3	1883343	fragment	0.9471	0.9918	42.62	16	0.6	4	2269163	fragment	0.9475	0.9792	42.43	15	0.4	5	2284866	fragment	0.9472	0.9937	42.48	17	0.4	6	2190859	fragment	0.9463	0.9925	42.67	14
YQQGDFGYCPR	y3	YQQGDFGYC[CAM]PR	1	3350912	fragment	0.9493	0.996	42.61	14	0.1	2	3113653	fragment	0.9465	0.9783	42.6	16	0	3	3019562	fragment	0.9471	0.9918	42.62	16	0.1	4	3758610	fragment	0.9475	0.9792	42.43	15	0	5	3661191	fragment	0.9472	0.9937	42.46	17	0	6	3533434	fragment	0.9463	0.9925	42.7	14
YQQGDFGYCPR	b3	YQQGDFGYC[CAM]PR	1	755534	fragment	0.9493	0.996	42.61	14	-0.2	2	756087	fragment	0.9465	0.9783	42.63	16	-0.1	3	725793	fragment	0.9471	0.9918	42.65	16	-0.1	4	967997	fragment	0.9475	0.9792	42.43	15	-0.3	5	902802	fragment	0.9472	0.9937	42.46	17	-0.1	6	912801	fragment	0.9463	0.9925	42.64	14
YVVFYNNWVYLQNR	precursor	YVVFYNNWVYLQNR	1	856695296	ms1	#N/A	0.8613	37.2	33	9.1	2	691546880	ms1	#N/A	0.8678	37.13	31	9.2	3	891672832	ms1	#N/A	0.8566	37.19	32	9.1	4	992683200	ms1	#N/A	0.8635	37.06	40	9.1	5	1068750720	ms1	#N/A	0.8585	36.91	40	9.1	6	951251904	ms1	#N/A	0.8575	37.28	40
YVVFYNNWVYLQNR	precursor [M+1]	YVVFYNNWVYLQNR	1	459757856	ms1	#N/A	0.8613	37.2	33	9.4	2	399380000	ms1	#N/A	0.8678	37.13	31	9.1	3	471485600	ms1	#N/A	0.8566	37.19	32	9.3	4	537421312	ms1	#N/A	0.8635	37.06	40	9.4	5	575382784	ms1	#N/A	0.8585	36.91	40	9.3	6	501047712	ms1	#N/A	0.8575	37.28	40
YVVFYNNWVYLQNR	precursor [M+2]	YVVFYNNWVYLQNR	1	186988128	ms1	#N/A	0.8613	37.22	33	9.3	2	153256288	ms1	#N/A	0.8678	37.18	31	9	3	185291952	ms1	#N/A	0.8566	37.16	32	9.4	4	221158192	ms1	#N/A	0.8635	37.06	40	9.1	5	223887936	ms1	#N/A	0.8585	36.91	40	9.7	6	200910912	ms1	#N/A	0.8575	37.25	40
YVVFYNNWVYLQNR	y12	YVVFYNNWVYLQNR		#N/A	#N/A	#N/A	#N/A	#N/A	#N/A	#N/A		#N/A	#N/A	#N/A	#N/A	#N/A	#N/A	#N/A		#N/A	#N/A	#N/A	#N/A	#N/A	#N/A	#N/A		#N/A	#N/A	#N/A	#N/A	#N/A	#N/A	#N/A		#N/A	#N/A	#N/A	#N/A	#N/A	#N/A	#N/A		#N/A	#N/A	#N/A	#N/A	#N/A	#N/A
YVVFYNNWVYLQNR	y11	YVVFYNNWVYLQNR		#N/A	#N/A	#N/A	#N/A	#N/A	#N/A	#N/A		#N/A	#N/A	#N/A	#N/A	#N/A	#N/A	#N/A		#N/A	#N/A	#N/A	#N/A	#N/A	#N/A	#N/A		#N/A	#N/A	#N/A	#N/A	#N/A	#N/A	#N/A		#N/A	#N/A	#N/A	#N/A	#N/A	#N/A	#N/A		#N/A	#N/A	#N/A	#N/A	#N/A	#N/A
LEAFLGR	precursor	LEAFLGR	1	5984655	ms1	0.9624	0.7815	46.79	13	-2.6	2	8885872	ms1	0.9521	0.805	46.84	16	-1.8	3	6987184	ms1	0.929	0.8285	46.88	19	-0.6	4	6680151	ms1	0.9397	0.9712	46.3	21	-1.3	5	10522245	ms1	0.9147	0.8217	46.74	15	-0.8	6	8156872	ms1	0.9178	0.9251	46.52	23
LEAFLGR	precursor [M+1]	LEAFLGR	1	374949	ms1	0.9624	0.7815	46.91	13	-0.7	2	701755	ms1	0.9521	0.805	46.9	16	-0.5	3	735312	ms1	0.929	0.8285	46.83	19	-4.7	4	2583816	ms1	0.9397	0.9712	46.76	21	-3.6	5	1234567	ms1	0.9147	0.8217	46.78	15	0.3	6	5055455	ms1	0.9178	0.9251	46.87	23
LEAFLGR	precursor [M+2]	LEAFLGR	1	308396	ms1	0.9624	0.7815	46.67	13	0.8	2	887761	ms1	0.9521	0.805	46.76	16	-2.8	3	580134	ms1	0.929	0.8285	46.95	19	-3.3	4	948648	ms1	0.9397	0.9712	46.59	21	0.4	5	2257519	ms1	0.9147	0.8217	46.76	15	-2.4	6	478817	ms1	0.9178	0.9251	46.95	23
LEAFLGR	y6	LEAFLGR	1	57249	fragment	0.9624	0.7815	46.87	13	0.7	2	62560	fragment	0.9521	0.805	46.81	17	0.8	3	50149	fragment	0.929	0.8285	46.79	19	0.9	4	63783	fragment	0.9397	0.9712	46.73	21	0.4	5	45068	fragment	0.9147	0.8217	46.78	16	0	6	91247	fragment	0.9178	0.9251	46.87	23
LEAFLGR	y5	LEAFLGR	1	168047	fragment	0.9624	0.7815	46.87	13	0.5	2	204988	fragment	0.9521	0.805	46.84	17	0.8	3	175591	fragment	0.929	0.8285	46.79	19	0.8	4	272336	fragment	0.9397	0.9712	46.73	21	0.6	5	215377	fragment	0.9147	0.8217	46.74	16	0.2	6	237845	fragment	0.9178	0.9251	46.87	23
LEAFLGR	y4	LEAFLGR	1	33955	fragment	0.9624	0.7815	46.77	13	0.4	2	41730	fragment	0.9521	0.805	46.84	17	0.9	3	37242	fragment	0.929	0.8285	46.83	19	0.2	4	58006	fragment	0.9397	0.9712	46.73	21	0.6	5	51618	fragment	0.9147	0.8217	46.74	16	0.2	6	47816	fragment	0.9178	0.9251	46.87	23
LEAFLGR	y3	LEAFLGR	1	27866	fragment	0.9624	0.7815	46.87	13	-0.2	2	33889	fragment	0.9521	0.805	46.78	17	0.1	3	32602	fragment	0.929	0.8285	46.79	19	0	4	37852	fragment	0.9397	0.9712	46.76	21	0.1	5	36525	fragment	0.9147	0.8217	46.74	16	-0.1	6	58863	fragment	0.9178	0.9251	46.92	23
LEAFLGR	b3	LEAFLGR	1	3057	fragment	0.9624	0.7815	46.87	13	0	2	5065	fragment	0.9521	0.805	46.9	17	0.4	3	6858	fragment	0.929	0.8285	46.81	19	1.1	4	3875	fragment	0.9397	0.9712	46.71	21	0.1	5	3941	fragment	0.9147	0.8217	46.78	16	0.3	6	10250	fragment	0.9178	0.9251	46.9	23
LAFVEEK	precursor	LAFVEEK	1	7507098	ms1	0.856	0.9314	38.12	16	2.7	2	12003747	ms1	0.8857	0.9796	37.97	18	1.8	3	14024508	ms1	0.8068	0.919	38.14	21	1.8	4	15104842	ms1	0.7987	0.9671	37.98	17	0.9	5	11219544	ms1	0.8409	0.9614	37.88	17	3.4	6	9631352	ms1	0.9631	0.8791	38.07	14
LAFVEEK	precursor [M+1]	LAFVEEK	1	3591468	ms1	0.856	0.9314	38.12	16	-2.8	2	5112940	ms1	0.8857	0.9796	38.04	18	0.1	3	3818291	ms1	0.8068	0.919	38.14	21	-1.4	4	5833520	ms1	0.7987	0.9671	38.01	17	0.6	5	6874669	ms1	0.8409	0.9614	37.91	17	-0.7	6	2666479	ms1	0.9631	0.8791	38.04	14
LAFVEEK	precursor [M+2]	LAFVEEK	1	1980391	ms1	0.856	0.9314	38.21	16	-3.8	2	1296237	ms1	0.8857	0.9796	37.97	18	1.8	3	1065772	ms1	0.8068	0.919	38.2	21	-2	4	1527302	ms1	0.7987	0.9671	37.81	17	1.5	5	1565016	ms1	0.8409	0.9614	37.81	17	-4.9	6	244033	ms1	0.9631	0.8791	37.92	14
LAFVEEK	y6	LAFVEEK	1	69236	fragment	0.856	0.9314	38.14	16	2.2	2	73023	fragment	0.8857	0.9796	38	17	1.1	3	72772	fragment	0.8068	0.919	38.1	22	0	4	90549	fragment	0.7987	0.9671	38.01	17	0.4	5	81630	fragment	0.8409	0.9614	37.91	17	0.1	6	75187	fragment	0.9631	0.8791	38.11	13
LAFVEEK	y5	LAFVEEK	1	115031	fragment	0.856	0.9314	38.19	16	1.3	2	115636	fragment	0.8857	0.9796	38	17	1.3	3	110395	fragment	0.8068	0.919	38.1	22	0	4	153753	fragment	0.7987	0.9671	38.01	17	0.3	5	131029	fragment	0.8409	0.9614	37.91	17	-0.1	6	104591	fragment	0.9631	0.8791	38.09	13
LAFVEEK	y4	LAFVEEK	1	62296	fragment	0.856	0.9314	38.14	16	0.4	2	57887	fragment	0.8857	0.9796	38	17	0.2	3	59203	fragment	0.8068	0.919	38.14	22	-0.3	4	75496	fragment	0.7987	0.9671	37.98	17	-0.5	5	62356	fragment	0.8409	0.9614	37.91	17	-1.5	6	62237	fragment	0.9631	0.8791	38.09	13
LAFVEEK	y3	LAFVEEK	1	59257	fragment	0.856	0.9314	38.16	16	1.3	2	53295	fragment	0.8857	0.9796	38	17	0.3	3	55307	fragment	0.8068	0.919	38.1	22	0.1	4	73429	fragment	0.7987	0.9671	38.01	17	0.1	5	58669	fragment	0.8409	0.9614	37.91	17	0.2	6	53665	fragment	0.9631	0.8791	38.09	13
LAFVEEK	b3	LAFVEEK	1	36202	fragment	0.856	0.9314	38.33	16	-11.8	2	25795	fragment	0.8857	0.9796	38.23	17	-11.7	3	57205	fragment	0.8068	0.919	38.3	22	-12.8	4	79550	fragment	0.7987	0.9671	38.18	17	-13.6	5	46170	fragment	0.8409	0.9614	38.04	17	-13.4	6	8388	fragment	0.9631	0.8791	38.23	13
LGGNEQVTR	precursor	LGGNEQVTR	1	17552820224	ms1	0.8655	0.9954	16.51	35	2.1	2	14272327680	ms1	0.8643	0.9946	16.54	25	1.7	3	17245034496	ms1	0.8661	0.9962	16.44	37	1.7	4	17632442368	ms1	0.8631	0.9968	16.45	37	1.7	5	17209348096	ms1	0.8637	0.9968	16.57	43	1.6	6	16220976128	ms1	0.8657	0.9955	16.4	35
LGGNEQVTR	precursor [M+1]	LGGNEQVTR	1	8570390016	ms1	0.8655	0.9954	16.51	35	-2.3	2	7002009600	ms1	0.8643	0.9946	16.54	25	-2.1	3	8467039744	ms1	0.8661	0.9962	16.45	37	-2	4	8612253696	ms1	0.8631	0.9968	16.45	37	-2	5	8438510592	ms1	0.8637	0.9968	16.57	43	-2	6	7956798976	ms1	0.8657	0.9955	16.4	35
LGGNEQVTR	precursor [M+2]	LGGNEQVTR	1	2509348352	ms1	0.8655	0.9954	16.51	35	-3.5	2	2020325120	ms1	0.8643	0.9946	16.53	25	-3.2	3	2488030720	ms1	0.8661	0.9962	16.45	37	-3	4	2566458624	ms1	0.8631	0.9968	16.45	37	-3.1	5	2500971264	ms1	0.8637	0.9968	16.57	43	-3	6	2320560640	ms1	0.8657	0.9955	16.4	35
LGGNEQVTR	y8	LGGNEQVTR	1	379850816	fragment	0.8655	0.9954	16.51	35	0.6	2	317261952	fragment	0.8643	0.9946	16.55	25	0.9	3	373663360	fragment	0.8661	0.9962	16.43	36	0.7	4	369146720	fragment	0.8631	0.9968	16.45	37	0.8	5	368765696	fragment	0.8637	0.9968	16.57	43	0.7	6	341629696	fragment	0.8657	0.9955	16.43	36
LGGNEQVTR	y7	LGGNEQVTR	1	151538688	fragment	0.8655	0.9954	16.51	35	0.7	2	126648320	fragment	0.8643	0.9946	16.55	25	0.9	3	149765920	fragment	0.8661	0.9962	16.43	36	0.8	4	146810944	fragment	0.8631	0.9968	16.47	37	0.8	5	148578432	fragment	0.8637	0.9968	16.57	43	0.7	6	136170624	fragment	0.8657	0.9955	16.43	36
LGGNEQVTR	y6	LGGNEQVTR	1	45998252	fragment	0.8655	0.9954	16.51	35	0.7	2	40772776	fragment	0.8643	0.9946	16.55	25	1	3	45919684	fragment	0.8661	0.9962	16.43	36	0.8	4	48304412	fragment	0.8631	0.9968	16.48	37	0.8	5	44992720	fragment	0.8637	0.9968	16.58	43	0.8	6	42147976	fragment	0.8657	0.9955	16.43	36
LGGNEQVTR	y5	LGGNEQVTR	1	105745432	fragment	0.8655	0.9954	16.51	35	0.7	2	85100672	fragment	0.8643	0.9946	16.55	25	1	3	102238416	fragment	0.8661	0.9962	16.44	36	0.9	4	101163544	fragment	0.8631	0.9968	16.45	37	0.9	5	102941040	fragment	0.8637	0.9968	16.57	43	0.8	6	92904104	fragment	0.8657	0.9955	16.41	36
LGGNEQVTR	y4	LGGNEQVTR	1	162173456	fragment	0.8655	0.9954	16.51	35	0.7	2	135697744	fragment	0.8643	0.9946	16.55	25	1	3	158614512	fragment	0.8661	0.9962	16.44	36	0.8	4	157726256	fragment	0.8631	0.9968	16.45	37	0.9	5	160396128	fragment	0.8637	0.9968	16.58	43	0.8	6	145251904	fragment	0.8657	0.9955	16.43	36
LGGNEQVTR	y3	LGGNEQVTR	1	135859008	fragment	0.8655	0.9954	16.51	35	0.2	2	114240680	fragment	0.8643	0.9946	16.55	25	0.5	3	133383144	fragment	0.8661	0.9962	16.43	36	0.3	4	131819400	fragment	0.8631	0.9968	16.46	37	0.4	5	136232832	fragment	0.8637	0.9968	16.58	43	0.3	6	122863720	fragment	0.8657	0.9955	16.43	36
YILAGVENSK	precursor	YILAGVENSK	1	13622641664	ms1	0.9664	0.9981	42.61	18	1.8	2	15328267264	ms1	0.9636	0.9966	42.61	15	2.1	3	14026859520	ms1	0.9657	0.9949	42.6	16	2	4	14493105152	ms1	0.9628	0.996	42.47	20	1.9	5	15641489408	ms1	0.964	0.9979	42.44	15	1.8	6	12937360384	ms1	0.9686	0.9955	42.62	14
YILAGVENSK	precursor [M+1]	YILAGVENSK	1	8058516992	ms1	0.9664	0.9981	42.61	18	-0.4	2	9165602816	ms1	0.9636	0.9966	42.61	15	-0.7	3	8448456704	ms1	0.9657	0.9949	42.6	16	-0.5	4	8583323648	ms1	0.9628	0.996	42.44	20	-0.5	5	9273192448	ms1	0.964	0.9979	42.44	15	-0.7	6	7642835456	ms1	0.9686	0.9955	42.62	14
YILAGVENSK	precursor [M+2]	YILAGVENSK	1	2816523776	ms1	0.9664	0.9981	42.61	18	-1.2	2	3096418560	ms1	0.9636	0.9966	42.58	15	-1.8	3	2796349184	ms1	0.9657	0.9949	42.6	16	-1.6	4	2909123328	ms1	0.9628	0.996	42.47	20	-1.4	5	3205974528	ms1	0.964	0.9979	42.44	15	-1.6	6	2585346048	ms1	0.9686	0.9955	42.62	14
YILAGVENSK	y9	YILAGVENSK	1	14736014	fragment	0.9664	0.9981	42.58	18	0.4	2	13533923	fragment	0.9636	0.9966	42.64	15	0.8	3	12830620	fragment	0.9657	0.9949	42.63	16	0.6	4	11740832	fragment	0.9628	0.996	42.47	20	0.4	5	11731652	fragment	0.964	0.9979	42.44	15	0.3	6	11683977	fragment	0.9686	0.9955	42.62	14
YILAGVENSK	y8	YILAGVENSK	1	261657760	fragment	0.9664	0.9981	42.61	18	0.3	2	287980448	fragment	0.9636	0.9966	42.58	15	0.4	3	264451680	fragment	0.9657	0.9949	42.57	16	0.4	4	247910864	fragment	0.9628	0.996	42.44	20	0.2	5	260776400	fragment	0.964	0.9979	42.47	15	0.2	6	238495120	fragment	0.9686	0.9955	42.65	14
YILAGVENSK	y7	YILAGVENSK	1	186691792	fragment	0.9664	0.9981	42.58	18	0.3	2	208054432	fragment	0.9636	0.9966	42.58	15	0.4	3	187494208	fragment	0.9657	0.9949	42.57	16	0.4	4	178110864	fragment	0.9628	0.996	42.44	20	0.2	5	185848832	fragment	0.964	0.9979	42.44	15	0.2	6	172964384	fragment	0.9686	0.9955	42.67	14
YILAGVENSK	y6	YILAGVENSK	1	175490128	fragment	0.9664	0.9981	42.58	18	0.5	2	188345344	fragment	0.9636	0.9966	42.58	15	0.5	3	180020560	fragment	0.9657	0.9949	42.57	16	0.5	4	163622336	fragment	0.9628	0.996	42.44	20	0.4	5	173479648	fragment	0.964	0.9979	42.44	15	0.4	6	156035824	fragment	0.9686	0.9955	42.65	14
YILAGVENSK	y5	YILAGVENSK	1	23277178	fragment	0.9664	0.9981	42.61	18	0.4	2	24396302	fragment	0.9636	0.9966	42.58	15	0.7	3	22433914	fragment	0.9657	0.9949	42.57	16	0.4	4	21113724	fragment	0.9628	0.996	42.47	20	0.2	5	23203314	fragment	0.964	0.9979	42.44	15	0.3	6	19676888	fragment	0.9686	0.9955	42.62	14
YILAGVENSK	y4	YILAGVENSK	1	78757104	fragment	0.9664	0.9981	42.61	18	0.4	2	79651224	fragment	0.9636	0.9966	42.61	15	0.4	3	80796632	fragment	0.9657	0.9949	42.57	16	0.5	4	69828016	fragment	0.9628	0.996	42.44	20	0.3	5	77815096	fragment	0.964	0.9979	42.44	15	0.3	6	71601784	fragment	0.9686	0.9955	42.67	14
YILAGVENSK	y3	YILAGVENSK	1	93863752	fragment	0.9664	0.9981	42.61	18	-0.4	2	99444464	fragment	0.9636	0.9966	42.58	15	-0.3	3	96428632	fragment	0.9657	0.9949	42.57	16	-0.2	4	88383744	fragment	0.9628	0.996	42.44	20	-0.3	5	93892896	fragment	0.964	0.9979	42.47	15	-0.3	6	86345528	fragment	0.9686	0.9955	42.65	14
YILAGVENSK	b3	YILAGVENSK	1	29195046	fragment	0.9664	0.9981	42.61	18	0	2	30333094	fragment	0.9636	0.9966	42.61	15	0.1	3	31112548	fragment	0.9657	0.9949	42.6	16	0.1	4	29159472	fragment	0.9628	0.996	42.44	20	-0.1	5	30548834	fragment	0.964	0.9979	42.44	15	-0.2	6	26214312	fragment	0.9686	0.9955	42.67	14
GTFIIDPGGVIR	precursor	GTFIIDPGGVIR	1	3821062400	ms1	0.943	0.9977	72.46	45	1	2	4531674112	ms1	0.9437	0.9979	72.49	31	1.2	3	4035784192	ms1	0.9438	0.9944	72.49	34	1.1	4	4658426368	ms1	0.9447	0.9956	72.53	31	1	5	4413274112	ms1	0.9437	0.9935	72.48	37	1	6	4202505728	ms1	0.9461	0.9962	72.59	33
GTFIIDPGGVIR	precursor [M+1]	GTFIIDPGGVIR	1	2644584192	ms1	0.943	0.9977	72.46	45	0	2	3174532352	ms1	0.9437	0.9979	72.49	31	-0.1	3	2812648960	ms1	0.9438	0.9944	72.49	34	-0.1	4	3172066560	ms1	0.9447	0.9956	72.53	31	0.1	5	2964259072	ms1	0.9437	0.9935	72.48	37	-0.1	6	2874944768	ms1	0.9461	0.9962	72.56	33
GTFIIDPGGVIR	precursor [M+2]	GTFIIDPGGVIR	1	1025572224	ms1	0.943	0.9977	72.46	45	-0.3	2	1218479872	ms1	0.9437	0.9979	72.49	31	-0.6	3	1048095360	ms1	0.9438	0.9944	72.49	34	-0.4	4	1238444928	ms1	0.9447	0.9956	72.53	31	-0.1	5	1159544832	ms1	0.9437	0.9935	72.45	37	-0.4	6	1118570496	ms1	0.9461	0.9962	72.56	33
GTFIIDPGGVIR	y10	GTFIIDPGGVIR	1	3036428	fragment	0.943	0.9977	72.46	46	0.2	2	3428959	fragment	0.9437	0.9979	72.46	31	0.5	3	2920328	fragment	0.9438	0.9944	72.55	35	0.6	4	3481085	fragment	0.9447	0.9956	72.5	31	0.6	5	3291630	fragment	0.9437	0.9935	72.48	38	0.4	6	2867708	fragment	0.9461	0.9962	72.59	33
GTFIIDPGGVIR	y9	GTFIIDPGGVIR	1	17441396	fragment	0.943	0.9977	72.43	46	0.2	2	19584928	fragment	0.9437	0.9979	72.49	31	0.4	3	18205040	fragment	0.9438	0.9944	72.49	35	0.1	4	19442168	fragment	0.9447	0.9956	72.56	31	0.2	5	18880700	fragment	0.9437	0.9935	72.48	38	0	6	17704924	fragment	0.9461	0.9962	72.62	33
GTFIIDPGGVIR	y8	GTFIIDPGGVIR	1	47980684	fragment	0.943	0.9977	72.43	46	0.1	2	55185676	fragment	0.9437	0.9979	72.49	31	0.3	3	50439436	fragment	0.9438	0.9944	72.49	35	0.1	4	54035584	fragment	0.9447	0.9956	72.5	31	0.2	5	51108556	fragment	0.9437	0.9935	72.48	38	-0.1	6	47875904	fragment	0.9461	0.9962	72.59	33
GTFIIDPGGVIR	y7	GTFIIDPGGVIR	1	39571812	fragment	0.943	0.9977	72.4	46	0.1	2	43729360	fragment	0.9437	0.9979	72.49	31	0.2	3	40988916	fragment	0.9438	0.9944	72.49	35	0	4	43880688	fragment	0.9447	0.9956	72.56	31	0.2	5	42802640	fragment	0.9437	0.9935	72.48	38	-0.1	6	40011596	fragment	0.9461	0.9962	72.62	33
GTFIIDPGGVIR	y6	GTFIIDPGGVIR	1	333413664	fragment	0.943	0.9977	72.4	46	0.3	2	380062016	fragment	0.9437	0.9979	72.49	31	0.5	3	347269664	fragment	0.9438	0.9944	72.49	35	0.3	4	378715104	fragment	0.9447	0.9956	72.5	31	0.4	5	359454112	fragment	0.9437	0.9935	72.48	38	0.1	6	340954752	fragment	0.9461	0.9962	72.62	33
[truncated: 1,265 more rows]
[truncated: 97 more columns]

## Sheet: Normalized
Peptide Sequence	Fragment Ion	Modified Sequence Three Letter Codes	01 Replicate Name	01 Area	01 Chromatogram Source	01 Library Dot Product	01 Isotope Dot Product	01 Retention Time	01 Points Across Peak	01 Mass Error PPM	02 Replicate Name	02 Area	02 Chromatogram Source	02 Library Dot Product	02 Isotope Dot Product	02 Retention Time	02 Points Across Peak	02 Mass Error PPM	03 Replicate Name	03 Area	03 Chromatogram Source	03 Library Dot Product	03 Isotope Dot Product	03 Retention Time	03 Points Across Peak	03 Mass Error PPM	04 Replicate Name	04 Area	04 Chromatogram Source	04 Library Dot Product	04 Isotope Dot Product	04 Retention Time	04 Points Across Peak	04 Mass Error PPM	05 Replicate Name	05 Area	05 Chromatogram Source	05 Library Dot Product	05 Isotope Dot Product	05 Retention Time	05 Points Across Peak	05 Mass Error PPM	06 Replicate Name	06 Area	06 Chromatogram Source	06 Library Dot Product	06 Isotope Dot Product	06 Retention Time	06 Points Across Peak
[truncated: 12 more rows]
[truncated: 155 more columns]

[truncated: 17 more sheets: NEDP1 Peptide Information, Calculations, TtestResults, SkylineSettings, Inclusion list, PRM Expermental Design, Discovery experimental design, LoadControlPeptides, LoadControlRawData, LoadControlThresh, LoadControlCorrectionFactors, QE Methods, Summary of MS2 peak area data, Retention time and mass error , QVAEKLEAFLGR chromatograms, LEAFLGR chromatograms, LAFVEEK chromatograms]
